# Supplementary material for: Interferon signaling in ascites-associated macrophages is linked to a favorable clinical outcome in a subgroup of ovarian carcinoma patients
Source: BMC Genomics. 2017 Mar 21;18:243. doi: 10.1186/s12864-017-3630-9 (PMC5359932; doi:10.1186/s12864-017-3630-9)
Supplement: Additional file 1: Supplemental Table. — Table S1: Patients data (RNA-Seq). (XLSX 49 kb) [file 12864_2017_3630_MOESM1_ESM.xlsx]

## Sheet: Table S1
Table S1: Patients (RNA-Seq)
Sample	Histology	Stage/grade	EPCAM (TPM)	MSLN (TPM)
TAM75	clear cell	pT1b	0.04	2.34
TAM76	serous	G3 / pT2b	0.17	16.54
TAM80	serous	G2 / pT3c	2.03	16.64
TAM82	serous	G3 / pT3c	1.62	8.56
TAM90	clear cell	G2-3 / pT2b	0.17	2.93
TAM91	serous	G3 / pT3c	6.07	0
TAM92	serous	G3 / pT3c	8.17	71.84
TAM94	serous	G3 / pT3b	0.23	5.26
TAM95	serous	G3 / pT3c	146.83	0
TAM96	serous	G3 / pT3c	33.46	307.87
TAM101	serous	G3 / pT3c	0.84	3.31
TAM103	serous	G3 / pT3c	0.71	1.63
TAM104	serous	G3 / pT1	0	1.39
TAM105	serous	G3 / pT3c	0.51	0
TAM108	serous	G3 / pT3c	57.11	138.2
TAM111	serous	G3 / pT3c	2.15	6.26
TAM112	serous	G3 / pT3c	5.74	1.44
TAM114	serous	G3 / pT3c	2.99	8.28
TAM115	serous	G3 / pT3c	2.64	3.27
TAM116	serous	G3 / pT3c	1.67	9.07
TAM117	serous	G3 / pT3c	16.45	13.33
TAM118	serous	pT3c	3.6	3.65
TAM119	serous	G3 / pT3c	8.48	70.39
Red: samples excludes due to presumed tumor cell contamination
