# Supplementary material for: Interferon signaling in ascites-associated macrophages is linked to a favorable clinical outcome in a subgroup of ovarian carcinoma patients
Source: BMC Genomics. 2017 Mar 21;18:243. doi: 10.1186/s12864-017-3630-9 (PMC5359932; doi:10.1186/s12864-017-3630-9)
Supplement: Additional file 2: Supplemental Datasets S1-S10. — Dataset S1: Complete RNA-Seq data. Dataset S2: EdgeR results. Dataset S3: Signature A expression data. Dataset S4: Signature B expression data. Dataset S5: Cluster I expression data. Dataset S6: Cluster II expression data. Dataset S7: Cluster III expression data. Dataset S8: Common cluster I / signature A genes. Dataset S9: Common cluster III / signature B genes. Dataset S10: PRECOG z-scores for signature A and B genes. (XLSX 6898 kb) [file 12864_2017_3630_MOESM2_ESM.xlsx]

## Sheet: S1 - all
name	TAM75	TAM76	TAM80	TAM82	TAM90	TAM91	TAM94	TAM101	TAM103	TAM104	TAM105	TAM111	TAM112	TAM114	TAM115	TAM116	TAM117	TAM118	OC27s	OC27L	OC28s	OC34s	OC65L	OC66L	OC66s	OC70L	OC70m	OC70sc	OC87L	OC87m	OC92L	OC105L	OC105G	OC108s	OC112L	OC112G	OC114s	OC114G	OC116s	OC117s	TAT31	TAT50	TAT51	TAT101	TAT106	CD3 #1	CD3 #2	description
A1BG	1.98	2.15	1.3	3.55	1.26	2.62	2.27	1.07	1.22	1.86	0.39	2.05	1.34	2.3	2.62	0.74	1.62	1.44	8.86	8.82	4.41	0.46	3.1	1.89	0.44	5.12	2.87	4.34	11.62	7.42	11.78	8.52	8.09	2.17	1.78	1.52	0.64	0.83	0.38	2.68	3.33	1	6.38	5.7	1.12	6.86	7.47	alpha-1-B glycoprotein [Source:HGNC Symbol;Acc:5]
A1CF	0	0.05	0	0.06	0	0	0	0	0	0	0	0	0	0.04	0	0	0	0	0	0	1.29	0.29	0.46	0.24	0	0.22	0	0	0	0	0	0.06	0	0	0	0	0.09	0	0	0	0.11	0.05	0.05	0.09	0	0	0	APOBEC1 complementation factor [Source:HGNC Symbol;Acc:24086]
A2M	351.79	1390.58	782.02	597.2	719.99	746.15	328.12	1069.2	1201.96	941.43	1187.86	675.89	1953.97	1395.43	697.59	651.77	327.2	484.85	79.56	85.83	94.49	0	12.73	27.89	18.55	50.6	20.89	4.72	820.1	730.28	381.54	17.13	45.33	156.8	224.18	244.37	362.58	372.84	92.22	109.6	1.38	8.33	3.93	4.47	15.1	0.13	0	alpha-2-macroglobulin [Source:HGNC Symbol;Acc:7]
A2ML1	0.04	0	0.1	0.06	0	0.02	0.04	0.05	0.11	0.15	0.12	0	0.03	0.07	0.12	0.07	0	0.07	0.04	0.33	9.53	0.98	2.07	0.86	0.44	0.75	0.93	1.82	0.38	0.24	1.88	8.5	3.2	0.07	0.07	0.04	1.13	1.59	6.31	0.13	0.04	0	0.19	0.28	0.13	0.04	0.05	alpha-2-macroglobulin-like 1 [Source:HGNC Symbol;Acc:23336]
A3GALT2	1.1	0.05	0.35	0.94	0.34	0.61	0.91	0.47	0.34	0.41	0.34	0.34	0.45	0.54	0.22	0.48	0.44	0.64	0.07	0.05	0.36	0.17	0.06	0	0.05	0.1	0	0.05	0.12	0	0.05	0	0.02	0.13	0.19	0.15	0	0.1	0	0.03	0.15	0	0.15	0.07	0	0.13	0.14	alpha 1,3-galactosyltransferase 2 [Source:HGNC Symbol;Acc:30005]
A4GALT	1.46	0.17	3.48	0.05	0.69	1.81	0.45	0.19	0.14	0	0.51	0.84	1.25	0.46	1.89	0	0.64	0.27	3.73	3.33	3.57	24.2	11.89	10.22	9.93	17.7	19.87	25.92	28.25	26.65	2.3	13.76	13.67	17.11	41.65	29.93	18.71	13.52	8.06	17.57	0.15	0	2.89	2.75	0.25	0	0	alpha 1,4-galactosyltransferase [Source:HGNC Symbol;Acc:18149]
A4GNT	0.07	0.09	0.35	0.16	0.17	0	0	0	0.04	0	0.03	0.11	0.09	0	0.03	0.11	0.08	0	0.04	0	0.31	0.06	0.06	0	0	0	0.08	0	0.04	0	0	0	0	0	0	0	0.04	0.03	0.03	0.03	0	0	0	0	0	0	0	alpha-1,4-N-acetylglucosaminyltransferase [Source:HGNC Symbol;Acc:17968]
AAAS	31.82	30.67	27.32	27.68	27.2	24.4	23.75	28.49	23.69	27.55	29.25	26.53	27.97	27.32	26.34	20.92	24.62	22.45	51.7	48.44	15.4	13.17	18.58	20.81	15.53	57.95	45.02	39.75	33.73	34.29	45.38	54.98	58.54	41.43	58.26	52.58	50.6	49.06	42.91	33.64	21.58	5.27	29.07	20.77	9.71	34.98	33.84	achalasia, adrenocortical insufficiency, alacrimia [Source:HGNC Symbol;Acc:13666]
AACS	23.84	17.06	24.93	14.88	22.09	11.44	20.53	9.09	9.73	11.2	12.05	12.34	17.68	17.39	20.56	20.32	19.88	11.31	42.14	44.57	44.11	25.35	42.48	26.52	24	46.05	48.44	54.6	70.3	63.63	89.02	40.67	36.41	35	25.41	23.13	33.71	30.32	37.22	67.54	12.42	5.42	12.13	9.54	7.96	15.32	14.81	acetoacetyl-CoA synthetase [Source:HGNC Symbol;Acc:21298]
AADAC	1.03	1.74	1.61	0.32	1.66	0.47	0.76	0	0.57	0.52	0.43	1.31	0.21	0.46	0.62	0.07	0.8	0	1.27	1.5	1.96	0.4	8.44	1.96	4.38	2.16	1.4	0.65	1.43	1.19	2.57	0.23	0.81	0.51	4.93	8.43	0.34	0.66	4.67	6.9	0.23	0.05	0.1	0.06	0.04	0	0	arylacetamide deacetylase [Source:HGNC Symbol;Acc:17]
AADACL2	0	0	0	0	0	0	0	0	0	0	0.03	0	0	0	0	0	0	0	0	0	0.58	0.06	0	0.06	0.15	0	0	0	0.13	0	0	0	0	0	0.1	0	0	0.07	0	0	0	0	0	0	0	0	0	arylacetamide deacetylase-like 2 [Source:HGNC Symbol;Acc:24427]
AADACL3	0	0	0.05	0	0	0	0	0	0	0	0	0	0	0	0	0.11	0	0	0	0	0.64	0.29	0.23	0.61	0.05	0.27	0.08	0	0.17	0.19	5.73	0	0.03	0.31	1.9	0.76	0.08	0.15	5.37	0.57	0	0	0	0	0	0	0	arylacetamide deacetylase-like 3 [Source:HGNC Symbol;Acc:32037]
AADACL4	0	0	0	0	0	0.03	0	0	0	0	0	0	0	0	0	0	0	0	0.04	0.17	0.45	0	0	0	0.05	0.59	1.09	0.7	0.04	0	0	0.26	0.07	0	1.43	0.56	0	0.07	0.03	0.03	0	0	0	0	0	0	0	arylacetamide deacetylase-like 4 [Source:HGNC Symbol;Acc:32038]
AADAT	0.11	0	0.1	0.06	0.06	0.06	0.08	0	0.04	0	0	0	0	0.11	0.19	0.04	0	0.11	5.22	5.83	2.06	6.11	4.94	4.16	2.63	2.1	1.16	0.93	2.35	2.39	1.61	4.12	4.96	0.51	2.86	3.8	1.22	2	5.41	2.65	0	0	0.15	0.01	0.09	0	0	aminoadipate aminotransferase [Source:HGNC Symbol;Acc:17929]
AAED1	19.99	20.51	20.72	21.3	17.5	18.1	20.38	30.26	22.33	20.18	29.81	16.91	17.12	22.34	19.9	20.4	17.02	21.65	8.63	9.16	32.09	28.59	17.53	9.33	10.95	6.37	5.9	10.14	19.84	18.59	11.2	13.51	13.78	7.96	13.27	12.97	15.45	12.6	5.32	9.7	19.01	12.29	13.03	22.89	17.58	12.92	12.6	AhpC/TSA antioxidant enzyme domain containing 1 [Source:HGNC Symbol;Acc:16881]
AAGAB	36.76	37.62	41.32	42.17	42.12	32.61	43.41	39.3	32.86	35.96	31.62	38.19	33.66	43.03	36.64	46.48	42.7	40.55	42.17	41.18	63.81	109.33	113.13	138.6	138.65	59.82	61.54	66.42	52.51	50.98	21.15	69.42	62.77	72.49	91.62	105.06	68.29	66.15	83.44	41.68	39.37	58.73	42.8	38.63	49.51	44.37	37.35	alpha- and gamma-adaptin binding protein [Source:HGNC Symbol;Acc:25662]
AAK1	116.15	142.78	117.08	141.32	201.72	158.7	150.82	136.93	234.54	167.59	107.17	208.45	151.63	110.25	165.62	137.84	107.4	166.35	125.76	138.81	376.99	66.83	39.11	53.9	87.39	95.72	146.15	130.83	198.23	200.23	121.21	147.81	127.52	163.24	122.82	143.15	105.84	119.27	76.99	64.2	320.99	421.85	353.59	222.3	312.59	268.38	287.99	AP2 associated kinase 1 [Source:HGNC Symbol;Acc:19679]
AAMDC	4.69	4.21	4.66	2.72	2.75	3.43	1.48	3.22	2.94	3.87	4.65	2.45	5.05	4.51	3.56	4.98	3.69	2.82	9.14	8.53	19.78	7.89	15.6	8.03	8.52	12.81	11.47	16.21	3.5	2.88	4.42	9.05	7.51	5.13	16.91	14.35	19.56	18.95	4.11	6.4	3.3	2.16	3.5	2.06	3.14	3.87	2.97	adipogenesis associated, Mth938 domain containing [Source:HGNC Symbol;Acc:30205]
AAMP	61.74	63.71	67.96	64.39	49.87	56.08	57.65	58.28	50.97	55.52	63.61	49.65	59.58	65.56	49.87	62.53	85.72	64.29	173.08	174.2	71.55	56.87	137.09	100.47	104.08	98.51	86.1	96.92	154.83	146.71	250.91	130.84	129.85	149.27	198.28	162.46	172.39	168.25	267.93	161.11	42.55	36.66	46.24	47.52	38.95	53.21	56.26	angio-associated, migratory cell protein [Source:HGNC Symbol;Acc:18]
AANAT	0.11	0	0.15	0	0.06	0.03	0	0	0	0	0.06	0	0	0	0.06	0	0.12	0	0.3	0.11	0.19	0.23	0	0	0.05	0.11	0.08	0.05	0.04	0	0.05	0.03	0.03	0.07	0.1	0.04	0.09	0.07	0.07	0.06	0.08	0	0.05	0.09	0	0.08	0	aralkylamine N-acetyltransferase [Source:HGNC Symbol;Acc:19]
AAR2	37.9	35.38	32.53	37.14	34.89	30.48	35.94	37.11	30.19	31.11	19.01	31.49	35.04	37.97	29.37	33.36	41.25	38.2	72.03	69.72	25.22	21.64	15.25	19.77	21.62	58.07	50.87	59.37	39.13	38.67	93.65	58.59	54.76	43.82	56.66	53.92	50.64	52.68	51	34.82	32.85	6.02	37.68	33.19	14.66	39.45	32.27	AAR2 splicing factor homolog (S. cerevisiae) [Source:HGNC Symbol;Acc:15886]
AARD	0.04	0.04	0	0.04	0.06	0	0	0.05	0	0	0.04	0.06	0.16	0.18	0.07	0.04	0.14	0.02	2.09	1.94	159.81	0.46	2.18	1.59	1.85	4.05	7.53	10.56	32.74	31.61	1.02	8.68	8.82	2.42	6.49	9.43	24.19	17.97	1.04	4.95	0.11	0.2	0.14	2.03	0	0.04	0.05	alanine and arginine rich domain containing protein [Source:HGNC Symbol;Acc:33842]
AARS	55.15	84.62	69.83	83.67	88.95	87.24	88.25	84.48	77.95	81.17	87.51	73.77	96.51	79.07	62.45	69.25	97.3	79.32	159.65	167.7	163.93	182.63	203.32	285.67	221.99	147.96	149.11	151.29	147.5	139.97	365.33	524.66	522.77	206.51	256.61	246.12	229.44	268.43	100.7	205.35	41.48	29.29	62.88	36.95	60.16	52.03	60.49	alanyl-tRNA synthetase [Source:HGNC Symbol;Acc:20]
AARS2	20.98	21.14	18.56	24.8	22.38	21.5	20.79	22.19	24.07	22.24	22.67	20.51	26.41	21.29	21.58	18.32	22.15	20.35	43.49	50.21	30.54	11.77	27.47	21.09	21.86	67.4	55.43	43.3	25.5	25.92	45.71	44.02	43.03	37.13	45.15	31.99	35.08	35.05	38.46	63.4	28.21	11.49	35.92	25.47	17.96	41.05	44.92	alanyl-tRNA synthetase 2, mitochondrial [Source:HGNC Symbol;Acc:21022]
AARSD1	9.37	11.4	9.55	11.46	10.5	9.75	10.11	12.54	8.64	10.78	10.22	10.84	9.95	10.58	8.14	8.88	11.74	9.24	16.66	19.84	15.13	19.01	20.94	14.95	14.7	15.68	12.23	12	11.12	10.85	11.31	13.92	15.62	12.78	23.8	21.13	11.89	11.83	16.26	22.24	12.5	6.32	14.05	12.06	11.84	19.87	18.14	alanyl-tRNA synthetase domain containing 1 [Source:HGNC Symbol;Acc:28417]
AASDH	22.01	21.06	20.06	24.01	16.93	16.25	18.56	18.18	20.3	16.67	13.58	22.44	16.81	12.58	22.64	23.03	16.75	17.47	14.77	17.37	25.54	27.78	77.9	31.72	22.93	20.55	21.5	13.64	17.48	17.32	9.48	15.69	15.03	16	12.98	14.46	13.62	15.21	31.02	17.33	18.74	23.37	38.04	17.86	21.49	18.52	18.36	aminoadipate-semialdehyde dehydrogenase [Source:HGNC Symbol;Acc:23993]
AASDHPPT	25.01	31.67	29.78	30.39	27.66	22.9	33.26	29.88	23.77	24.35	24.26	26.45	21.36	25.01	30.39	29.83	26.07	29.11	18.27	19.92	63.11	75.67	48.92	50.64	44.35	58.61	61.61	47.27	37.48	39.33	12.3	43.66	71.73	40.18	63.31	74.06	38.87	37.4	42.25	36.52	17.48	39.37	32.42	17.49	45.05	18.78	17.19	aminoadipate-semialdehyde dehydrogenase-phosphopantetheinyl transferase [Source:HGNC Symbol;Acc:14235]
AASS	0.55	2.75	0.44	1.43	0.98	0.98	0.72	0.42	0.53	0.52	1	0.89	0.53	0.76	1.46	1.49	1.49	0.3	10.68	12.25	1.85	9.21	2.34	1.51	3.21	8.23	8.61	6.17	0.95	0.86	2.39	12.47	13.19	2.05	3.65	5.42	5.39	7.56	11.57	10.14	7.9	15.8	5.2	3.99	6.67	7.58	6.35	aminoadipate-semialdehyde synthase [Source:HGNC Symbol;Acc:17366]
AATF	61.81	54.01	57.28	57.14	55.09	50.41	65.22	61.91	52.74	53.61	51.74	49.15	55.27	64.96	53.5	60.74	68.5	52.88	37.76	36.72	65.36	79.37	54.16	60.41	69.62	73.26	64.89	64.55	48.17	50.92	37.23	45.52	48.88	54.13	68.34	60.18	52.44	52.13	60.97	64.35	80.96	172.68	68.08	76.03	155.84	89.59	92.76	apoptosis antagonizing transcription factor [Source:HGNC Symbol;Acc:19235]
AATK	9.81	18.91	5.01	9.44	11.36	27.8	15.53	23.36	24.24	33.38	8.96	24.16	7.74	12.54	7.04	4.05	6.15	10.95	5.04	4.99	0.61	0.78	2.06	0.1	0.29	14.7	14.19	13.41	6.62	5.28	0.63	4.25	4.38	2.79	3.88	2.64	2.03	1.7	1.6	1.86	1.11	0.5	0.62	1.09	1.88	1.05	0.72	apoptosis-associated tyrosine kinase [Source:HGNC Symbol;Acc:21]
ABAT	23.44	12.99	16.86	17.12	14.52	12.78	16.25	15.66	14.59	16.56	16.79	14.3	18.84	16.08	15.6	24.82	20.88	12.74	13.58	16.93	1.27	10.42	8.59	2.08	5.01	31.94	28.95	34.28	14.97	17.34	2.52	11.91	11.93	21.02	2.43	3.06	31.61	37.89	55.9	9.18	12.23	8.33	10.02	16.41	17.18	12.88	11.57	4-aminobutyrate aminotransferase [Source:HGNC Symbol;Acc:23]
ABC7-42404400C24.1	1.43	1.65	2.36	1.57	2.18	2.13	1.74	1.49	1.38	1.34	1.13	3.44	2.77	2.11	2.37	2.38	1.63	2.96	4.46	5.21	3.87	1.13	1.72	0.9	0.49	1.98	2.71	1.49	1.96	1.86	2.72	1.39	1.28	1.13	2.64	1.81	0.65	0.96	1.63	0.2	1	3.26	2.58	1.77	2.44	1.56	2.03
ABCA1	845.85	830.7	577.97	387.6	1520.6	1801.57	597.27	1530.7	1825	1038.84	1791.38	1042.05	1348.77	1113.75	1167.71	971.31	311.62	553.46	153.9	153.76	0	66.05	207.47	239.69	384.25	31.44	23.55	20.04	190.18	171.8	36.41	116.05	110.89	406.7	316.57	353.89	118.78	116.24	65.19	164.27	11.65	24.17	78.94	27.63	4.15	10.02	14.04	ATP-binding cassette, sub-family A (ABC1), member 1 [Source:HGNC Symbol;Acc:29]
ABCA2	14.54	16.51	14.91	26.3	11.76	17.21	17.42	16.74	18.87	10.53	8.38	20.38	21.86	14.81	15.96	16.5	18.54	17.91	72.71	93.57	9.27	4.4	11.8	1.04	1.41	60.8	61.46	58.25	59.64	46.95	33.18	55.34	38.63	13.58	60.88	60.56	32.14	31.32	27.85	21.76	179.85	29.49	109.51	119.46	56.74	122.47	118.37	ATP-binding cassette, sub-family A (ABC1), member 2 [Source:HGNC Symbol;Acc:32]
ABCA3	3.66	4.23	3.61	2.91	2.18	3.28	3.14	2.94	3.26	1.86	2.09	2.96	5.75	3.96	3.05	3.68	3.78	2.86	21.79	23.28	12.76	6.04	13.38	6.48	8.96	57.52	64.17	70.86	52.31	47.91	14.91	26.36	16.76	77.69	18.7	12.49	33.63	31.19	29.05	18.63	17.48	5.42	16.59	17.07	8.78	15.96	18.36	ATP-binding cassette, sub-family A (ABC1), member 3 [Source:HGNC Symbol;Acc:33]
ABCA4	0	0	0.09	0	0.06	0	0	0.42	0	0	0.05	0	0.08	0.18	0.08	0.11	0.01	0.67	0.97	0.94	7.27	1.09	2.87	59.94	74.14	12.14	12.57	7.19	44.74	43.7	21.81	6.82	6.64	1.02	6.22	4.47	12.7	16.86	7.62	2.59	0	0.05	0.21	17.38	0.06	0	0	ATP-binding cassette, sub-family A (ABC1), member 4 [Source:HGNC Symbol;Acc:34]
ABCA5	2.89	6.41	4.41	7.62	7.98	7.03	5.91	6.57	10.28	8.88	4.87	7.73	4.25	3.78	9.16	6.24	4.35	5.86	10.63	14.14	55.4	66.68	36.39	16.89	19.23	16.83	23.94	14.67	30.56	31.15	3.02	52.2	45.71	10.61	21.53	29.26	8.78	6.66	12.66	9.5	45.12	140.58	60.8	41.33	94.24	34.82	33.12	ATP-binding cassette, sub-family A (ABC1), member 5 [Source:HGNC Symbol;Acc:35]
ABCA6	55.48	77.62	19.43	38.88	6.6	2.81	15.23	3.08	9.9	27.71	5.23	33.01	20.5	28.84	14.16	8.88	8.85	19.77	0.61	0.32	7.9	3.27	0.8	0.23	0.39	1.29	1.99	0.37	0.26	0	0.07	0.83	1.19	0.76	1.14	1.7	0.49	0.2	0.25	0.31	0.88	1.1	1.66	0.86	2.83	0.46	0.36	ATP-binding cassette, sub-family A (ABC1), member 6 [Source:HGNC Symbol;Acc:36]
ABCA7	33.4	24.4	31.59	47.3	7.69	19.56	29.43	12.03	19.23	19.09	21.86	22.07	38.51	18.45	25.39	24.56	30.72	20.01	13.65	14.91	4.42	8.53	12.95	4.09	6.28	13.14	15.83	15.32	10.12	9.26	12.92	19.54	12.55	15.96	6.1	7.69	30.31	23.73	7.51	14.98	121.97	24.22	135.67	94.94	49.32	167.97	223.05	ATP-binding cassette, sub-family A (ABC1), member 7 [Source:HGNC Symbol;Acc:37]
ABCA8	2.34	6.14	3.67	1.64	3.56	0.94	2.01	0	0.38	1.44	0.61	1.53	0.3	1.53	1.31	0.48	0.75	0.26	0.89	0.11	16.51	9.58	8.02	15.82	6.67	1.35	0.46	1.07	0.04	0.04	0.05	0.98	4.17	0.88	0.53	0.82	0.24	0.39	0.09	0.03	0.31	0.7	0.2	0.39	4.06	0	0	ATP-binding cassette, sub-family A (ABC1), member 8 [Source:HGNC Symbol;Acc:38]
ABCA9	4.83	9.3	2.47	5.33	0.75	0.47	1.78	0.7	1.26	5.57	0.64	4.15	3.82	4.88	2.22	1.04	1.77	2.5	0.14	0.55	6.33	1.32	0.57	0.49	0.29	0.75	0.7	0.42	0.12	0.17	0.05	0.57	0.54	0.23	1.29	1.53	0.22	0.56	0.08	0.09	0.31	0.1	0.35	0.35	0.69	0.04	0	ATP-binding cassette, sub-family A (ABC1), member 9 [Source:HGNC Symbol;Acc:39]
ABCA10	0.62	1.14	0.35	0.68	0.29	0.26	0.42	0.19	0.61	0.46	0.21	0.52	0.33	0.54	0.94	0.56	0.2	0.83	1.44	1.16	8.55	4.95	1.72	0.97	0.19	1.77	2.4	1.17	1.29	0.45	0.37	2.07	1.56	1.04	2.41	2.36	1.21	0.54	0.75	0.48	3.33	8.28	4.72	1.81	3.79	3.07	2.52	ATP-binding cassette, sub-family A (ABC1), member 10 [Source:HGNC Symbol;Acc:30]
ABCA12	0	0.09	0	0.03	0	0.13	0	0	0.11	0.05	0.03	0	0.09	0.04	0.03	0	0.08	0.04	1.64	1.17	3.74	10.49	4.71	0.49	1.8	0.49	0.16	0.47	0.34	0.14	1.82	6.07	2.6	0.34	4.59	5.08	1.65	1.04	11.05	1.34	0	0	0.3	0.52	0.21	0	0	ATP-binding cassette, sub-family A (ABC1), member 12 [Source:HGNC Symbol;Acc:14637]
ABCA13	0.11	0.46	1.15	0.54	0.06	1.94	0.23	0.33	0.34	0.26	0.18	2.43	1.07	1.88	1.81	0.19	1	0.83	19.54	24.69	22.62	39.99	21.83	6.37	10.42	2.48	5.12	4.2	1.05	0.9	34.88	17.7	10.68	3.79	52.16	34.72	13.96	9.65	29.02	12.84	0.34	0.05	0.58	5.1	0.77	0.21	0.14	ATP-binding cassette, sub-family A (ABC1), member 13 [Source:HGNC Symbol;Acc:14638]
ABCB1	0.37	4.17	1.81	3.73	0.92	2.81	0.64	1.59	2.14	0.67	0.89	1.91	0.84	0.84	1.97	5.65	2.46	2.09	0.5	0.42	3.51	3.73	4.76	4.37	1.95	0.36	0.26	0.05	0	0	0.17	0.33	0.33	0.59	6.75	7.54	0.63	0	1.3	1.44	55.96	130.45	77.38	28.25	90.74	41.3	38.8	ATP-binding cassette, sub-family B (MDR/TAP), member 1 [Source:HGNC Symbol;Acc:40]
ABCB4	1.79	5.4	3.32	9.65	2.07	2.3	3.71	6.62	7	5.78	2.08	4.57	7.19	4.92	5.94	3.46	4.87	7.66	0.45	0.27	0.65	1.5	3.31	0.57	0.68	0.29	0	0.09	0.15	0.08	2.23	0.38	0.19	0.19	1.01	1.23	1.18	0.63	2.1	0.73	5.29	3.81	5.13	2.86	3.75	2.4	2.97	ATP-binding cassette, sub-family B (MDR/TAP), member 4 [Source:HGNC Symbol;Acc:45]
ABCB5	0.11	0.09	0.15	0.19	0.17	0.1	0.08	0.05	0.23	0.21	0.03	0.15	0.03	0.12	0.12	0	0.12	0.15	0.22	0.22	2.53	2.25	0.23	0.61	0.39	0.54	0.16	0.09	0.08	0.23	0.21	2.52	3.58	0.1	0.3	0.04	0.17	0.15	0.1	0.06	0.19	0.25	0.51	0.13	3.75	0.04	0.32	ATP-binding cassette, sub-family B (MDR/TAP), member 5 [Source:HGNC Symbol;Acc:46]
ABCB6	5.35	6.13	3.95	3.8	5.05	3.97	3.64	4.48	4.51	16.05	6.73	3.84	4.24	4.62	3.19	2.56	4.14	3.09	21.68	21.35	12.36	15.65	32.45	18.04	15.58	19.94	15.2	17.1	43.13	36.48	62.08	54.36	46.5	28.45	22.66	23.47	17.74	16.54	18.67	20.07	5.52	2.36	6.2	5.79	4.24	4.5	5.36	ATP-binding cassette, sub-family B (MDR/TAP), member 6 [Source:HGNC Symbol;Acc:47]
ABCB7	32.63	32.18	30.56	33.94	27.43	28.82	32.19	28.07	29.16	30.03	26.57	31.52	25.89	27.99	30.08	30.13	34.98	30.09	16.51	15.29	27.03	38.1	25.58	57.04	53.06	35	33.42	30.08	44.68	45.39	8.84	30.49	31.52	25.55	48.06	51.67	29.96	31.05	32.34	54.66	35.3	34.26	32.58	24.8	45.05	35.45	33.17	ATP-binding cassette, sub-family B (MDR/TAP), member 7 [Source:HGNC Symbol;Acc:48]
ABCB8	26.8	31.31	23.51	23.71	28.35	25.87	25.6	29.88	27.67	29.51	23.73	27.74	28.16	25.65	24.36	22.66	22.42	18.89	15.18	15.63	12.79	8.48	13.07	13.79	16.84	33.8	28.94	31.53	35.22	38.28	37	35.8	26.9	47.19	33.13	21.13	29.28	22.18	34.87	30.84	32.74	9.53	32.17	27.44	11.8	30.61	36.81	ATP-binding cassette, sub-family B (MDR/TAP), member 8 [Source:HGNC Symbol;Acc:49]
ABCB9	2.16	2	2.12	2.19	2.47	2.11	2.27	1.91	2.09	2.37	1.64	2.33	1.37	2.57	1.73	1.37	4.17	2.09	23.03	26.84	11.07	4.78	5.69	6.06	5.21	28.15	29.49	26.9	22.4	21.59	23.08	14.8	15.03	19.41	21.27	18.78	14.21	13.82	10.12	43.42	5.9	0.75	6.54	6.64	2.84	6.27	8.01	ATP-binding cassette, sub-family B (MDR/TAP), member 9 [Source:HGNC Symbol;Acc:50]
ABCB10	28.05	24.36	27.26	28.19	26.86	24.61	26.82	28.86	27.72	23.74	24.86	27.27	22.81	23.56	27.02	28.38	26.33	27.22	15.76	16.02	33.13	32.55	31.7	22.34	20.45	16.78	19.77	15.18	24.3	28.34	14.38	19.29	24.9	21.59	19.61	16.09	29.97	30.04	15.7	26.62	27.6	34.76	31.81	28.11	25.49	25.01	25.02	ATP-binding cassette, sub-family B (MDR/TAP), member 10 [Source:HGNC Symbol;Acc:41]
ABCB11	0	0.09	0	0	0	0	0	0.05	0	0.1	0	0	0.03	0	0	0.04	0	0.08	0.19	0.22	3.41	0.35	0	0.18	0.68	0.22	0	0.05	0.17	0.05	0	0.09	0.14	0.99	0.87	1.2	0.35	0.59	0.27	0.03	0	0.3	0.15	0.13	0	0	0.05	ATP-binding cassette, sub-family B (MDR/TAP), member 11 [Source:HGNC Symbol;Acc:42]
ABCC1	84.52	83.41	79.5	89.16	113.11	105.43	90.07	84.1	117.55	129.82	97.98	120.23	91.01	82.79	95.14	86.45	81.71	89.22	136.55	138.11	34.21	56.29	18.14	52.26	64.46	190.57	208.32	179.79	98.85	90	218.85	183.29	157.87	106.08	36.51	31.33	125.17	139.62	129.77	57.24	219.07	113.9	165.4	186.01	97.11	92.62	115.44	ATP-binding cassette, sub-family C (CFTR/MRP), member 1 [Source:HGNC Symbol;Acc:51]
ABCC2	1.87	1.01	2.26	2.14	0.63	1.45	2.46	1.82	1.68	1.19	0.76	2.77	1.88	2.19	2.34	2.04	1.59	2.05	3.67	3.82	4.03	1.61	1.37	2.01	0.88	1.71	1.93	1.17	2.29	2.44	1	0.19	0.39	0.41	1.19	1.86	0.83	0.96	0.74	0.93	5.52	4.66	7.27	4.57	3.44	5.09	7.74	ATP-binding cassette, sub-family C (CFTR/MRP), member 2 [Source:HGNC Symbol;Acc:53]
ABCC3	105.5	74.09	72.58	47.96	96.24	55.84	85.18	57.53	105.69	82.71	110.58	112.87	101.31	80.77	102.75	67.58	74.48	55.16	1.18	0.48	5.26	8.88	0.34	3.24	5.4	5.26	4.84	3.22	138.41	116.14	0.45	7.09	5.58	5.9	2.84	2.91	38.37	30.46	2.38	0.6	0.11	0.3	1.65	0	1.13	0.17	0.36	ATP-binding cassette, sub-family C (CFTR/MRP), member 3 [Source:HGNC Symbol;Acc:54]
ABCC4	23.22	25.63	14.9	24.55	18.82	15.29	14.85	19.44	19.22	28.9	12.6	18.64	27.62	21.61	29.98	13.15	26.19	18.74	108.17	132.23	62.64	20.03	13.78	41.68	49.22	68.47	59.71	33.49	43.58	49.49	9.19	36.45	54.27	60.43	216.87	299.13	35.61	48.18	81.74	170.41	22.96	25.23	30.96	36.14	23.92	21.6	15.8	ATP-binding cassette, sub-family C (CFTR/MRP), member 4 [Source:HGNC Symbol;Acc:55]
ABCC5	176.57	240.52	128.51	162.91	236.78	105.9	167.22	121.49	279.06	265.58	204.35	237.52	169.28	187.78	172.97	156.3	84.6	137.48	124.47	138.41	73.62	21.51	38.49	140.59	161.14	158.31	141.69	99.4	193.86	177.66	27.65	91.22	94.08	210.05	88.25	100.13	112.1	107.3	32.73	80.12	53.97	44.59	64.35	44.57	40.42	63.7	60.89	ATP-binding cassette, sub-family C (CFTR/MRP), member 5 [Source:HGNC Symbol;Acc:56]
ABCC6	0.88	0.27	0.15	1.16	0.46	1.21	1.1	0.65	0.38	0	0.82	0.86	0.95	1.19	0.84	0.22	1.07	0.61	0.37	0.78	1.08	0.17	0.17	1.78	1.9	2.59	1.63	1.4	1.22	0.71	0.96	6.94	5.9	0.75	2.39	3.23	1.73	1.22	0.3	0.61	0	0.05	0.25	0.02	0.13	0.21	0	ATP-binding cassette, sub-family C (CFTR/MRP), member 6 [Source:HGNC Symbol;Acc:57]
ABCC8	0	0	0	0	0	0	0	0	0	0	0	0	0	0	0	0	0	0	0	0	1.03	0.17	0.17	0	0.05	0	0	0	0.08	0.05	0	0.23	0.11	0	0.37	0.16	0.04	0	0	0	0.04	0	0	0.09	0.17	0	0	ATP-binding cassette, sub-family C (CFTR/MRP), member 8 [Source:HGNC Symbol;Acc:59]
ABCC9	0.04	0.64	0.05	0	0.06	0.14	0	0	0.08	0.21	0	0.04	0.03	0.08	0.03	0.04	0	0	0.04	0.06	4.51	0.29	0.69	0.12	0.39	0.22	0.08	0	0.34	0.57	0.37	0.06	0.21	0.41	0.3	0.64	0.39	0.85	0.4	1.76	0	0	0.1	0.22	0.17	0	0	ATP-binding cassette, sub-family C (CFTR/MRP), member 9 [Source:HGNC Symbol;Acc:60]
ABCC10	36.95	36.44	36.75	40.88	46.94	36.58	42.72	41.82	38.38	40.25	34.58	35.67	46.33	35.59	32.08	35.85	31.63	36.42	66.42	72.63	22.96	8.34	15.13	13.71	15.14	48.32	41.54	30.59	21.22	18.55	40.41	29.89	23.47	43.58	31.07	27.2	27.22	25.08	35.35	40.14	49.87	10.83	49.15	40.58	31.3	53.59	58.51	ATP-binding cassette, sub-family C (CFTR/MRP), member 10 [Source:HGNC Symbol;Acc:52]
ABCC11	0.07	0	0.1	0.09	0.11	0.03	0.11	0.05	0.08	0	0.09	0.07	0.15	0.04	0.19	0.04	0.2	0.11	0.26	0.33	1.34	0.29	0.63	0.18	0.05	0.49	0.23	0.23	0.21	0	0.16	0.67	0.56	0.14	0.17	0.04	0.26	0.44	0.7	0.29	0.19	0	0.05	0.12	0	0.04	0.27	ATP-binding cassette, sub-family C (CFTR/MRP), member 11 [Source:HGNC Symbol;Acc:14639]
ABCC12	0	0	0	0	0	0	0	0	0	0	0	0	0	0	0	0	0	0	0	0	1.61	0.35	0.11	0.06	0	0.11	0	0	0.13	0	0	0.03	0	0	0	0	0	0	0	0	0	0	0	0.09	0	0	0	ATP-binding cassette, sub-family C (CFTR/MRP), member 12 [Source:HGNC Symbol;Acc:14640]
ABCD1	42.66	33.34	47.86	48.15	53.14	69.41	46.47	79.54	77.16	39.78	42.87	50.52	61.02	43.55	44.23	41.28	35.51	62.18	40.7	34.67	9.77	1.6	9.6	10.12	14.12	8.36	7.08	6.63	19.99	16.25	16.71	21.89	14.33	14.31	25.59	18.06	44.16	31.31	13.9	10.38	13.61	3.31	13.02	13.65	4.59	12.92	17.19	ATP-binding cassette, sub-family D (ALD), member 1 [Source:HGNC Symbol;Acc:61]
ABCD2	0.48	1.65	1.86	2.88	1.21	1.05	0.38	1.17	0.8	0.36	0.49	0.52	0.24	0.88	0.53	2.64	1.76	1.33	0	0	0.51	0.16	0.07	0.08	0.05	0.18	0.12	0.05	0.02	0.99	0.04	0	0	0.03	0.03	0	0	0	0	0	43.81	89.18	63.29	38.21	85.75	65.63	53.02	ATP-binding cassette, sub-family D (ALD), member 2 [Source:HGNC Symbol;Acc:66]
ABCD3	34.35	39.96	36.33	36.58	36.27	34.42	41.66	35.57	35.97	36.07	29.34	40.01	26.33	29.59	38.16	36.11	28.44	34.32	31.25	38.61	127.65	110.77	74.88	82.48	76.19	44.65	49.48	39.84	81.41	81.86	13.61	86.12	98.5	60.91	46.61	52.86	40.15	31.55	31.03	30.46	17.36	40.27	35	22.02	61.76	20.08	17.73	ATP-binding cassette, sub-family D (ALD), member 3 [Source:HGNC Symbol;Acc:67]
ABCD4	28.01	29.3	25.49	24.39	31.22	34.4	20.42	33.33	36.51	36.43	32.91	26.07	37.15	29.92	28.32	25.82	23.2	19.85	33.57	38.26	26.73	50.69	90	39.1	35.54	29.51	26.99	21.3	25.13	25.76	20.91	40.08	38.76	41.23	27.75	34.43	33.34	33.03	37.11	57.71	37.87	30.69	35.54	32.97	33.66	41.85	44.92	ATP-binding cassette, sub-family D (ALD), member 4 [Source:HGNC Symbol;Acc:68]
ABCE1	60.35	89.78	72.81	87.44	73.4	55.92	91.89	108.07	73.97	83.64	45.67	85.02	50.9	70.89	64.06	67.43	69.43	103.89	38.05	43.37	152.52	115.23	190.09	232.12	210.89	64.17	70.09	53.76	83.79	103.09	17.16	58.89	108.21	55.56	53.02	67.38	45.5	41.54	53.36	102.39	40.56	111.24	95.56	65.74	117.47	47.66	46	ATP-binding cassette, sub-family E (OABP), member 1 [Source:HGNC Symbol;Acc:69]
ABCF1	78.4	67	72.12	75.65	74.95	68.28	75.3	101.12	75.44	70.48	70.83	72.39	85.44	87.13	65.79	81.25	94.36	67.58	122.21	114.85	95.9	79.99	255.07	115.35	137.48	112.76	95.31	108.09	72.66	77.74	103.56	82.13	90.45	86.03	138.72	140.51	123.54	117.5	121.24	146.07	103.57	122.78	98.7	127.36	180.4	109.71	99.87	ATP-binding cassette, sub-family F (GCN20), member 1 [Source:HGNC Symbol;Acc:70]
ABCF2	42.04	49.3	38.47	50.52	43.79	41.67	46.7	43.82	39.63	41.74	39.95	52.41	40.74	47.65	36.12	36.97	50.8	43.33	44.15	41.18	76.31	53.89	109.93	103.63	97.32	65.69	61.33	58.85	122.96	119.85	181.28	71.16	69.15	90.44	60.53	43.65	87.27	98.51	77.3	111.07	47.07	48.6	58.33	38.36	68.59	62.22	58.55	ATP-binding cassette, sub-family F (GCN20), member 2 [Source:HGNC Symbol;Acc:71]
ABCF3	40.13	33.33	42.42	36.63	37.65	35.61	37.08	37.86	38.84	33.9	42.14	36.02	41.53	42.91	35.27	38.42	42.17	32.4	146.52	156.58	88.75	35.98	91.63	155.4	196.19	142.09	135.23	139.52	87.75	85.3	73.58	83.75	78.09	179.72	134.6	115.56	129.32	123.64	63.03	119.1	44.81	22.17	49.11	49.66	36.01	60.79	54.59	ATP-binding cassette, sub-family F (GCN20), member 3 [Source:HGNC Symbol;Acc:72]
ABCG1	46.94	39.29	51.22	21.88	70.13	94.18	25.87	56.13	75.63	32.15	109.55	50.92	89.74	85.13	71.73	66.02	18.4	34.01	3.79	2.43	28.47	11.45	31.64	11.25	17.96	11.79	13.59	16.21	16.56	12.11	14.45	19.93	14.27	25.71	15.34	11.47	17.11	21.15	7.23	2.03	34.61	17.3	45.43	38.23	28.67	35.11	25.43	ATP-binding cassette, sub-family G (WHITE), member 1 [Source:HGNC Symbol;Acc:73]
ABCG2	0.15	1.79	0.55	0.48	0.34	0.68	0.95	1.49	1.22	2.43	0.4	0.71	1.19	1	0.38	0.78	0.56	0.95	0.22	0.39	2.04	0.27	0.34	0.1	0.15	0.32	0.07	0.05	0.33	0.69	0	0.34	0.23	0.02	0.06	0.13	0.57	0.45	0.08	0	0.84	2.56	0.86	3.41	0.85	0.84	5.31	ATP-binding cassette, sub-family G (WHITE), member 2 [Source:HGNC Symbol;Acc:74]
ABCG4	0.07	0.05	0.05	0.03	0	0	0.04	0.05	0	0.05	0.03	0.07	0.09	0.08	0.03	0.07	0.07	0.04	2.46	3.11	0.9	0.81	0.75	0.18	0.15	1.08	0.93	0.75	5.67	5.11	0.32	4.93	2.81	0.27	0.76	0.44	0.95	0.74	0.44	1.69	0.04	0	0.35	0.01	0	0.04	0	ATP-binding cassette, sub-family G (WHITE), member 4 [Source:HGNC Symbol;Acc:13884]
ABCG5	0	0	0.05	0	0	0	0	0	0	0	0	0	0	0	0	0	0	0	0.07	0	0.64	0.06	0	0	0	0.11	0	0.05	0.29	0.14	0	0.09	0.11	0.03	0.07	0.2	0	0	0.03	0.03	0	0	0.1	0	0	0	0	ATP-binding cassette, sub-family G (WHITE), member 5 [Source:HGNC Symbol;Acc:13886]
ABCG8	0	0	0	0	0	0	0	0	0	0	0	0	0	0	0	0	0.04	0	0.67	0.78	0.39	0	0	0	0.05	0.16	0.08	0	0.25	0.19	0	0.06	0	0.1	0.33	0.32	0.04	0.22	0.07	0.19	0	0	0	0	0	0	0	ATP-binding cassette, sub-family G (WHITE), member 8 [Source:HGNC Symbol;Acc:13887]
ABHD1	0.15	0.05	0.25	0.16	0.23	0.07	0.04	0.14	0.04	0	0.09	0.04	0.27	0.08	0.16	0.04	0.19	0.26	0.48	0.89	1.76	0.28	0.34	1.1	0.24	1.62	0.85	0.47	0.96	0.8	0.37	0.26	0.31	0.17	1.23	0.52	0.17	0.18	0.1	1.47	0.31	0.15	0.91	0.52	0.04	1.14	0.72	abhydrolase domain containing 1 [Source:HGNC Symbol;Acc:17553]
ABHD2	330.11	309.04	308.23	350.63	327	413.09	395.05	342.62	313.56	271.15	339.55	415.73	425.42	257.62	334.43	314.31	271.85	271.71	96.98	93.9	34.41	165.77	46.29	49.03	55.74	167.03	196.96	186.7	68	64.48	43.23	163.03	117.51	48.38	130.08	150.92	134.56	128.34	152.16	56.35	141.52	97.3	118.19	119.78	149.55	108.36	95.23	abhydrolase domain containing 2 [Source:HGNC Symbol;Acc:18717]
ABHD3	40.76	54.63	44.19	37.56	52.85	50.71	41.4	59.67	60.72	71.93	57.51	39.55	41.95	42.82	41.39	50.71	30.36	41.8	6.68	9.27	22.47	21.27	9.7	4.64	3.94	5.46	4.94	6.07	11.95	14.98	7.05	15.54	13.02	9.68	11.33	15.52	15.71	13.03	4.93	3.09	36.45	42.38	57.07	40.34	41.23	34.18	31.86	abhydrolase domain containing 3 [Source:HGNC Symbol;Acc:18718]
ABHD4	14.32	12.5	9.39	8.89	20.83	22.26	8.75	9.74	16.7	19.66	16.36	10.99	18.51	15.18	18.23	13.63	9.42	7.3	26.93	23.66	10.84	11.76	38.41	21.13	34.56	16.03	15.63	16.16	34.61	24.73	17.78	31.69	25.09	26.74	59.64	62.89	69.5	69.03	13.09	32.95	10.62	5.42	11.98	12.3	8.52	14.44	11.79	abhydrolase domain containing 4 [Source:HGNC Symbol;Acc:20154]
ABHD5	24.28	14.56	17.25	17.37	18.13	28.12	19.09	11.93	13.61	14.6	16.67	17.02	20.43	26.94	28.46	19.69	22.17	12.2	11.7	8.89	29.34	24.19	38.4	29.27	42.55	8.55	8.7	11.82	15.15	13.7	5.96	33.88	28.33	16.7	12.63	11.47	37.42	31.44	16.02	32.09	13.57	5.27	11.55	20.7	5.62	6.27	5.58	abhydrolase domain containing 5 [Source:HGNC Symbol;Acc:21396]
ABHD6	13.7	18.09	24.36	13.42	13.89	24.02	13.29	16.13	19.27	20.12	17.17	18.3	17.93	18.12	15.06	13.93	8.09	10.39	4.71	4.92	4.26	7.7	3.53	2.51	2.87	3.74	4.46	4.72	11.07	8.36	2.03	9.99	8.62	4.69	2.8	2.85	7.28	7.29	2.74	4.24	5.21	2.16	7.78	5.9	6.06	4.5	5.31	abhydrolase domain containing 6 [Source:HGNC Symbol;Acc:21398]
ABHD8	21.09	16.85	16.45	18.47	17.5	20.75	18.33	19.39	17.43	18.42	15.42	18.78	18.04	15.43	13.9	10.25	9.55	16.11	12.42	14.08	2.76	1.48	5.51	7.33	6.86	8.46	7.42	8.36	31.82	28.06	11.96	16.83	17.67	13.51	21.55	16.67	7.63	7.66	6.41	3.78	4.25	0.4	7	7.33	1.02	7.33	8.82	abhydrolase domain containing 8 [Source:HGNC Symbol;Acc:23759]
ABHD10	21.49	24.12	21.31	29.34	17.79	19.82	18.94	21.96	18.27	24.05	25.42	21.57	17.58	18.36	23.56	23.15	25.04	24.44	31.04	30.75	95	35.06	24.61	48.04	35.64	28.54	28.17	22.56	21.52	26.01	10.24	33.87	45.34	21.1	23.98	29.55	22.42	24.54	21.33	30.35	14.22	36.96	24.85	17.04	29.82	22.02	20.12	abhydrolase domain containing 10 [Source:HGNC Symbol;Acc:25656]
ABHD11	9.15	13.1	11.68	13.29	12.34	12.61	14.85	13.29	13.49	12.28	16.1	7.91	9.25	16.89	11.75	14.12	19.91	15.33	66.32	70.82	44.33	70.89	91.2	116.53	111.68	209.75	205.11	222.15	176.99	175.6	235.38	102.9	60.35	116.61	85.48	82.75	112.8	102.43	91.53	197.07	8.28	3.76	9.54	6.45	5.45	5.64	6.35	abhydrolase domain containing 11 [Source:HGNC Symbol;Acc:16407]
ABHD12	90.04	112.3	76.07	99.08	105.25	137.94	76.62	120.98	131.05	129.72	157.14	68.67	108.66	90.89	103.29	73.56	50.96	109.53	59.01	57.64	69.71	33.73	54.42	63.3	48.83	69.93	73.73	88.42	66.46	65.59	95.07	87.02	77.08	62.44	33.52	33.99	57.4	53.23	56.11	41.18	23.96	12.69	21.35	29.95	31.28	22.4	26.46	abhydrolase domain containing 12 [Source:HGNC Symbol;Acc:15868]
ABHD12B	0.15	0.18	0	0.13	0.06	0	0	0.09	0.11	0	0.03	0.04	0.18	0.19	0.09	0	0.03	0.08	0.3	0.17	0.17	1.84	0.11	0.06	0.39	0.92	0.31	0.56	0	0.09	0.64	0.06	0.11	0.03	0	0.04	0	0.07	0.03	0.19	0.04	0	0	0.02	0	0	0	abhydrolase domain containing 12B [Source:HGNC Symbol;Acc:19837]
ABHD13	22.45	28.53	25.81	29.64	22.73	23.41	32.38	31.75	27.11	21.16	19.02	27.72	14.07	16.92	32.06	22.29	18.06	34.78	8.32	10.71	74.46	54.98	33.19	37.13	42.94	9.33	15.75	11.44	13.08	18	5.84	23.3	45.66	26.83	4.89	5.92	5.12	4.38	5.96	13.21	18.82	96.5	45.63	28.4	64.52	19.7	21.6	abhydrolase domain containing 13 [Source:HGNC Symbol;Acc:20293]
ABHD14A	3.84	4.21	4.87	3.9	2.12	3.06	2.5	5.73	4.28	4.64	4.33	2.35	3.45	3.9	3.76	4.12	2.21	2.72	7.07	6.03	3.34	2.35	3.73	8.75	7.98	9.77	8.52	9.58	8.49	10.65	8.75	10.08	9.04	17.34	4.87	3.03	11.73	12.58	9.17	9.66	13.42	1.81	15.6	11.22	5.68	19.83	16.38	abhydrolase domain containing 14A [Source:HGNC Symbol;Acc:24538]
ABHD14A-ACY1	11.17	13.86	12.02	12.6	12.45	12.86	9.09	16.04	12.76	12.8	19.56	10.52	14.87	15.19	13.12	10.07	16.03	10.42	20.65	23.78	7.81	8.04	26.41	27.41	24.58	42.33	36.37	37.41	27.07	28.22	50.05	20.5	18.03	102.1	25.76	17.23	58.3	54.91	56.46	90.57	10.31	0.75	12.67	8.21	2.13	11.91	9.86	ABHD14A-ACY1 readthrough (NMD candidate) [Source:HGNC Symbol;Acc:38856]
ABHD14B	25.89	21.97	20.33	21.99	14.92	19.55	14.66	20.47	19.03	18.27	26.02	21.19	22.19	19.96	23.16	17.94	21.65	17.18	22.4	24.82	9.6	22.26	13.28	34.01	27.12	45.13	39.11	34.24	38.69	33.68	43.21	35.56	26.77	67.81	24.44	20.44	80.75	81.3	57.62	67.4	53.97	18.31	65.69	47.92	49.37	79.95	87.58	abhydrolase domain containing 14B [Source:HGNC Symbol;Acc:28235]
ABHD15	13.88	18.08	15.28	31.65	14.98	25.57	17.01	20.84	20.11	17.85	19.66	18.89	30.18	20.34	19.33	14.75	17.41	16.3	7.55	7.54	7.62	12.56	8.53	4.84	5.31	13.19	11.42	13.13	19.13	17.77	5.1	18.68	14.16	17.08	12.48	10.17	9.36	8.11	10.12	8.14	31.32	10.53	30.88	24.64	24.2	29.01	32.85	abhydrolase domain containing 15 [Source:HGNC Symbol;Acc:26971]
ABHD16A	66.02	75.48	80.97	68.8	76.96	68.32	62.65	78.23	69.64	70.28	80.69	65.57	81.45	81.3	68.51	70.96	78.41	64.51	93	92.31	18.35	30.41	97.56	41.25	49.27	81.74	75.21	78.05	44.79	42.63	82.31	55.83	44.45	112.4	124.7	92.87	105.19	98	141.36	173.74	38.29	5.47	45.94	45.28	14.06	41	38.93	abhydrolase domain containing 16A [Source:HGNC Symbol;Acc:13921]
ABHD16B	0	0	0	0.06	0.06	0.03	0.04	0	0.11	0.05	0	0.19	0.06	0.04	0	0.04	0	0.04	0.07	0	0.31	0.11	0	0.12	0.19	0	0.16	0	0.08	0.05	0.16	0.09	0	0	0	0.04	0	0	0.03	0.06	0	0	0	0.04	0.17	0.04	0.05	abhydrolase domain containing 16B [Source:HGNC Symbol;Acc:16128]
ABHD17A	63.53	61.72	55.83	64.95	54.35	53.86	67.87	51	51.42	54.7	47.42	52.25	33.71	35.98	45.53	40.53	37.1	55.28	23.13	21.82	8.62	10.6	12.64	8.83	6.96	29.23	27.51	30.36	15.82	18.75	35.69	24.03	20.24	27.98	28.01	16.99	46.8	43.09	19.49	23.44	122.28	17.65	107.87	109.16	26.96	154.29	137.04	abhydrolase domain containing 17A [Source:HGNC Symbol;Acc:28756]
ABHD17B	14.98	12	11.92	14.61	13.54	17.24	15.19	14.08	14.26	13.57	13.59	12.53	10.02	11.13	14.5	13.45	10.89	12.93	12.75	11.27	19.21	23.49	14.27	9.85	13.92	4.73	5.45	7.01	21.03	22	6.18	12.52	18.21	11.29	15.66	18.69	11.21	10.74	14.61	9.38	28.75	11.84	25.78	33.62	14.28	23.49	21.11	abhydrolase domain containing 17B [Source:HGNC Symbol;Acc:24278]
ABHD17C	0.77	1.74	1.55	1.31	1.84	3.44	1.86	2.14	2.1	1.86	1.24	2.01	1.63	1.87	1.23	1.6	2.18	1.85	5.99	6.48	9.02	28	23.15	18.36	23.71	13.37	13.58	9.2	12.04	10.36	23.35	19.57	18.65	17.15	40.92	43.41	19.79	21.23	51.37	14.27	3.64	1.6	3.45	2.7	1.88	1.89	1.49	abhydrolase domain containing 17C [Source:HGNC Symbol;Acc:26925]
ABI1	116.19	128.62	132.36	117.93	126.37	105.97	125.6	133.48	139.66	132.2	134.46	111.29	109.87	124.21	149.59	128.14	110.47	125.21	118.91	124.47	138.92	176.23	172.95	121.57	135.09	44.61	52.31	51.57	73.35	74.82	36.86	69.64	66.27	96.16	86.95	101.5	90.9	81.86	87.98	77.24	128.14	185.42	119.75	136.88	207.42	122.72	107.97	abl-interactor 1 [Source:HGNC Symbol;Acc:11320]
ABI2	18.42	20.67	14.79	21.46	18.13	15.1	22.35	18.18	23.87	18.94	10.93	29.24	19.9	14.87	22.04	25.19	18.88	21.35	169.99	191.57	105.98	63.99	63.6	35.22	28.09	78.95	89.48	66.47	81.6	92.01	92.83	125.3	161.34	56.01	71.66	74.82	49.62	65.21	158.15	101.04	31.47	31.95	43.04	26.91	40.2	33.81	34.16	abl-interactor 2 [Source:HGNC Symbol;Acc:24011]
ABI3	211.51	161.29	247.32	135.75	181.46	102.61	126.51	97.95	89.17	67.13	146.55	115.64	197.8	142.84	174.83	203.78	142.25	139.74	0.27	0	0	0	0	0	0.19	0.45	0.6	0.05	0	0	0.34	0	0	0.18	1.51	2.22	2.62	1.67	0	0	29.21	14.95	15.45	14.36	41.66	23.49	14.94	ABI family, member 3 [Source:HGNC Symbol;Acc:29859]
ABI3BP	4.83	11.26	4.48	1.93	33.51	3.24	3.14	0.7	3.71	1.03	3.42	2.39	0.89	4.68	18.1	1.11	1.71	0.61	10.28	1.61	17	0.91	0.28	0.91	7.3	1.12	1.16	1.49	0.33	0.44	0.42	7.36	10.1	1.42	1.02	2.04	1.13	1.29	2.39	0.08	1.11	0.5	0.5	3.25	0.98	0	0	ABI family, member 3 (NESH) binding protein [Source:HGNC Symbol;Acc:17265]
ABL1	67.82	71.84	52.67	64.71	92.51	82.92	72.27	73.85	95.74	86.63	66.71	84.48	77.77	63.87	60.43	64.39	55.24	70.27	55.3	54.05	10.67	21.75	27.63	20.63	23.42	30.42	25.84	24.85	24.87	24.74	80.63	65.6	58.34	42.07	118.75	107.87	44.48	46.22	78.36	71.02	69.96	13.14	54.79	50.92	29.69	45	49.46	c-abl oncogene 1, non-receptor tyrosine kinase [Source:HGNC Symbol;Acc:76]
ABL2	92.61	113.37	76.44	78.68	89.41	134.99	81.81	137.58	118.48	127.14	88.87	131.17	129.57	95.75	127.95	98.45	68.83	94.56	59.76	64.33	63.6	96.51	36.26	35.06	45.42	52.66	49.18	48.39	117.78	117.75	61.87	57.31	63.19	93.97	53.47	68.47	60.53	67.79	72.45	59.59	65.32	45.49	77.84	75.12	52.92	49.93	59.99	c-abl oncogene 2, non-receptor tyrosine kinase [Source:HGNC Symbol;Acc:77]
ABLIM1	2.09	8.44	6.19	12.53	2.93	8.4	2.31	5.73	10.32	0.72	2.73	5.57	6.38	5.32	4.04	14.38	18.79	5.24	225.87	228.7	459.31	478.23	180.5	169.83	148.14	718.93	648.13	446.17	619.73	666.36	252.13	264.72	372.38	143.99	385.45	328.83	299.05	281.38	271.4	245.11	327.09	302.84	632.98	308.78	282.04	414.88	502.94	actin binding LIM protein 1 [Source:HGNC Symbol;Acc:78]
ABLIM2	0.73	1.23	0.98	0.87	0.98	2.34	0.42	0.19	0.34	0.62	0.65	0.73	0.63	0.55	1.09	0.52	0.54	0.55	14.16	12.98	1.55	6.39	7.06	3.43	4.48	8.84	10.86	16.44	12.71	13.19	19.6	11.36	7.14	8.59	17.16	12.27	16.47	11.64	11.63	3.79	3.91	0.7	4.17	1.95	2.93	3.7	3.51	actin binding LIM protein family, member 2 [Source:HGNC Symbol;Acc:19195]
ABLIM3	3	12.59	2.65	6.53	17.68	20.66	5.26	27.51	38.84	36.48	26.14	9.61	12.64	10.81	6.6	3.64	1.97	5.41	1.92	0.66	2.04	8.6	2.2	0.17	3.36	5.27	8.92	12.75	0.7	0.85	0.09	4.2	1.12	2.01	0.73	1.17	4.31	4.46	2.05	0.01	0.54	0.3	0.98	0.91	0.1	0.04	0.05	actin binding LIM protein family, member 3 [Source:HGNC Symbol;Acc:29132]
ABO	0.07	0.14	0.1	0.24	0.34	0.1	0.61	0.19	0.34	0.21	0.18	0.34	0.12	0.19	0.12	0.15	0.14	0.15	0.33	0.55	0.19	3.51	1.61	1.29	1.22	1.45	1.24	0.42	1.21	0.95	1.93	1.12	0.52	2.73	2.82	1.78	0.36	0.3	0.37	1.57	2.3	0.1	0.25	0.6	1.08	0	0.05
ABR	258.45	265.83	285.95	260.59	305.99	300.8	298.69	257.49	301.61	244.37	245.76	265.59	356.5	274.9	261.85	265.97	265.08	267.12	4.63	2.11	0	55.61	9.95	5.25	5.99	19.09	20.84	19.66	35.09	30.71	6.26	47.58	41.73	1.46	24.79	31.13	41.01	32.63	13.07	1.18	113.31	76.69	80.77	100.04	99.56	91.27	101.62	active BCR-related [Source:HGNC Symbol;Acc:81]
ABRA	0	0.05	0	0	0	0	0	0	0	0	0	0	0	0	0	0	0	0	0	0	0.54	0.11	0.23	0.18	0	0	0	0	0.08	0	0	0	0	0	0	0	0.04	0	0	0	0	0	0	0.04	0	0	0	actin-binding Rho activating protein [Source:HGNC Symbol;Acc:30655]
ABRACL	36.62	44.1	33.21	35.94	43.1	29.83	38.37	42.61	42.79	33.9	49.29	37.83	27.89	38.97	28.35	31.62	31.98	38.92	29.98	25.73	64.81	74.88	60.82	36.47	35.54	8.12	10.28	7.99	12.66	15.6	8.09	27.15	26.27	11.68	9.62	8.59	26.76	23.51	34.84	7.35	29.4	49.5	35.77	28.01	55.96	34.02	30.56	ABRA C-terminal like [Source:HGNC Symbol;Acc:21230]
ABT1	21.93	22.38	21.29	24.02	18.88	22.46	24.17	21.96	17.46	13.73	20.52	20.21	19.2	22.53	18.79	20.81	25.01	22.38	34.78	35.76	13.25	23.17	28.98	26.32	21.71	38.16	31.58	34.52	26.77	25.05	54.89	21.35	22.7	37.67	39.32	37.55	36.66	37.03	41.27	52.05	46.92	19.76	49.41	48.29	32.81	65.42	63.82	activator of basal transcription 1 [Source:HGNC Symbol;Acc:17369]
ABTB1	15.56	10.02	12.66	10.64	8.49	11.34	12.08	6.39	8.02	9.39	11.92	12.07	12.81	20.98	13.6	14.53	11.18	8.63	25.15	33.84	4.02	3.83	2.57	3.15	4.43	24.41	22.75	19.01	18.29	13.82	10.72	5.84	3.93	16.02	32.28	22.51	13.21	12.37	11.44	11.44	33.35	5.17	34.81	25.89	3.63	44.88	51.58	ankyrin repeat and BTB (POZ) domain containing 1 [Source:HGNC Symbol;Acc:18275]
ABTB2	1.35	1.74	2.76	2.9	1.89	2.65	2.01	2.47	1.41	1.44	1.31	1.64	1.61	2.03	2.18	3.6	2.6	3.83	5.74	5.04	7.22	6.68	1.66	11.2	24.78	2.4	3.63	3.97	4.34	3.3	6.19	9.93	7.18	3.87	10.42	12.64	12.6	10.7	11.95	6.6	6.86	0.2	2.11	7.94	0.37	0.34	1.13	ankyrin repeat and BTB (POZ) domain containing 2 [Source:HGNC Symbol;Acc:23842]
AC002310.11	13.07	11.35	10.4	12.4	11.99	8.91	11.82	9.18	10.36	8.67	10.04	10.28	9.95	11.12	9.39	9.36	9.23	10.15	17.15	15.51	5.05	4.81	9.92	10.32	10.22	13.8	12.69	11.54	12.17	10.9	25.94	18.59	14.18	16.34	12.28	8.31	20.34	18.24	22.24	16.61	9.77	2.41	12.07	10.05	3.2	10.1	15.39
AC002310.13	3.15	3.3	3.02	3.48	2.47	2.16	3.11	1.77	2.14	2.01	2.08	3.29	2.56	2.88	3.12	2.64	2.89	2.96	2.25	2.66	1.08	0.92	0.97	0.91	1.8	2.03	1.77	1.63	1.87	1.55	5.34	2.89	2.36	1.87	2.22	1.26	2.13	2.41	3.94	2.99	3.95	1.96	2.99	3.32	2.88	2.86	4.41	Uncharacterized protein [Source:UniProtKB/TrEMBL;Acc:H3BQ85]
AC002398.9	19.22	17.57	21.64	17.5	17.45	19.22	19.32	15.01	15.89	18.47	19.53	20.47	18.69	23.52	17.21	19.99	22.3	19.56	65.41	58.89	23.64	27.23	17.83	35.75	36.27	31.32	31.21	38.58	34.04	30.03	44.54	31.62	23.31	31.32	36.84	32.41	38.3	37.51	35.36	27.83	11.54	1.66	11.73	11.41	10.74	14.99	12.15	Uncharacterized protein [Source:UniProtKB/TrEMBL;Acc:K7ERS5]
AC002985.3	45.37	50.08	47.99	51.53	58.65	52.41	65.91	57.16	50.61	51.29	52.15	54.48	42.25	48.27	47.17	39.53	52.11	52.78	24.39	21.18	20.48	15.86	6.91	11.31	10.86	41.33	39.53	52.69	122.82	122.81	68.3	49.34	42.87	28.51	51.01	36.86	52.07	47.09	49.35	33.87	23.42	1.6	20.61	27.91	6.52	30.86	29.93	none
AC003002.4	1.94	1.88	1.85	2	1.95	2.91	2.46	1.4	2.64	2.32	1.92	3.47	2.29	2.53	2.27	2.75	3.2	2.53	3.25	2.99	4.66	4.01	1.37	2.92	2.92	5.8	4.96	5.93	7.03	5.09	5.13	5.76	5.09	2.93	3.28	3.04	2.98	2.9	3.34	2.23	5.94	1.6	5.61	5.47	3.34	7.45	7.88	Uncharacterized protein [Source:UniProtKB/TrEMBL;Acc:M0R2Z0]
AC003002.6	6.12	4.07	3.41	4.51	3.79	4.01	4.85	2.98	4.55	5.01	3.72	3.73	4.32	5.13	3.61	4.16	5.06	3.97	8.27	7.75	6.02	4.63	4.12	5.11	5.01	11.99	9.22	8.78	14.24	11.67	6.56	10.52	10.98	4.71	5.64	4.57	4.84	3.63	5.11	3.59	10.39	3.31	9.35	9.06	5.1	10.65	13.19	Uncharacterized protein [Source:UniProtKB/TrEMBL;Acc:M0R1H3]
AC003005.4	1.57	1.33	1	1.27	0.75	1.81	1.25	1.72	0.92	1.24	1.49	1.53	1.1	1.49	1.03	1.3	0.92	1.06	2.75	3.94	1.17	1.67	1.38	1.71	2.04	2.69	2.87	2.8	6.71	4.77	2.99	5.67	5.59	2.24	5.27	5.47	1.68	1.39	1.94	1.73	1.92	0.4	3.8	3.19	0.95	4.17	4.1	Uncharacterized protein [Source:UniProtKB/TrEMBL;Acc:M0R143]
AC003006.7	4.8	4.35	4.36	4.35	4.94	3.9	4.7	3.26	4.09	4.18	4.14	4.59	4.52	5.17	4.95	4.76	3.47	4.2	9.8	11.3	10.23	8.43	4.81	9.14	9.69	11.83	8.91	10.98	9.46	7.63	5.6	15.11	12.74	4.34	8.68	9.29	3.34	3.03	4.85	3.46	6.63	9.13	8.47	7.97	13.58	9.72	12.42	Uncharacterized protein [Source:UniProtKB/TrEMBL;Acc:M0R1X1]
AC004076.7	1.35	0.5	0.8	1.18	0.57	0.5	1.14	0.33	0.57	0.88	0.24	0.97	0.77	0.73	0.53	0.59	1.15	0.8	1.82	1.38	1.54	0.92	0.29	1.22	0.58	1.13	0.77	0.84	6.67	5.02	3.21	3.47	4.83	0.84	2.85	2.93	0.7	1.71	2.12	3.69	1.46	0.65	2.44	2.4	1.46	2.15	2.3	none
AC004076.9	1.79	1.33	1.3	1.38	1.21	1.47	1.59	0.93	0.99	1.08	1.65	2.5	1.19	1.03	1.18	0.97	2.22	1.63	4.65	3.83	3.2	7.19	1.95	5.32	3.89	4.47	5.2	3.27	6.54	4.37	4.87	10.12	8.24	2	2.92	3.61	1.66	1.97	5.56	2.45	0.54	1.25	2.42	2.29	1.54	3.92	5.36	Uncharacterized protein [Source:UniProtKB/TrEMBL;Acc:M0R036]
AC004158.1	0.04	0.18	0.1	0.03	0.06	0.1	0.08	0.05	0.23	0.05	0.18	0.11	0.27	0	0.16	0.11	0.07	0.08	0.22	0.11	0.13	0	0	0.06	0	0.21	0.08	0.09	0.25	0.08	0.05	0.14	0.07	0.24	0.23	0.03	0.08	0.06	0.16	0.09	0.69	0.15	0.15	0.57	0.52	0.17	0.27
AC004381.6	2.34	3.29	1.8	2.17	3.44	1.32	1.48	2.66	1.41	4.18	2.28	2.35	3.72	3.56	2.46	1.93	1.7	2.42	4.31	3.99	6.5	4.89	2.69	7.58	6.33	8.24	5.74	5.7	3.6	4.09	11.72	3.05	2.69	4.24	11.26	11.72	5.27	5.72	14.32	11.35	2.11	1.15	2	1.75	2.19	1.31	1.04	Putative RNA exonuclease NEF-sp [Source:UniProtKB/Swiss-Prot;Acc:Q96IC2]
AC004556.1	30.1	30.26	29.69	30.08	26.46	28.42	34.54	29.09	21.97	29.41	29.87	25.08	19.77	24.75	21.47	22.59	22.69	28.67	23.84	20.59	11.8	27.52	24.13	12.99	10.17	39.39	30.43	36.06	11.32	14.29	63.5	65.31	45.88	20.01	15.82	11.65	45.74	46.9	38.93	16.34	15.52	4.56	15.71	19.16	10.83	23.83	21.65
AC004754.3	26.8	22.69	25.63	17.65	28.23	26.88	18.22	23.82	26.36	26.16	20.17	22.58	25.64	19.22	21.64	19.99	14.71	17.14	49.75	55.33	8.13	7.46	8.83	7.26	9.59	60.02	56.91	60.96	19.73	18.51	66.78	29.5	29.35	37.7	36.1	27.06	54.13	54.96	66.9	26.33	12	0.5	15.81	11.13	3.72	13.89	14.09
AC004813.1	0	0.09	0	0	0.17	0	0	0	0.04	0	0.03	0.07	0.06	0.04	0	0.07	0.08	0	0.04	0	0	0.06	0	0	0.1	0	0	0	0	0	0	0	0	0.03	0	0.08	0	0.03	0	0.06	0.08	0	0.1	0.13	0	0	0.09
AC004824.2	0.11	0	0	0.03	0	0.03	0.15	0	0.11	0	0.06	0	0	0	0.03	0.07	0	0.08	0.04	0.06	0.06	0	0	0	0	0.05	0	0.05	0.04	0.14	0	0.03	0	0.03	0.03	0	0.04	0	0.07	0	0	0	0.2	0.08	0	0	0.05	Uncharacterized protein [Source:UniProtKB/TrEMBL;Acc:M0QXB7]
AC004853.1	0	0	0	0	0	0	0	0	0	0	0.03	0	0.03	0	0	0	0	0	0	0	0.39	0.06	0	0	0	0	0	0	0.04	0	0	0	0	0	1.46	1.56	0	0	0	0	0	0	0	0	0	0	0
AC004953.1	0	0.09	0	0.03	0.06	0.17	0.04	0.05	0.04	0	0	0	0	0.12	0	0	0.04	0	0	0	0.45	0.12	0	0	0.05	0	0	0	0	0.04	0	0	0	0	0	0.04	0	0	0	0	0.23	0	0.15	0.09	0	0.29	0.27
AC005042.1	0	0	0	0	0	0	0	0	0	0	0	0	0	0	0	0	0	0	0	0	0.52	0	0	0	0	0	0	0	0	0	0	0	0	0	0	0	0	0	0	0	0	0	0	0	0	0	0
AC005477.1	0.04	0	0	0	0	0	0	0	0.04	0	0	0	0.06	0	0	0	0.04	0	0.04	0.11	0.76	3.28	3.73	2.26	2.63	0.65	0.31	0.19	0.55	0.91	0.64	0.06	0.18	0.58	0.67	1.12	0.17	0.15	0.1	0.61	0.04	1.1	0.15	0.17	0	0	0	none
AC005480.1	31.53	27.04	25.08	29.82	22.61	18.45	18.56	19.49	16.61	17.9	27.48	24.09	18.97	30.98	21.31	22.85	31.26	25.69	45.31	39.44	6.18	21.22	13.31	25.31	25.22	70.26	56.99	54.88	80.7	84.02	181.29	122.89	72.97	52.14	45.53	33.13	67.75	114.93	57.24	56.48	113.39	2.81	112.87	109.42	11.42	191.76	164.63
AC005779.2	0.84	1.05	1.06	0.7	0.57	1.18	1.06	0.7	0.99	0.57	0.37	0.82	0.33	0.38	0.44	0.45	0.54	1.25	1.19	1.39	0.23	0.28	0.29	0.24	0.24	0.86	0.31	1.12	0.84	0.69	3.48	0.22	0.34	0.51	0.72	0.34	1.15	0.94	1.39	0.66	1	0.2	1.11	0.83	0.51	0.88	1.04	Uncharacterized protein [Source:UniProtKB/TrEMBL;Acc:K7ELZ0]
AC005943.2	59.36	54.7	48.12	54.66	52.8	57.51	46.25	50.3	46.66	50.05	53.99	45.11	48.28	46.71	40.77	39.68	43.03	46.81	40.65	36.75	25.66	56.94	46.74	34.44	33.1	60.19	52.17	67.17	24.29	24.06	76.64	20.85	19.5	34.01	34.84	22.69	84.15	87.77	37.83	36.03	37.99	14.6	40.82	36.31	46.86	46.44	49.06
AC006328.4	0.22	0.23	0.4	0.22	0.63	0.47	0.23	0.28	0.38	0.36	0.18	0.26	0.42	0.08	0.37	0.33	0.23	0.19	0.59	0.39	0.46	0.29	0.92	0.43	0.19	0.21	0.46	0.23	0.38	0.41	0	1.18	0.52	0.3	1.33	1.03	0.55	0.35	1.2	0.12	0.69	1.1	0.46	0.92	0.39	0.88	0.68
AC006386.1	203.09	205.44	208.29	242.4	158.33	138.6	166.24	182.1	140.29	155.73	203.11	186.44	139.01	178.92	197.94	163.95	183.54	189.8	219.96	188.62	76.95	155.56	99.54	279.41	153.16	426.54	347.73	326.17	489.46	505.8	905.22	892.03	1158.59	405.62	269.15	227.29	389.02	548.29	297.75	352.5	562.02	14.29	781.23	657.66	28.02	780.68	740.17
AC006445.1	0.04	0	0	0	0	0	0.04	0	0.04	0	0	0.04	0	0	0	0	0	0	0	0	0.13	0	0	0	0	0	0	0	0	0	0	0	0	0	0	0	0.04	0	0	0	0.11	0	0	0	0	0.08	0
AC006449.2	0	0	0	0	0	0	0	0	0	0	0	0	0	0	0	0	0.04	0	0	0.06	1.05	0.46	0.46	1.04	0.49	0.05	0	0	0	0.04	0	0	0	0.03	0	0	0	0	0.06	0	0.34	0	0.1	0.18	0.39	0.17	0.18
AC006486.9	10.69	9.02	8.74	7.89	13.54	9.96	12.23	7.37	9.56	8.15	6.22	11.59	9.36	10.39	8.76	8.73	9.66	11.79	14.77	17.74	5.59	2.97	3.78	3.22	5.89	11.21	11.69	10.98	9.19	6.47	26.75	9.06	7.1	8.84	7.44	7.58	9.56	11.67	14.95	11.78	7.44	0.65	7.09	8.13	2.05	6.82	7.83	Uncharacterized protein [Source:UniProtKB/TrEMBL;Acc:M0QYV0]
AC006538.4	3.99	5.03	5.58	4.58	3.9	4.23	3.67	5.45	5.35	5.16	4.73	4.6	4.23	3.83	3.71	3.9	4.33	3.78	4.29	3.6	1.79	4.01	3.78	4.26	4.58	7.09	3.56	7.33	3.68	3.46	15.68	2.36	1.7	4.25	5.61	4.15	9.89	9.88	4.84	4.78	3.26	1.1	4.27	3.22	6.48	5.43	3.74	Uncharacterized protein [Source:UniProtKB/TrEMBL;Acc:K7EQS6]
AC006547.14	0	0	0	0.03	0	0	0	0	0.08	0	0.03	0	0.03	0	0	0	0	0	0.67	1.05	0.32	0.69	0	0	0	0.32	0.39	0.28	1.55	1.1	0	0.58	0.56	0.1	0.03	0	0.04	0.07	0.1	0.32	0.11	0.1	0.05	0	0	0	0.05	uncharacterized protein LOC388849 [Source:RefSeq peptide;Acc:NP_001230466]
AC006994.3	0	0	0	0	0	0	0	0	0	0	0	0	0.03	0	0	0	0	0	0	0	0	0.12	0	0.12	0	0	0	0	0	0	0	0.06	0	0	0	0	0	0	0	0	0	0	0	0	0	0	0
AC007040.11	8.39	9.24	7.68	6.76	9.12	8.32	7.73	7.65	8.71	8	9.33	8.52	9.05	10.54	6.88	8.36	9.4	8.56	25.03	21.01	4.76	4.29	3.2	4.75	6.77	12.4	11.23	14.34	16.58	19.67	15.71	14.9	14.78	15.61	20.93	17.39	13.36	11.73	9.97	12.11	6.55	1.76	7.58	7.15	2.86	9.39	8.46	none
AC007163.2	0	0.05	0	0	0.06	0	0.04	0	0.04	0	0.03	0	0	0.08	0	0	0.08	0	0	0.06	0	0	0	0	0	0.05	0	0	0	0	0	0	0	0	0	0	0	0	0	0.03	0	0.1	0	0	0.09	0	0
AC007325.1	0.66	0.18	0.15	0.29	0.57	0.44	0.08	0.42	0.31	0.93	0.34	0.15	0.21	0.04	0.16	0.22	0.16	0.15	0.04	0.17	0.9	0.17	0.06	0.06	0	0.38	0.08	0.05	0.88	0.28	0	0.14	0.1	0	0.03	0.07	0.08	0.07	0.03	0.29	0	0.05	0.05	0.17	0	0	0
AC007325.2	0	0.09	0	0	0	0.02	0	0	0.04	0	0.06	0	0.06	0	0.03	0	0.5	0.03	0.37	0.22	0.52	2.3	0.4	0.73	0.29	3.4	2.64	2.57	1.89	1.05	0.27	10.01	7.8	0.65	1.73	1.32	1.61	1.67	1.34	7.51	0.08	0	0.24	0	0.04	0.04	0.09
AC007326.1	0.15	0	0.05	0.09	0.11	0	0	0.09	0.04	0	0.03	0.15	0.06	0.04	0.03	0.07	0	0.15	0.19	0.39	0.06	0	0	0	0	0.11	0.15	0.19	0.08	0	0.05	0.09	0.1	0.03	0.2	0.16	0	0.07	0.13	0.06	0.27	0.15	0.3	0.03	0	0.08	0.18
AC007557.5	0	0	0	0	0	0	0	0	0	0	0	0	0	0	0	0	0	0	0	0	0	0.06	0	0	0	0	0	0	0	0	0	0	0	0	0	0	0	0	0	0	0	0	0	0	0	0	0
AC007906.1	0	0	0.05	0	0	0	0.08	0	0	0.05	0	0.04	0	0.15	0	0	0	0	0	0	1.46	1.08	1.89	2.01	0.63	0	0	0	0.13	0	0	0.09	0	0.07	0	0	0	0	0.03	0.03	0.08	0	0.05	0.04	0.25	0	0.05
AC008074.1	0.04	0	0	0.03	0	0	0.08	0.05	0	0	0.06	0	0	0.04	0	0	0	0.08	0.15	0	6.12	3.5	6.89	9.72	3.31	0.11	0	0.05	0	0	0	0.06	0.03	0.03	0	0.08	0	0.07	0.03	0.03	0.04	0.45	0.05	0.09	0.46	0.04	0
AC008622.1	0	0	0	0	0	0	0	0	0	0	0	0	0	0	0	0	0	0	0	0	0	0	0.06	0	0	0.05	0	0	0	0	0	0	0	0	0	0	0	0	0	0	0	0	0	0	0	0	0
AC008641.1	0.04	0.09	0	0.13	0.06	0	0.27	0.05	0	0.05	0	0	0.03	0.11	0.06	0.11	0.24	0.11	0.11	0.11	0.17	0	0	0	0	0.21	0.31	0.42	0.13	0.19	0.05	0	0	0.1	0.03	0.12	0.21	0.22	0.23	0	0.11	0.2	0.3	0.2	0.17	0.04	0
AC008686.1	0.04	0	0.1	0	0.06	0.17	0.04	0.09	0.04	0.21	0	0.04	0.09	0.15	0	0.15	0.04	0	0.11	0.05	0.32	0.06	0	0.12	0.05	0	0	0	0	0.03	0.05	0.03	0.17	0.07	0	0.07	0.03	0.14	0.06	0	0.54	0.3	0.41	0.13	0.34	0.51	0.32	Uncharacterized protein [Source:UniProtKB/TrEMBL;Acc:H7BYR1]
AC008759.1	0.11	0.14	0	0.09	0.06	0	0.11	0.05	0.04	0	0.03	0.11	0.06	0	0	0.04	0	0	0.04	0	0.06	0	0	0	0	0	0	0	0	0	0.16	0	0.07	0.03	0.07	0.04	0	0	0.16	0.06	0.23	0	0.15	0.04	0.13	0.08	0.14
AC008810.1	0	0	0.05	0	0	0	0	0	0	0	0	0	0	0	0	0.04	0	0	0.04	0.06	0	0	0	0	0	0	0	0	0	0	0	0	0	0	0.03	0	0	0	0.03	0.06	0	0	0.05	0	0	0	0
AC008914.1	0	0	0	0.03	0	0	0	0	0	0	0	0.07	0	0	0	0	0	0	0	0	0.12	0	0	0	0	0	0	0	0.04	0	0	0.03	0	0	0	0	0.04	0.04	0.03	0	0.04	0.15	0.2	0	0.13	0.04	0.09	Uncharacterized protein [Source:UniProtKB/TrEMBL;Acc:M0R272]
AC009022.1	0	0.05	0.05	0	0	0.07	0.04	0.05	0.04	0	0	0	0.09	0.04	0	0.07	0	0	0	0.11	0.13	0	0	0.06	0.1	0.11	0	0.05	0	0	0.21	0	0	0	0.03	0.08	0.04	0	0.03	0.06	0	0	0.05	0.13	0.09	0.17	0.05
AC009060.2	0	0	0	0	0	0	0	0	0.04	0	0.03	0	0.03	0	0	0	0	0	0	0	0	0	0	0	0	0.05	0	0	0.08	0.1	0	0.06	0	0	0	0	0	0.04	0	0.03	0	0	0.05	0	0	0	0.05
AC009065.4	0.04	0	0	0	0.06	0	0	0	0	0.05	0.03	0.07	0	0.08	0	0	0	0	0	0	0.4	0.98	0.98	0.98	0.34	0	0.08	0.09	0	0	0.05	0	0	0.03	0	0	0.04	0.07	0.1	0	0.04	0	0	0.09	0.17	0.04	0
AC009121.2	0	0	0	0	0	0	0	0	0	0	0	0	0	0	0	0	0	0	0	0	0	0	0	0	0	0	0	0	0	0	0	0	0	0	0	0	0	0	0	0	0	0	0	0	0	0	0
AC009133.22	0.59	0.64	1.44	1.04	0.75	0.99	0.57	0.65	0.3	0.52	0.35	0.81	0.49	0.79	0.48	0.33	1.67	0.71	7.94	9.1	5.55	5.59	14.07	6.55	8.52	10.63	7.92	9.62	3.48	3.26	31.77	33.2	27.12	27.8	20.73	14.45	32.65	29.98	16.04	21.26	1.42	0.45	2.07	3.13	1.76	1.31	1.22
AC009336.19	0	0.09	0.5	0.21	0	1.31	0	0	0	0	0	0.15	0.77	0.04	0.62	0.3	5.58	0.04	157.68	176.76	15.27	3.23	36.42	29.81	14.12	4.74	2.56	1.26	1.3	0.31	126.83	0.14	0.17	18.68	43.27	25.68	0.67	0.91	58.34	81.94	1.15	0	0.35	0.03	0.17	0	0
AC009491.1	0	0	0	0	0	0	0	0	0	0	0	0	0	0	0	0	0	0	0	0	0	0	0	0	0	0	0	0	0	0	0	0	0	0	0	0	0	0	0	0	0	0	0	0	0	0	0
AC009491.2	0	0	0	0	0	0	0	0	0	0	0	0	0	0	0	0	0	0	0	0	0	0	0	0	0	0	0	0	0	0	0	0	0	0	0	0	0	0	0	0	0	0	0	0	0	0	0
AC009758.1	0	0	0	0.03	0	0	0	0	0	0	0	0	0	0	0	0	0.08	0	0	0	0	0.06	0	0	0	0	0	0	0	0	0	0	0	0	0	0	0	0	0	0	0	0	0	0	0	0	0
AC009950.1	51.27	51.33	77.65	101.41	47.17	66.78	49.47	118.23	72.49	45.97	53.04	43.66	83.36	102.3	65.17	139.36	112.89	111.79	18.03	14.18	101.08	17.92	17.61	55.84	67.04	11.44	9.82	15.27	7.27	7.93	61.11	13.16	12.36	26.94	9.4	10.1	20.79	22.37	34.76	4.08	111.93	273.65	131.87	116.26	206.99	93.46	92.44
AC009977.1	0	0	0	0	0	0	0	0	0	0	0	0	0	0	0	0	0	0.04	0	0	0	0	0	0	0	0	0.08	0	0	0	0	0	0	0.03	0	0	0	0	0.03	0	0	0	0.05	0	0	0	0	Uncharacterized protein [Source:UniProtKB/TrEMBL;Acc:M0R1T6]
AC010184.1	0.07	0	0.05	0	0	0	0.08	0	0	0	0	0	0	0	0	0	0	0	0.04	0.06	0	0	0	0	0	0	0	0.05	0.04	0	0	0	0	0	0	0	0	0	0.03	0	0.19	0	0	0.09	0	0.04	0.05
AC010287.1	0	0.09	0.1	0	0.11	0	0	0.05	0	0.1	0.03	0	0.15	0	0.03	0	0.04	0.04	0.04	0.06	0.18	0.29	0	0.12	0.1	0	0	0.05	0.04	0.04	0.05	0.09	0	0.1	0	0.04	0	0.04	0.03	0.09	0.15	0.1	0.2	0.13	0.13	0.29	0.18
AC010547.9	9.56	9.24	8.33	10.95	7.17	7.83	9.36	8.67	9.78	9.7	7.86	8.48	10.69	11.19	10.13	11.11	10.1	9.5	19.27	17.71	18.39	23.97	17.71	19.09	17.87	24.72	22.39	15.97	10.39	11.16	1.97	16.89	14.84	12.94	10.06	14.97	14.68	13.64	9.1	5.95	21.04	26.23	20.08	12.49	12.87	14.86	23.04	Uncharacterized protein [Source:UniProtKB/TrEMBL;Acc:J3QLW9]
AC010642.1	31.93	29.01	27.44	31.71	30.65	33.72	34.96	32.4	29.99	29.26	26.68	40.92	35.79	37.77	29.7	31.69	33.17	35.24	87.18	81.61	50.02	43.64	28.96	46.73	45.47	72.06	62.73	62.64	57.31	58.67	72.77	81.04	78.53	42.16	70.06	60.06	30.75	30.06	33.56	31.35	65.78	62.34	61.42	65.57	76.8	76.33	70.21	Uncharacterized protein [Source:UniProtKB/TrEMBL;Acc:K7EQD1]
AC010646.3	0.48	0.45	0.68	0.81	0.92	1.97	0.61	1.03	0.87	0.31	0.4	0.62	0.51	0.55	1.56	0.3	0.85	0.51	13.01	9.26	5.3	2.19	4.65	11.57	11.64	16.24	15.99	16.49	34.25	33.23	45.17	25.25	22.42	39.07	13.28	9.02	17.39	15.69	28.88	16.45	0.54	0.05	1.52	5	0.04	0.17	0.14	Uncharacterized protein [Source:UniProtKB/TrEMBL;Acc:M0R384]
AC010655.1	0	0	0	0	0	0	0	0	0	0	0	0	0	0	0	0	0	0	0	0	0	0	0	0	0	0	0	0	0	0	0	0	0	0	0	0	0	0	0	0	0	0	0	0	0	0	0
AC011043.1	0.55	3.29	10.4	3.88	5.8	2.1	2.5	1.07	1.14	1.14	3.19	3.13	3.83	0.17	2.01	2.12	1.01	2.79	12.93	16.64	11.53	79.05	8.95	15.72	10.66	17.31	14.12	11.4	12.88	18.81	2.62	40.47	48.6	14.83	23.58	27.79	2.87	2.97	33.98	16.56	1.46	3.01	1.65	0	17.04	3.24	0.09	uncharacterized protein LOC389831 [Source:RefSeq peptide;Acc:NP_001229409]
AC011043.2	0.11	0.5	0.7	0.32	0.57	0.2	0.15	0.09	0.15	0.15	0.15	0.37	0.45	0.04	0.09	0.22	0.19	0.19	2.65	3.77	1.96	6.51	1.03	1.65	1.02	0.92	0.7	0.42	0.8	1.14	1.02	2.75	2.53	0.92	2.23	2.87	0.25	0.58	3.39	1.31	0.31	0.25	0.15	0.11	1.46	0.29	0.05
AC011155.1	0	0	0	0	0	0	0	0	0	0	0	0	0	0	0	0	0	0	0	0	0.06	0	0	0	0	0	0	0	0	0	0	0	0	0	0	0	0	0	0	0	0	0	0	0	0	0	0
AC011380.1	0	0	0.05	0	0	0	0	0	0	0.05	0	0	0	0	0	0	0.04	0	0	0	0	0	0	0	0	0	0	0	0	0	0	0	0	0	0	0	0	0	0	0	0.04	0	0	0.09	0.09	0	0
AC011513.3	0.18	0	0.25	0.13	0.46	0.1	0.15	0.09	0	0.26	0.21	0.45	0.06	0.38	0.06	0.15	0.12	0.19	0.37	0.39	0.45	0.35	0.17	1.1	2.48	0.05	0	0.14	0.13	0.09	0.05	0.03	0	1.33	0.66	1.15	1.69	1	3.29	0.51	0.27	0.05	0.1	0.26	0	0	0
AC011530.4	0.37	0.18	0.14	0.22	0.17	0.16	0.08	0.19	0.15	0.1	0.08	0.1	0.11	0.1	0.17	0.52	0.58	0	7.9	10.59	3.4	1.9	4.14	2.08	0.73	5.6	6.59	8.31	3.27	2.52	8.94	2.77	2.72	3.47	1.25	0.97	5.26	3.71	5.47	4.48	2.61	1.5	3.51	3.09	2.93	2.02	2.7	Uncharacterized protein [Source:UniProtKB/TrEMBL;Acc:M0QX08]
AC011841.1	0.11	0.5	0.7	0.32	0.57	0.2	0.15	0.09	0.15	0.15	0.15	0.37	0.45	0.04	0.09	0.22	0.19	0.19	2.65	3.77	1.96	6.51	1.03	1.65	1.02	0.92	0.7	0.42	0.8	1.14	1.02	2.75	2.56	0.92	2.23	2.87	0.25	0.58	3.39	1.31	0.31	0.25	0.15	0.11	1.46	0.29	0.05	cDNA FLJ34843 fis, clone NT2NE2011119, highly similar to C-TERMINAL BINDING PROTEIN 2 [Source:UniProtKB/TrEMBL;Acc:Q8NAS8]
AC012005.3	203.09	205.44	208.29	242.4	158.33	138.6	166.24	182.1	140.29	155.73	203.11	186.44	139.01	178.92	197.94	163.95	183.54	189.8	220.04	188.62	76.95	155.56	99.54	279.47	153.16	426.54	347.73	326.17	489.5	505.8	905.22	892.03	1158.59	405.62	269.15	227.29	389.02	548.29	297.75	352.5	562.02	14.29	781.23	657.66	28.02	780.68	740.17
AC012005.4	0.22	0.23	0.4	0.22	0.63	0.47	0.23	0.28	0.38	0.36	0.18	0.26	0.42	0.08	0.37	0.33	0.23	0.19	0.59	0.39	0.46	0.29	0.92	0.43	0.19	0.21	0.46	0.23	0.38	0.41	0	1.18	0.52	0.3	1.33	1.03	0.55	0.35	1.2	0.12	0.69	1.1	0.46	0.92	0.39	0.88	0.68
AC012363.2	0	0	0	0	0	0	0	0	0	0	0	0	0	0	0	0	0	0	0	0	0	0	0	0	0	0	0	0	0	0	0	0	0	0	0	0	0	0	0	0.03	0	0	0	0	0	0	0
AC013269.5	0	0	0	0	0	0	0	0	0	0	0	0	0	0	0	0	0	0	0	0	0.32	0.06	0	0	0	0	0	0	0	0	0	0	0	0	0	0	0	0	0	0	0.08	0	0	0	0	0	0	Uncharacterized protein [Source:UniProtKB/TrEMBL;Acc:B9A039]
AC013286.1	0	0	0	0	0	0	0	0	0	0	0	0	0	0	0	0	0	0	0	0	0	0	0	0	0	0	0	0	0	0	0	0	0	0	0	0	0	0	0	0	0	0	0	0	0	0	0
AC015688.3	52.73	66.49	56.27	51.23	92.74	85.46	65.87	92.96	79.15	55.21	62.25	61.78	72.45	66.43	50.86	74.94	72.47	71.21	6.41	4.68	14.64	9.04	4.4	4.31	6.47	6.87	7.45	7.85	3.64	2.9	9.04	9.89	4.55	10.54	7.79	7.71	12.66	13.93	5.04	4.15	9.35	13.49	8.43	20.86	20.63	6.9	6.3	Uncharacterized protein [Source:UniProtKB/TrEMBL;Acc:J3QLI3]
AC016142.1	0.07	0	0	0.03	0	0.03	0.04	0.05	0.08	0	0.03	0.04	0.06	0.04	0	0.07	0.04	0.08	0.04	0.06	0	0.06	0	0	0	0.11	0	0	0	0	0	0	0.07	0	0.1	0	0	0.04	0.07	0	0	0.15	0.2	0.13	0.17	0	0.14
AC016549.1	2.64	2.7	2.61	4.12	3.33	3.22	3.6	4.15	4.82	3.61	1.89	5.27	3.93	3.49	3.9	2.45	2.16	3.79	6.92	10.43	4.87	2.7	2.12	1.95	2	5.11	5.74	5.37	1.54	1.58	3.15	2.64	2.65	5.1	1.17	3.01	1.53	1.86	2.61	3.18	0.5	1.05	0.57	0.05	0.94	0.25	0.05
AC016577.1	0.18	0.05	0.25	0.16	0.17	0.13	0.04	0.19	0.04	0.1	0.15	0.19	0.27	0.15	0.12	0.19	0.24	0.3	0.22	0.44	0.25	0.06	0.06	0.37	0.1	0.11	0.39	0.19	0.33	0.18	0.32	0.2	0.14	0.1	0.36	0.23	0.25	0.25	0.29	0.06	0.42	0.7	0.46	0.21	0.3	0.46	0.32
AC016734.1	0	0.05	0	0	0	0	0.08	0	0.08	0	0.03	0	0.06	0	0	0	0	0	0	0	0.13	0	0	0	0	0	0.08	0	0	0	0.16	0.06	0.03	0	0	0	0.08	0.03	0	0	0.19	0	0.15	0.13	0	0.08	0
AC016753.2	0	0	0	0	0	0	0	0	0	0	0	0	0	0	0	0	0	0	0	0	0	0	0	0	0	0	0	0	0	0	0	0	0	0	0	0	0	0	0	0	0	0	0	0	0	0	0
AC017028.10	0.18	0.18	0.1	0.25	0.06	0.1	0.15	0.14	0.23	0	0.12	0.11	0.21	0.19	0.16	0.11	0.12	0.23	0.07	0	0.15	0.58	0.11	0.12	0.05	0.05	0.08	0.05	0.25	0.18	0.21	0.03	0.03	0	0.06	0	0	0.03	0	0.03	0.61	1	0.1	0.08	0.13	0.25	0.27
AC017081.1	0	0	0	0	0	0	0	0	0	0	0	0	0	0.04	0	0	0	0	0	0	0	0	0.06	0.12	0	0	0	0	0	0	0	0	0.04	0	0	0.04	0	0.04	0	0.03	0	0	0	0	0	0.04	0.09	Uncharacterized protein [Source:UniProtKB/TrEMBL;Acc:M0R1D0]
AC018512.1	0	0	0	0	0.11	0	0.08	0	0	0	0	0	0	0	0	0	0	0	0	0.06	0	0	0.06	0	0	0.05	0	0	0	0.14	0	0	0.03	0	0	0.04	0	0	0.1	0	0.04	0	0	0	0	0	0	none
AC018755.18	39.51	25.28	47.97	48.8	73.92	53.18	61.59	66.57	67.07	36.02	45.6	54.87	49.57	64.8	33.58	58.4	52.67	58.47	0	0	0	0.07	0	0	0.19	0	0	0	0.22	0.31	0.11	0	0	0	0.1	0.56	1.62	1.47	0.06	0	1.26	0.15	0.37	0.82	1.31	0.34	0.68
AC018867.1	0	0	0	0	0	0	0	0	0	0.05	0	0	0	0	0	0	0	0	0	0	0	0	0	0	0	0	0	0	0	0	0	0	0	0	0	0	0	0	0	0	0	0	0	0	0	0	0	Uncharacterized protein [Source:UniProtKB/TrEMBL;Acc:H7BYP7]
AC018902.1	0	0	0	0	0	0	0	0	0	0	0	0	0	0	0	0	0	0	0	0	0	0	0	0	0	0	0	0	0	0	0	0	0	0	0	0	0	0	0	0	0	0	0	0	0	0	0
AC019206.1	0	0.05	0	0	0	0	0	0	0	0	0	0	0	0	0.03	0.04	0	0	0	0	0.58	0	0	0.18	0.05	0	0	0	0	0	0	0	0	0	0	0	0	0	0	0	0	0.05	0.1	0	0	0	0	Uncharacterized protein [Source:UniProtKB/TrEMBL;Acc:M0QYB2]
AC022210.1	0	0	0	0	0	0	0	0	0	0	0	0	0	0	0	0	0	0	0.04	0	0	0	0	0	0	0	0	0	0	0	0	0	0	0	0	0	0	0	0.03	0	0	0	0	0	0	0	0	none
AC022405.1	0.04	0	0	0.06	0.11	0	0.08	0.05	0.08	0.15	0	0.15	0.09	0.08	0.03	0	0	0.04	0	0.06	0.06	0.06	0	0	0	0.05	0	0.05	0.08	0	0	0.06	0	0	0.1	0.16	0.09	0.07	0.03	0	0.08	0	0.05	0	0	0	0
AC022819.2	0	0	0	0	0	0	0	0	0	0	0	0	0	0	0	0	0	0	0	0	0	0	0	0	0	0	0	0	0	0	0	0	0	0	0	0	0	0	0	0	0	0	0	0	0	0	0	Uncharacterized protein [Source:UniProtKB/TrEMBL;Acc:M0QXY4]
AC023491.2	0.04	0	0.05	0.03	0.06	0.03	0.04	0.09	0.08	0.1	0.06	0	0.06	0	0	0	0.04	0.11	0	0.11	1.09	0.23	0.11	0.06	0	0.27	0.08	0.09	1.01	0.48	0	0.09	0.11	0	0.03	0.12	0	0	0	0.26	0	0.05	0	0.04	0	0	0
AC024060.1	0	0	0.1	0.03	0.11	0.07	0.11	0	0	0.05	0.03	0	0	0	0.16	0	0	0.04	0.04	0.06	0	0	0	0	0.05	0	0	0.05	0	0	0	0	0.03	0	0	0.04	0	0	0	0.03	0.11	0	0.15	0.18	0.04	0.08	0.23
AC024361.1	0	0	0	0	0	0	0	0	0	0	0	0	0	0	0	0	0	0	0	0	0	0	0	0	0	0	0	0	0.04	0	0	0	0	0	0	0	0	0	0	0	0	0	0	0	0	0	0
AC024592.12	30.06	28.51	31.28	28.59	25.88	27.86	23.26	26.81	22.43	26.32	29.32	24.5	24.4	29.38	25.48	23.11	28.55	25.58	37.42	28.4	14.9	26.18	13.95	17.79	11.49	43.58	35.93	50.07	26.96	31.3	115.99	17.9	16.97	26.74	46.44	38.18	77.72	77.32	39.25	52.66	26.26	1.3	30.48	28.37	4.15	32.71	32.4	Uncharacterized protein [Source:UniProtKB/TrEMBL;Acc:K7EK78]
AC025048.1	68.26	86.41	101.23	96.52	75.98	51.76	111.81	61.03	75.56	68.42	56.33	68.86	40.53	49.62	78.14	68.88	84.67	121.68	1.35	1.64	3.35	7.52	1.43	3.9	2.39	0.44	0.56	0.23	0.22	0.55	0.12	6.4	5.4	0.07	1.32	2.68	0	0	0.4	1.16	3.91	14.95	7.17	6.64	23.58	4.76	4.14
AC025263.3	0.4	0.18	0.5	0.72	0.11	0.45	0.45	0.09	0.19	0.15	0.36	0.37	0.05	0.34	0.37	0.52	0.92	0.64	6.18	5.32	6.72	24.14	9.65	12.54	14.26	3.77	3.18	3.6	4.4	4.34	3.64	5.21	4.2	4.26	1.15	2.45	3.09	3.16	2.99	4.2	2.03	2.51	5.06	3.01	5.63	3.16	3.42	Uncharacterized protein [Source:UniProtKB/TrEMBL;Acc:H3BNG1]
AC026449.1	0	0.05	0	0.1	0.06	0	0.08	0.05	0.27	0	0.06	0.07	0.09	0.04	0.19	0.07	0.2	0.08	0.07	0.06	0	0.06	0	0	0.05	0.05	0.15	0.05	0.13	0	0.05	0.06	0	0.03	0	0	0	0.03	0.07	0.03	0.04	0	0.2	0.31	0	0	0.05
AC037459.4	14.35	11.03	13.83	10.94	13.83	7.81	13.41	12.03	12.23	13.42	10.26	14.25	7.87	10.93	8.93	9.88	9.86	12.28	5.31	5.63	3.05	2.29	1.49	1.7	1.41	4.88	5.94	8.87	7.88	6.21	5.41	8.47	10.57	4.16	7.9	7.78	12.36	10.01	9.14	16.18	14.18	0.7	15.45	11.57	2.74	15.79	17.37	Uncharacterized protein [Source:UniProtKB/TrEMBL;Acc:E5RGS7]
AC055733.1	0.04	0.05	0	0.06	0.06	0.07	0.04	0	0.08	0	0.03	0.04	0	0.12	0	0	0.08	0	0	0.06	0.06	0.06	0	0	0	0.05	0.08	0	0	0	0	0	0	0	0	0.08	0	0	0	0.03	0	0.05	0	0	0	0	0.09
AC055866.1	0.04	0	0	0	0.06	0	0	0	0	0	0	0	0	0	0	0	0	0	0	0	0	0	0	0	0	0	0	0	0	0	0	0	0	0	0.1	0	0	0	0	0	0	0	0	0	0	0	0
AC063956.1	0	0	0	0	0	0	0	0	0	0	0	0	0	0	0	0	0	0	0	0	0	0	0	0	0	0	0	0	0	0	0	0	0	0	0	0	0	0	0	0	0	0	0	0	0	0	0
AC064829.1	0	0	0	0	0	0	0	0	0	0	0	0	0	0	0	0	0	0	0	0	0	0	0	0	0	0	0	0	0	0	0	0	0	0	0	0	0	0	0	0	0	0	0	0	0	0	0
AC066615.1	0	0	0	0	0	0	0	0	0	0	0	0.04	0.03	0.04	0	0	0.08	0	0.04	0.17	0.13	0.06	0	0	0	0.11	0	0.09	0.04	0	0.11	0.12	0	0	0	0.08	0.04	0.04	0	0	0	0	0.05	0.04	0	0.04	0.09
AC068533.7	20.8	21.51	18.55	21.16	20.03	17.38	19.51	18.51	21.17	17.6	19.89	18.71	18.53	19.24	18.32	19.21	21.06	19.1	10.46	8.83	31.72	18.63	33.33	30.08	31.16	37.14	39.9	46.62	72.06	79.52	43.52	40.92	29.97	39.3	31.59	25.43	30.88	29.56	13.62	34.49	20.01	21.92	18.24	22.97	18.18	19.15	20.79	none
AC069063.1	0.22	0.23	0.3	0.64	0.06	0.14	0.08	0.14	0.23	0.15	0.15	0.45	0.12	0	0.41	0.15	0.08	0.19	0.45	0.33	1.25	0.34	0	0.23	0	0.05	0.08	0.05	0.08	0.08	0	0.08	0.03	0.3	0.23	0.31	0.08	0.07	0.13	0.12	0.42	8.18	0.92	0.26	3.31	0.51	0.27
AC069063.2	0	0	0	0	0	0	0	0	0	0	0	0	0	0	0	0	0	0	0	0	1.74	0.35	0.06	0.12	0.1	0.05	0	0	0.04	0	0	0	0	0	0	0	0	0	0	0	0	0.05	0	0.04	0	0	0
AC069368.3	76.83	79.22	82.09	74.29	78.91	49.71	85.6	85.83	87.45	108.98	75.85	98.64	80.32	92.82	55.58	70.48	79.89	80.12	2.22	2.13	4.57	3.87	5.52	4.98	5.74	6.73	5.44	8.5	2.98	1.85	3.69	4.59	3.44	3.41	7.06	7.7	8.73	8.11	5.82	3.86	11.65	7.92	8.59	13.67	12.85	4.8	6.3	Uncharacterized protein [Source:UniProtKB/TrEMBL;Acc:C9J4A7]
AC069499.1	0	0	0	0	0	0	0	0	0	0	0	0	0	0	0	0	0	0	0	0	0	0	0	0	0	0	0	0	0	0	0	0	0	0	0	0	0	0	0	0	0	0	0	0	0	0	0
AC073072.1	0	0	0	0	0	0	0	0	0	0	0	0	0	0	0	0	0	0	0	0	0.06	0	0	0	0	0	0	0	0	0	0	0	0.04	0	0	0	0	0	0	0	0	0	0	0	0	0	0
AC073130.2	0	0	0	0	0	0	0	0	0	0	0	0	0	0	0	0	0	0	0	0	0.19	0.35	0	0.12	0.05	0	0	0	0	0	0	0.03	0	0	0	0	0	0	0	0	0	0	0	0	0	0	0
AC073333.1	0	0	0	0	0	0.03	0.08	0.05	0.04	0	0	0	0.03	0	0	0	0	0	0	0	0	0	0	0.12	0	0.05	0	0	0	0	0	0	0	0.07	0	0	0	0	0.03	0	0	0	0	0	0	0	0.05	Uncharacterized protein [Source:UniProtKB/TrEMBL;Acc:M0R0C5]
AC073610.5	17.61	14.37	15.5	18.41	17.96	14.21	17.01	17.44	15.25	15.43	16.88	16.62	19.41	20.11	16.1	19.73	21.46	17.41	24.59	23.81	16.46	11.53	9.14	20.95	15.24	25.1	25.46	31.72	17.36	19.71	46.41	18.07	19.97	24.46	29.01	21	24.87	24.2	21.98	23.98	22.88	22.12	16.3	16.09	21.97	20.88	19.8	Uncharacterized protein [Source:UniProtKB/TrEMBL;Acc:H0YGG7]
AC073657.1	0.07	0.05	0	0	0.06	0	0	0	0.04	0	0.03	0.04	0	0.08	0.06	0	0.08	0	0.07	0.06	0.45	0	0	0.12	0.1	0	0	0	0	0.1	0	0.03	0.07	0	0	0.04	0	0	0.03	0.1	0	0	0.1	0.04	0	0.08	0	Uncharacterized protein [Source:UniProtKB/TrEMBL;Acc:M0QY92]
AC074033.1	0	0	0.1	0.16	0.17	0.07	0.08	0.14	0.08	0.05	0	0.22	0.15	0.08	0.19	0.11	0	0.04	0.19	0.06	15.22	6.39	5.62	16.09	4.53	0.05	0.08	0.05	0.08	0.18	0.11	0.17	0	0.07	0.1	0.11	0	0.11	0.1	0.03	0.27	1	0.25	0.17	2.1	0.13	0.18
AC079355.1	0	0	0	0	0	0	0	0	0	0	0	0	0	0	0	0	0	0	0	0	0	0	0	0	0	0	0	0	0	0	0	0	0.04	0	0	0	0	0	0	0	0	0	0	0	0	0	0
AC079907.1	0	0	0	0	0	0	0	0	0	0	0	0	0	0	0	0	0	0	0	0	0	0	0.06	0	0	0	0	0	0	0	0	0	0	0	0	0	0	0	0	0	0	0	0.05	0	0	0	0
AC084219.2	14.17	11.9	10.4	11.39	10.9	10.54	12.12	8.9	10.4	11.4	9.86	15.75	14.31	12.47	13.42	15.23	11.84	11.56	12.23	11.35	29.07	19.09	8.57	14.1	16.31	14.68	14.23	10.84	26.21	22.1	7.6	20.45	18.15	11.84	11.6	14.63	10.35	11.39	13.07	9.9	7.4	21.92	10.9	5.11	24.38	10.48	12.78
AC087350.1	0	0	0	0	0	0	0	0	0	0	0	0	0	0	0	0	0	0	0	0	1.03	0.12	0.75	0.18	0.05	0	0.08	0	0	0	0	0	0	0	0	0.04	0.13	0	0	0	0	0	0	0.04	0	0	0
AC087392.1	0.07	0.05	0	0.06	0	0	0	0.09	0.11	0.05	0	0.07	0.06	0.04	0	0.04	0	0.19	0	0	0	0	0	0.12	0.05	0	0.08	0	0	0.09	0	0	0.03	0.14	0.03	0.04	0	0	0.03	0.16	0.04	0	0.1	0.09	0	0.25	0.05
AC087651.1	0	0	0	0	0	0	0	0	0	0	0	0	0	0	0	0	0	0	0	0	0.19	0	0	0	0	0	0	0	0.04	0	0	0	0	0	0	0	0	0	0	0	0	0	0	0	0	0	0
AC087651.2	0	0.05	0	0.03	0.06	0.03	0.04	0	0	0.05	0.03	0.04	0.03	0	0.03	0	0	0	0	0.17	0.19	0	0	0	0	0	0	0.14	0	0	0.05	0.09	0.07	0.07	0	0	0	0	0	0.03	0.08	0	0	0.04	0.22	0.04	0.09
AC087762.1	0	0	0	0	0	0	0	0	0	0	0	0	0	0	0	0	0	0	0	0	0.26	0	0	0	0	0.27	0	0	0.21	0	0	0	0	0	0	0	0	0	0	0	0	0	0.05	0	0	0	0
AC090154.1	0	0	0	0	0	0	0.04	0	0	0	0	0.07	0	0	0.03	0	0	0	0	0	0.06	0.17	0	0.24	0.1	0	0	0	0	0	0	0	0	0	0	0	0.04	0	0	0.03	0.08	0	0	0.13	0	0.04	0.18
AC091180.1	0	0	0	0	0	0	0	0	0	0	0	0	0	0	0	0	0	0	0	0	0	0	0	0	0	0	0	0	0	0	0	0	0	0	0	0	0	0	0	0	0.04	0	0.05	0	0	0	0
AC092159.1	0	0	0	0	0.06	0	0	0	0	0	0.03	0	0	0	0.09	0.04	0	0	0	0	0.06	0.12	0	0	0	0	0	0	0	0.05	0	0	0	0	0.03	0	0.04	0.07	0.07	0	0	0	0	0.04	0.04	0	0.23
AC092384.1	0	0	0	0	0	0	0	0	0	0	0	0	0	0	0	0	0	0	0	0	0	0	0	0	0	0	0	0	0	0	0	0	0	0	0	0	0	0	0	0	0.04	0	0	0	0	0	0	none
AC092718.1	0	0.18	0.2	0	0.06	0.13	0.04	0	0	0	0.06	0.15	0.03	0	0.03	0.04	0.03	0.04	0.3	0.11	0.19	1.67	2.01	0.31	0.68	1.24	1.24	0.79	0.71	1.05	0.11	7.66	3.16	0.51	2.76	1.28	2.22	3.16	1.51	0.64	0	0	0	0.01	0	0	0
AC092835.2	2.12	2.24	2.56	2.94	1.09	1.66	1.7	0.89	1.34	1.29	1.31	2.61	3.22	2.53	1.93	2.04	3.75	2.54	14.56	11.76	7.76	2.81	3.38	6.9	4.43	8.67	8.92	5.23	9.73	9.9	3.53	16.08	14.92	7.83	8.36	8.92	2.6	2.48	5.61	8.88	2.64	5.12	4.54	2.57	4.13	3.45	3.51
AC092881.1	0	0	0	0	0	0	0	0	0	0	0	0	0	0	0	0	0	0.04	0	0	1.91	0.81	0.69	0.92	0.54	0	0	0	0	0	0	0	0	0	0	0	0	0	0	0	0.04	0.2	0.1	0.04	0.39	0	0
AC100821.2	0	0	0	0	0	0	0	0	0	0	0	0	0	0	0	0	0	0	0	0	0.06	0	0	0	0	0	0	0	0	0	0	0	0	0	0	0	0	0	0	0	0	0	0	0.04	0	0	0
AC104057.1	0	0	0	0	0	0	0	0	0	0	0	0	0	0	0	0	0	0	0.04	0.06	0.06	0.06	0	0	0	0.65	0	0	0.08	0	0	0.03	0	0	0.07	0.04	0	0	0.03	0	0	0	0.15	0	0	0	0	Protein LOC100996407 [Source:UniProtKB/TrEMBL;Acc:M0QY22]
AC104073.2	0	0	0	0	0	0	0	0	0	0	0	0	0	0	0	0	0	0	0	0.06	0	0	0	0	0	0.43	0	0	0.04	0	0	0.03	0	0	0.07	0.04	0	0	0.03	0	0	0	0.15	0	0	0	0
AC104389.1	0	0	0	0	0	0	0	0	0	0	0	0	0	0	0	0	0	0	0	0	0	0	0	0	0	0.27	0.39	0.19	0	0	0	0	0	0	0	0	0	0	0	0	0	0	0	0.04	0	0	0
AC104389.2	0	0	0	0	0	0	0	0	0	0	0	0	0	0	0	0	0	0	0	0	0	0	0	0	0	0.22	0.39	0.19	0	0	0	0	0	0	0	0	0	0	0	0	0	0	0	0.04	0	0	0
AC104532.2	1.5	1.91	2.06	2.68	0.98	1.66	1.52	1.03	1.59	0.88	1.17	1.43	1.53	1.21	2.68	2.08	3.68	1.28	2.8	2.82	15.54	99.68	12.52	9.24	8.86	19.13	22.11	34.57	2.12	1.55	9.95	18.77	13.67	12.29	18.23	12.12	18.87	17.76	22.12	43.47	6.9	1.2	12.09	8.09	5.16	9.77	15.12	Uncharacterized protein [Source:UniProtKB/TrEMBL;Acc:K7ERU9]
AC104534.3	73.79	64.16	60.29	74.1	68.69	75.49	63.22	76.64	63.25	64.71	70.17	67.04	75.93	73.08	63.36	58.85	72.87	62.58	152.72	151.94	74.39	52.32	72.92	76.23	81.54	97.64	91.35	103.28	96.67	94.13	153	93.63	87.84	109	129.29	124.02	110.18	113.96	94.55	99.21	97.98	33.75	84.47	90.41	51.02	98.17	111.12	Delta(3,5)-Delta(2,4)-dienoyl-CoA isomerase, mitochondrial [Source:UniProtKB/TrEMBL;Acc:M0QXS7]
AC104581.1	0	0	0	0	0	0.03	0	0	0	0	0	0	0	0	0	0	0	0.04	0	0	0	0	0	0	0	0	0	0	0	0	0	0	0.07	0	0	0	0	0.04	0	0	0	0	0	0	0	0	0
AC104650.2	0	0	0	0	0	0	0	0	0	0	0	0	0	0	0	0	0	0	0	0	0	0	0	0	0	0	0	0	0	0	0	0	0	0	0	0	0	0	0	0	0	0	0	0	0	0	0.05
AC104981.1	0.04	0	0.05	0	0	0.03	0.04	0.05	0.08	0	0.03	0.04	0.03	0.04	0	0.11	0.04	0.08	0.04	0.06	0	0.06	0	0	0.15	0.11	0	0	0.04	0	0	0	0.07	0	0.13	0	0.04	0.03	0.1	0.06	0	0.45	0.31	0.13	0.22	0	0.14
AC105009.1	0	0	0	0	0	0	0	0	0	0	0	0	0	0	0	0	0	0	0	0	0.13	0	0.06	0.18	0.05	0	0	0	0	0	0	0	0	0	0	0	0	0	0	0	0	0	0	0	0	0	0
AC107081.1	0	0	0	0	0	0	0	0	0	0	0	0	0	0	0	0	0	0	0	0	0.06	0	0.06	0	0	0	0	0	0.04	0.05	0	0	0	0	0	0	0	0.04	0	0	0	0	0	0.04	0.04	0	0
AC108925.1	0	0.05	0.05	0.03	0.06	0	0.04	0	0	0	0	0.04	0.06	0.27	0	0.15	0	0.19	0.11	0.06	0.06	0.17	0	0.06	0.05	0.05	0.08	0	0	0.09	0	0.03	0	0.1	0	0	0	0	0.03	0	0	0.15	0	0.13	0.43	0.04	0.23
AC108938.5	40.9	48.8	36.22	40.63	32.83	53.47	50.98	52.54	47.51	39.32	54.3	43.29	66.12	54.65	45.3	41.46	59.74	48.88	136.89	129.53	59.83	71.59	137.17	25.83	30.23	40.93	52.1	49.79	30.22	43.42	63.15	28.44	18.18	100.12	145.96	118.13	56.65	57.68	209.76	105.71	24.84	11.64	28.72	28.4	19.48	36.88	31.05
AC109829.1	0	0	0	0	0	0	0	0	0	0	0	0	0	0	0	0	0	0	0	0	0.39	0	0	0	0	0	0	0	0	0	0	0	0	0	0	0.04	0	0	0	0	0	0	0	0	0	0	0	Uncharacterized protein [Source:UniProtKB/TrEMBL;Acc:C9JG08]
AC109829.2	0	0	0	0	0	0	0	0	0.04	0	0	0.04	0	0.04	0	0	0.04	0	0	0	0	0	0	0	0	0.05	0	0	0	0	0	0	0	0	0	0.04	0	0	0.1	0	0	0	0	0	0.09	0	0
AC110602.1	0	0	0	0	0	0	0	0	0	0	0	0	0	0	0	0	0	0	0	0	0.06	0	0	0	0	0	0	0	0.04	0	0	0.03	0	0	0	0	0	0	0	0	0	0	0	0	0	0	0
AC110615.1	0.04	0	0	0	0	0	0.04	0	0	0	0	0	0	0	0.03	0	0.04	0.04	0	0	1.42	0.86	1.61	0.67	0.34	0	0	0	0.04	0	0	0	0	0	0	0.04	0	0	0	0	0	0	0	0.04	0.09	0	0	Uncharacterized protein [Source:UniProtKB/TrEMBL;Acc:M0R2X6]
AC112719.2	0	0	0	0	0	0	0	0	0	0	0	0	0	0	0	0	0	0	0	0	0.06	0	0	0	0	0	0	0	0	0	0	0	0	0	0	0	0	0	0	0	0	0	0	0	0	0	0
AC113404.1	193.45	223.77	234.34	175.38	233.17	174.96	221.05	195.9	182.75	194.63	160.25	181.64	135.7	163.72	225.4	226.82	153.99	234.21	33.22	42.07	157.68	193.65	325.11	190.31	183.14	51.72	69.72	59.23	75.78	88.91	28.72	52.9	76.58	68.83	48.14	63.01	53.71	53.3	43.33	53.49	98.82	317.38	145.75	139.48	248.61	69.88	57.74
AC118758.1	0	0	0	0	0	0	0	0	0	0	0	0	0	0	0	0	0.08	0	0	0	0	0	0	0	0	0.05	0	0	0.04	0	0	0	0	0	0	0	0	0	0	0	0	0	0	0	0	0	0
AC124312.1	0	0	0	0	0	0	0	0	0	0	0	0	0	0	0	0	0	0	0	0	0.19	0	0	0	0.05	0	0	0	0.04	0	0	0	0	0	0	0	0	0	0	0	0	0	0	0	0	0	0
AC126407.1	0	0	0	0	0	0	0	0	0	0	0	0	0	0	0	0	0	0	0	0	0	0	0.06	0	0	0.05	0	0	0.04	0	0	0.03	0.07	0	0	0	0	0	0	0	0.08	0	0	0.04	0	0	0
AC129492.1	0	0.05	0.2	0	0	0.07	0.11	0.09	0	0.21	0	0.07	0.03	0.04	0.03	0	0.04	0.04	0	0	0	0.17	0	0	0	0.11	0	0.05	0.04	0	0	0	0	0.1	0	0	0	0.04	0	0	0.08	0	0.05	0	0.04	0.08	0
AC131263.1	0	0	0	0	0.06	0.03	0	0	0.04	0	0	0	0	0	0	0.04	0.08	0	0	0	0.13	0.12	0	0	0	0	0.16	0.05	0	0	0	0	0.1	0	0	0	0	0	0	0.03	0	0	0.05	0	0.04	0	0
AC133551.1	0.11	0.09	0.05	0.09	0	0.03	0	0	0	0	0.12	0.04	0	0.04	0.06	0	0	0	1.34	1.94	1.53	0.35	6.66	4.65	2.73	1.4	1.86	0.7	1.68	1.43	0	12.54	17.54	0.58	0.03	0.08	2.83	4.38	0.67	0.03	0.11	0.35	0.3	0.11	0.43	0.04	0.5
AC136352.4	0	0	0	0.06	0	0.01	0	0	0	0	0.03	0	0.03	0	0	0	0.01	0	1.72	3.16	3.8	0.46	17.63	16.53	25.85	4.96	3.8	3.55	2.69	2.67	4.02	4.59	5.17	9.36	0.37	0.52	0	0	4.06	0.54	0.19	0	0.23	0	0	0	0
AC136352.5	0.84	2.23	2.31	0.58	2.81	1.43	1.44	0.56	1.4	0.88	0.68	2.89	4.61	3.55	1.87	0.37	0.64	0.03	25.92	22.75	7.76	8.81	9.07	4.65	5.26	26.98	28.25	34.61	12.21	15.66	2.95	11.78	12.15	14.1	7.12	7.82	12.04	10.65	16.42	5.81	0.04	0.1	0.44	0.19	0.38	0.04	0.14
AC136612.1	0.11	0.09	0.05	0.06	0	0.03	0.04	0	0	0	0.09	0	0	0.08	0.03	0	0	0	0.86	0.94	1.34	0.35	5.46	3.06	2.04	0.7	0.78	0.33	0.97	0.81	0	7.49	12.55	0.34	0	0	1.44	1.56	0.24	0	0	0.35	0.15	0	0.47	0	0.32
AC136616.1	3.15	1.46	2.86	1.95	2.47	3.17	1.36	1.91	4.2	2.12	2.68	3.77	2.47	2.18	2.11	1.37	2.01	3.33	4.61	5.27	3.14	2.58	14.53	20.68	19.13	18.44	15.83	8.69	42.77	31.49	15.48	80.02	64.93	11.56	1.65	1.48	4.08	6.31	2.59	6.76	0.61	0.05	1.21	0.67	0.24	0	0.05
AC136616.2	0	0	0.15	0.03	0	0.17	0	0.05	0	0.05	0	0	0.03	0	0	0.41	0.28	0	0	0.05	0.43	0.06	0	0	0	0.1	0	0	0	0	0	0.02	0.06	0	0.03	0.03	0	0	0.02	0	0.34	2.01	0.66	0.79	0.26	0	0.05
AC136616.3	0	0	0	0.03	0	0	0	0	0	0	0	0	0	0	0	0.04	0	0	0	0	0.13	0	0	0	0	0.16	0	0	0.04	0	0	0.03	0.03	0	0	0	0	0	0	0	0.04	0	0.2	0.09	0.22	0	0
AC138028.1	0	0	0	0	0	0	0	0	0	0	0	0	0	0	0	0	0	0	0	0	0	0	0	0	0	0	0	0	0	0	0	0	0	0	0	0	0	0	0	0	0	0	0	0	0	0	0
AC141272.1	0.04	0	0.3	0.06	0	0.17	0	0.14	0	0	0.09	0	0.03	0.04	0.03	1.56	1.08	0.04	0	0	0.12	0	0	0	0	0	0	0	0	0.06	0.05	0.01	0.28	0	0.02	0	0	0	0.3	0	0.54	0.95	2.69	2.4	1.08	0	0.45
AC145212.2	2.42	6.5	1.59	4.62	4.88	7.53	1.14	3.78	9.67	5.62	1.6	2.57	14.52	9.82	8.27	4.83	11.25	2.72	30.73	31.62	15.8	5.97	9.47	2.86	2.77	11.78	10.31	10.28	0.95	1.24	10.64	19.36	16.49	6.26	10.73	11.08	27.41	26.92	16.73	4.85	1.92	2.01	10.76	6.11	1.88	5.39	5.67
AC171558.1	0	0	0.05	0	0	0	0	0	0	0	0.03	0	0	0	0	0	0	0	0	0	0.45	0.06	0	0	0.1	0.05	0	0	0	0	0	0.03	0	0	0	0	0	0	0	0	0	0	0	0.04	0	0	0
AC171558.2	0	0	0	0	0	0	0	0	0	0	0	0	0	0	0	0	0	0	0	0	0.71	0.06	0	0	0	0	0	0	0	0	0	0	0.04	0	0	0	0	0	0	0	0	0	0.05	0	0	0	0
AC213203.1	0	0	0.05	0.03	0.06	0.03	0	0	0.04	0	0	0	0.09	0	0.03	0	0	0	0	0	0.64	0.12	0.06	0	0.05	0.16	0	0	0	0	0	0	0	0	0	0	0	0	0	0	0	0	0	0	0	0	0
AC231657.1	0.04	0.14	0	0.06	0.06	0	0	0	0	0.1	0	0	0	0	0.03	0.04	0.04	0.04	0.07	0.28	0	0.12	0.06	0	0.15	0.11	0.08	0.05	0.04	0	0	0.78	0.39	0	0.1	0.12	0.08	0.22	0.1	0.13	0.11	0	0.3	0.09	0.04	0.13	0.18
AC233755.1	0	0	2.32	0.62	0.06	0.68	0	0	0.04	0	0.21	0.04	0.12	0.12	0.03	5.13	2.73	0.19	0	0	0.09	0	0	0	0	0.18	0	0	0	0	0	1.52	1	0.03	0.19	0.06	0	0	0.65	0.21	5.94	0.5	3.3	4.59	0.77	0.93	1.62
AC233755.2	0	0	0	0	0	0.03	0	0	0.11	0	0.15	0	0.03	0.04	0	0.52	0.48	0	0	0	0.37	0	0	0	0	0	0	0	0	0.13	0	0.46	0.69	0	0	0	0	0	0.19	0	0.27	1.35	1.37	1.68	0.22	0.13	0.45
AC234582.1	0	0	0	0.03	0.06	0.1	0	0	0	0.05	0.03	0	0	0	0	0	0	0.11	0.41	0.39	0.06	0.12	0	0	0	0.76	1.01	0.89	0.76	0.48	0.8	2.79	0.74	0.55	0.07	0.08	0.04	0.26	0.07	0.13	0.04	0	0.1	0.01	0	0	0
AC234582.2	0	0	0	0	0	0	0	0	0	0	0	0	0	0	0	0	0	0	0	0	0	0	0	0	0	0	0.08	0.09	0	0.05	0	0.06	0	0.03	0	0	0	0	0	0	0	0	0	0	0	0	0
AC240274.1	85.98	89.18	91.6	95.26	95.55	62.6	70.64	73.57	101.3	88.96	68.53	117.89	100.79	113.34	96.22	101.05	102.07	57.95	162.23	174.16	60.8	56.16	80.57	46.06	44.98	94.71	89.83	75.9	91.89	87.3	38.74	122.59	89.47	103.43	95	98.78	87.86	87.11	56.05	71.54	80.84	105.28	102.08	74.79	113.81	138.72	158.74
AC241377.2	4.58	2.42	5.53	3.23	2.47	3.52	1.36	3.64	2.14	2.17	2.44	2.58	3.6	3.64	3.02	4.24	3.21	2.8	9.29	8.25	3.55	10.07	5.28	7.27	7.55	12.45	6.06	5.84	4.14	4.34	19.04	22.92	13.04	7.44	4.42	4.45	14.74	16.39	12.29	7.54	93.8	4.26	80.91	83.88	17.65	89.17	100.95
AC241585.2	4.98	2.84	5.63	3.5	2.35	3.49	1.06	3.87	2.29	2.17	2.71	2.69	3.66	4.06	3.11	4.64	3.24	2.84	9.72	8.63	6.01	10.88	5.45	7.21	8.03	13.41	6.52	6.21	4.39	4.54	19.94	23.59	13.29	7.52	4.66	4.92	16.02	17.28	12.78	7.61	99.55	3.91	84.47	86.4	17.35	89.21	102.03
AC242988.1	0	0	0	0	0	0	0	0	0	0	0	0	0	0	0	0	0	0	0	0	0.26	0.06	0	0.06	0	0	0	0	0	0	0	0	0	0	0	0	0	0	0	0	0	0	0	0	0	0	0
AC243756.1	0.04	0.18	0.15	0.28	0.17	0.13	0	0.05	0.31	0	0.03	0.41	0.09	0.19	0.06	0.11	0.15	0.08	0	0.16	1.62	0.23	0.11	0.12	0	0.32	0	0.14	0.25	0.02	0	0.23	0.1	0	0.03	0	0.07	0.06	0	0.02	1.11	4.01	1.98	0.44	5.25	0.88	1.35
AC243945.1	0.11	0	0	0.03	0.11	0.07	0.04	0.05	0.15	0.05	0.06	0.04	0.12	0.04	0.03	0.11	0.16	0.15	0	0.06	0.13	0	0.17	0.12	0.05	0.16	0	0.05	0.08	0.09	0.16	0.11	0.07	0.17	0.1	0	0.04	0.03	0.13	0.06	0.19	0.15	0.25	0.13	0.3	0.13	0.18
AC245100.1	5.2	2.84	5.73	3.15	2.35	3.59	1.55	3.5	2.41	2.53	2.65	2.65	3.54	3.87	3.24	3.98	3.17	2.61	9.69	8.41	3.74	9.09	4.82	5.8	6.09	13.2	6.44	6.26	4.52	4.67	20.15	24.01	13.73	8.01	4.04	4.91	16.31	17.27	12.84	7.56	98.36	3.51	83.7	81.9	12.65	87.61	100.77
AC253572.1	81.15	55.99	73.12	65.68	56.87	39.1	69.09	38.42	50.07	53.56	45.32	75.78	73.11	62.26	53.88	77.5	82.75	65.77	46.92	53.8	27.77	26.71	27.17	10.78	23.08	39.52	35.14	45.64	27.69	25.54	75.49	57.78	37.42	44.54	39.47	38.42	47.4	49.47	40.58	54.92	32.16	10.73	40.65	40.8	8.25	50.6	54.05
ACAA1	68.51	45.5	83.96	56.37	58.36	38.46	52.65	40.09	39.14	43.24	51.2	45.77	63.04	54.02	67.59	59.74	81.51	52.69	47.48	55.21	22.22	26.51	23.29	35.01	48.34	34.99	33.72	38.3	42.65	48.53	44.86	44.16	30.09	77.77	55.07	35.13	65.79	65.45	52.14	53.18	30.28	15.85	32.94	30.23	16.1	38.86	42.58	acetyl-CoA acyltransferase 1 [Source:HGNC Symbol;Acc:82]
ACAA2	94.73	93.96	78.98	70.8	107.37	100.12	73.52	87.51	79.03	106.76	115.24	85.07	94.35	97.16	85.61	92.73	85.97	78.99	63.85	59.27	3.43	58.65	34.02	31.26	32.71	35.26	30.89	32.51	65.87	75.86	19.22	56.87	53.15	41.6	32.43	29.57	17.6	17.46	55.09	32.76	37.64	34.51	28.8	35.21	70.93	32.54	32.72	acetyl-CoA acyltransferase 2 [Source:HGNC Symbol;Acc:83]
ACACA	53.17	57.98	50.2	72.67	56.07	47.93	69.16	49.93	49.09	54.23	41.38	63.29	64.24	50.24	56.92	52.76	66.74	63.54	103.58	110.33	155.86	72.17	41.47	38.81	49.27	129.73	130.51	118.74	133.47	133.33	58.71	141.98	129.83	148.85	64.57	74.76	55.7	59.14	113.89	91.12	61.98	41.58	63.72	54.21	42.13	47.53	46.9	acetyl-CoA carboxylase alpha [Source:HGNC Symbol;Acc:84]
ACACB	5.24	5.16	4.4	6.72	5.97	11.74	3.33	3.96	4.07	5.21	3.9	4.82	10.76	5.49	8.78	4.83	5.09	1.26	64.46	71.64	12.82	5.35	17.97	7.15	10.32	49.73	50.42	50.07	14.18	15.81	39.75	32.5	22.11	7.9	44.05	46.55	17.11	19.59	15.01	17.88	28.48	11.79	42.72	25.21	12.35	37.55	48.97	acetyl-CoA carboxylase beta [Source:HGNC Symbol;Acc:85]
ACAD8	15.53	14.5	18	15.31	13.89	13.81	17.12	13.24	13.67	11.61	15.64	15.79	15.97	18.1	16.33	17.28	14.93	14.28	22.07	21.65	20.54	13.23	10.19	13.83	14.41	43.41	44.02	42.65	34.58	32.54	24.88	38.1	29.73	44.51	34.53	30.35	41.72	41.63	21.3	14.17	20.74	7.57	22.9	16.23	12.13	28.42	27.27	acyl-CoA dehydrogenase family, member 8 [Source:HGNC Symbol;Acc:87]
ACAD9	40.02	43.87	38.97	44.3	46.54	42.18	45.38	51.8	41.14	50.67	44.19	46.44	43.82	43.32	38.37	41.83	41.45	38.46	117.41	119.59	99.91	42.86	36.12	58.43	55.11	142.91	133.29	123.13	126.2	122.46	75.2	69.21	64.31	98.8	95.44	101.82	75.73	77.27	76.18	93.07	29.36	44.19	32.73	23.88	31.03	32.88	35.51	acyl-CoA dehydrogenase family, member 9 [Source:HGNC Symbol;Acc:21497]
ACAD10	29.29	29.02	28.77	35.98	27.6	31.44	29.58	22.84	28.66	28.33	26.73	32.48	32.58	31.38	31.21	27.01	30.65	24.9	51.04	54.97	11.12	17.93	15.23	23.04	22.1	55.91	55.79	46.71	44.57	48.92	62.07	47.32	35.79	45.27	66.39	62.6	27.66	26.42	42.55	29.2	28.63	16.45	39.14	27.1	15.85	38.82	45.23	acyl-CoA dehydrogenase family, member 10 [Source:HGNC Symbol;Acc:21597]
ACAD11	19.7	20.32	17.3	21.16	13.66	17.7	15.79	16.69	19.98	12.07	14.51	23.39	21.46	16.02	25.3	20.58	13.39	16.18	92.82	112.94	52.15	41.18	34.25	23.66	26.48	57.65	56.34	43.67	58.47	52.34	3.24	41.08	43.73	27.71	23.69	31.5	22.17	20.62	26.73	25.21	43.97	30.64	44.62	33.83	35.6	44.04	52.52	acyl-CoA dehydrogenase family, member 11 [Source:HGNC Symbol;Acc:30211]
ACADL	0	0.23	0	0	0	0.1	0	0	0	0.15	0	0	0	0	0	0	0	0	0.48	0.17	5.09	5.01	0.46	0.06	0.19	0.38	0.54	0.98	0.08	0	0.16	2.35	0.81	0	0.2	0.04	0.09	0.3	0	0.19	0.04	0	0	0.05	0	0	0	acyl-CoA dehydrogenase, long chain [Source:HGNC Symbol;Acc:88]
ACADM	30.1	34.6	34.35	29.24	34.6	20.68	30.79	39.67	29.04	37.36	29.36	25.78	24.11	30.03	29.73	32.62	26.57	32.75	41.03	41.88	38.28	46.08	86.73	59.06	52.14	49.62	48.17	49.28	34.28	42.86	11.58	46.25	54.5	64.28	31.27	30.78	20.84	20.51	27.02	26.49	23.04	60.44	28.84	19.8	53.73	22.82	21.02	acyl-CoA dehydrogenase, C-4 to C-12 straight chain [Source:HGNC Symbol;Acc:89]
ACADS	22.63	23.58	22.68	22.07	19.17	24.01	19.62	25.36	19.57	25.23	28.19	17.05	23.86	21.3	20.08	16.98	16.92	20.28	9.68	9.4	3.76	5.39	5.1	2.18	1.41	12.78	11.2	12.71	19.66	15.75	24.52	24.32	17.69	11.1	32.12	25.72	22.42	18.35	11.65	12.37	8.78	0.1	12.31	10.25	2.01	13.47	14.99	acyl-CoA dehydrogenase, C-2 to C-3 short chain [Source:HGNC Symbol;Acc:90]
ACADSB	7.07	8.72	7.4	8.86	10.56	11.63	7.23	12.45	9.8	9.8	9.26	8.29	10.9	7.47	11.54	11.89	8.96	6.9	10.97	14.49	37.88	26.55	18.27	32.51	30.18	53.63	62.74	61.89	55.54	61.24	9.08	29.55	25.59	28.46	35.16	34.97	15.36	16.58	27.17	29.52	28.25	60.84	40.49	25.45	41.76	41.26	37.4	acyl-CoA dehydrogenase, short/branched chain [Source:HGNC Symbol;Acc:91]
ACADVL	399.51	348.61	322.65	366.96	291.82	363.73	376.57	365.09	311.3	428.53	355.79	426.05	361.6	359.79	289.51	222.58	364.56	294.61	286.22	290.35	157.53	309.89	264.83	151.11	164.6	335.88	343.09	397.92	336.82	352.7	204.31	214.42	172.97	285.34	196.55	211.89	261.5	219.92	129.67	246.3	145.16	32.7	127.86	147.34	75.77	134.8	136.32	acyl-CoA dehydrogenase, very long chain [Source:HGNC Symbol;Acc:92]
ACAN	0.04	0.05	0	0	0	0.07	0.08	0	0	0	0.03	0	0	0.12	0	0.04	0.08	0	0.07	0.06	1.29	0.4	0.34	0.06	0.15	0.22	0	0	0.34	0.14	0.05	0	0.14	0	0	0.08	0	0	0	0.03	0.08	0.05	0.56	0.09	0.17	0	0.05	aggrecan [Source:HGNC Symbol;Acc:319]
ACAP1	6.85	8.33	10.02	32.56	9.81	13.14	14.09	11	10.55	3.51	6.2	13.32	8.33	12.98	16.7	16.61	23.88	13.85	0.05	0.85	0.88	0.66	1.44	1.04	0.24	0.52	0.52	0.65	1.08	0.74	1.1	0.22	0.58	0.13	0.49	1.14	0.33	0.5	0	0	316.43	88.12	307.55	258.79	147.93	327.57	369.81	ArfGAP with coiled-coil, ankyrin repeat and PH domains 1 [Source:HGNC Symbol;Acc:16467]
ACAP2	200.56	197.17	235.41	211.44	200.86	166.18	259.64	199.72	201.26	200.82	161.04	202.04	155.06	175.66	219.65	225.78	190.73	234.28	39.8	49.08	209.45	98.9	146.02	109.58	91.04	242.16	247.85	178.9	233.36	266.2	22.09	163.64	205.5	243.75	64.63	75.89	81.03	72.81	86.16	129.92	125.92	303.84	161.98	139.93	269.11	141.41	139.16	ArfGAP with coiled-coil, ankyrin repeat and PH domains 2 [Source:HGNC Symbol;Acc:16469]
ACAP3	31.27	30.08	28.1	28.42	20.89	21.11	30.38	19.58	17.66	21.57	18.26	28.6	20.79	21.12	20.96	22.14	22	25	23	22.95	21.02	9.99	7.85	5.11	7.55	21.28	25.52	27.84	29.38	25.79	32.55	49.9	31.56	15.31	24.36	20.78	38.28	26.21	7.72	16.22	38.64	4.87	28.33	38.17	9.88	45.72	46.4	ArfGAP with coiled-coil, ankyrin repeat and PH domains 3 [Source:HGNC Symbol;Acc:16754]
ACAT1	33.8	43.26	41.01	37.31	35.52	38.3	31.17	45.92	28.51	39.73	50.73	32.29	44.38	38.49	30.31	43.95	47.58	37.2	20.64	23.23	74.95	37.3	29.44	29.95	24.2	44.49	40.6	44.19	35.29	33.54	9.62	59.02	60.26	13.78	58	58.98	24.06	27.25	24.72	29.63	21.01	34.81	19.14	15.33	24.18	16.21	15.03	acetyl-CoA acetyltransferase 1 [Source:HGNC Symbol;Acc:93]
ACAT2	9.12	14.45	13.95	16.3	7.23	7.69	14.77	10.86	7.89	15.63	8.1	8.55	12.72	10.58	11.23	12.26	30.22	19.57	26.69	23.65	73.17	21.54	16.57	19.39	19.28	49.59	50.79	58.76	15.63	16.03	5.77	15.23	16.48	26.94	25.34	34.3	21.29	20.81	34.04	23.67	18.36	17.7	20.72	20.95	18.42	21.09	23.85	acetyl-CoA acetyltransferase 2 [Source:HGNC Symbol;Acc:94]
ACBD3	60.24	64.76	59.04	60.32	62.61	55.47	74.92	62.75	61.41	64.91	55.01	63.64	47.46	59.33	60.4	59.15	65.64	64.74	72.47	70.06	147.24	210.84	337.21	216.17	217.08	79.97	87.58	102.01	74.75	93.93	32.83	94.41	145.37	119.62	138.38	144.99	100.71	96.97	97.85	112.28	44.96	91.93	44.89	51.25	99.56	49.38	41	acyl-CoA binding domain containing 3 [Source:HGNC Symbol;Acc:15453]
ACBD4	6.12	5.54	5.67	7.54	4.71	5.27	4.32	5.83	5.66	5.21	5.92	5.75	7.03	5.17	5.83	5.28	5.95	4.58	21.13	22.51	4.25	5.4	2.92	4.08	2.87	17.92	17.91	9.2	19.74	17.19	15.67	9.9	7.8	13.72	25.14	18.76	9.42	10.99	21.05	15.09	10.5	3.41	21.05	12.31	5.8	20.84	24.17	acyl-CoA binding domain containing 4 [Source:HGNC Symbol;Acc:23337]
ACBD5	50.68	49.68	51.87	50.07	53.2	57.56	49.05	55.9	52.49	55.57	60.33	39.65	65.36	54.2	55.4	61.3	48.24	52.03	69.37	73.5	61.86	100.26	99.97	49.09	44.93	20.87	23.3	21.95	31.51	29.04	14.45	46.14	44.7	34.65	52.07	48.87	32.96	29.94	38.07	42.44	43.05	70.92	41.69	39.65	100.22	40.16	33.71	acyl-CoA binding domain containing 5 [Source:HGNC Symbol;Acc:23338]
ACBD6	21.71	19.63	18.43	22.94	16.59	20.66	20.68	25.13	21.78	21.77	18.38	23.96	19.3	18.43	17.23	21.1	19.7	20.11	53.16	50.65	43.75	32.14	51.35	37.94	33.93	35.22	28.25	30.03	38	40.65	65.41	33.96	34.94	38.63	51.26	41.64	32.2	32.26	42.8	53.03	32.31	36.96	34.68	28.81	36.5	42.18	44.2	acyl-CoA binding domain containing 6 [Source:HGNC Symbol;Acc:23339]
ACBD7	0	0.04	0.1	0.12	0	0.02	0	0	0	0.05	0	0	0.09	0.03	0.12	0.04	0.09	0.03	9.02	6.77	1.11	1.79	2.76	2.63	1.9	3.13	2.41	2.8	2.35	2.48	2.46	4.67	5.2	2.53	5.46	8.31	0.87	1.37	3.29	3.42	0.19	1.15	0.08	1.36	0.39	0	0.14	acyl-CoA binding domain containing 7 [Source:HGNC Symbol;Acc:17715]
ACCS	12.85	8.7	9.61	11.61	11.31	10.21	8.37	12.03	10.71	15.89	9.93	30.27	16.23	7.98	7.97	9.36	7.27	6.98	21.1	25.94	2.92	5.14	6.18	5.83	5.16	8.45	5.17	3.13	6.46	4.72	9.33	9.51	5.75	11.25	21.81	18.86	20.14	22.38	15.16	5.28	8.62	8.83	10.24	11.51	2.9	11.2	19.08	1-aminocyclopropane-1-carboxylate synthase homolog (Arabidopsis)(non-functional) [Source:HGNC Symbol;Acc:23989]
ACCSL	0	0	0	0	0	0	0	0	0	0	0	0	0	0	0	0	0	0	0.04	0	0.26	0	0	0	0.05	0.22	0	0	0	0	0	0	0	0	0.03	0.04	0.04	0	0	0	0.08	0	0.1	0.04	0	0.08	0	1-aminocyclopropane-1-carboxylate synthase homolog (Arabidopsis)(non-functional)-like [Source:HGNC Symbol;Acc:34391]
ACD	10.07	9.11	9.8	8.68	7.06	6.87	9.81	9.14	7.34	8.36	6.62	8.15	8.47	9.4	7.24	9.14	8.04	7.2	9.65	10.44	6.21	5.45	3.03	3.34	3.02	9.07	5.78	7.43	6.69	4.61	11.29	10.1	8.25	5.03	8.86	7.32	11.19	11.21	6.49	11.14	27.14	4.61	21.51	23.61	10.88	25.93	25.47	adrenocortical dysplasia homolog (mouse) [Source:HGNC Symbol;Acc:25070]
ACE	3.52	20.83	12.01	6.78	21.29	42.68	7.84	49.65	112.61	66.46	29.63	18.03	26.42	18.95	18.96	13.56	10.49	21.99	8.29	10.33	7.69	1.3	3.3	1.16	1.41	11.05	10.35	12.42	10.29	9.82	1.26	4.55	3.54	11.28	5.1	4.87	7.45	8.4	2.22	3.44	22.16	3.51	18.47	10.57	1.79	11.96	8.51	Angiotensin-converting enzyme; Uncharacterized protein [Source:UniProtKB/TrEMBL;Acc:L7MUH0]
ACE2	0.04	0	0.1	0.1	0	0.1	0	0	0	0	0	0.04	0.09	0.34	0.19	0.04	0.11	0.26	1.34	0.72	5.35	2.3	13.73	4.78	5.55	0.05	0.62	0.56	0.25	0.05	0.21	0.41	0.42	3.62	5.79	5.75	16.36	10.29	4.6	1.31	0.08	0	0.45	0.11	0.08	0.04	0	angiotensin I converting enzyme 2 [Source:HGNC Symbol;Acc:13557]
ACER1	0.04	0.09	0	0.05	0	0.03	0.08	0	0.04	0.05	0	0.07	0	0.04	0	0.04	0.07	0	0	0	0.55	0.23	0.06	0.06	0	0.05	0	0.09	0	0.03	0.16	0.03	0.07	0.03	0	0.03	0	0.02	0.05	0.05	1	0	1.68	0.44	0.34	1.94	1.89	alkaline ceramidase 1 [Source:HGNC Symbol;Acc:18356]
ACER2	0.88	0.91	1.15	1.28	1.26	1.25	0.8	1.12	1.03	0.77	0.97	1.23	1.13	1.22	1.43	1.19	2.2	1.17	7.55	8.37	8.54	13.02	3.56	9.73	11.15	7.16	6.59	6.63	7.55	6.92	4.38	1.86	1.51	8.76	14.02	13.01	3.14	4.05	25	20.28	3.83	3.76	4.38	5.15	5.29	3.12	3.51	alkaline ceramidase 2 [Source:HGNC Symbol;Acc:23675]
ACER3	37.94	53.25	48.54	76.28	56.35	59.58	84.35	72.59	68.4	71	44.77	63.3	49.24	45.94	68.18	42.54	50.95	67.2	10.94	11.59	28.96	25.51	24.45	17.22	14.31	23.95	29.98	24.34	20.83	26.05	6.15	25.02	28.9	18.92	29.46	32.67	13.39	12.85	25.28	9.19	10.43	16.25	12.96	17.26	22.47	8.63	9	alkaline ceramidase 3 [Source:HGNC Symbol;Acc:16066]
ACHE	0.11	0.32	0.75	0.28	0.52	0.27	0.23	0.05	0.19	0.21	0.12	0.22	1.46	0.46	1.16	0.15	0.88	0.38	0.3	0.17	0.89	0.58	0.29	0.12	0.15	0.38	0.39	0.14	0.5	0.6	0.75	1.68	1.12	0.3	0.09	0.67	1.33	0.88	0.29	0.25	0.96	0	0.1	0.88	0.34	0	0	acetylcholinesterase [Source:HGNC Symbol;Acc:108]
ACIN1	176.68	148.54	154.09	162.39	173.83	143.53	182.15	150.86	161.8	141.79	143.83	177.17	179.68	180.46	154.59	178.15	184.02	154.13	191.89	214.18	105.76	119.21	200.93	167.56	187.67	196.87	175.28	157.88	137.33	139.52	104.6	175.52	180.96	164.73	171.15	191.18	175.22	180.48	131.79	171.28	218.38	309.16	227.93	204.14	308.77	257.52	268.82	apoptotic chromatin condensation inducer 1 [Source:HGNC Symbol;Acc:17066]
ACKR1	0.11	0.37	0.4	0.06	0.57	0.07	0.19	0.09	0.27	0.05	0.21	0.15	0.09	0.23	0.59	0.07	0.04	0.04	0.34	0.55	0.32	0.06	0	0.12	0.24	0.43	0.39	0.14	0.13	0.09	0	0.09	0.17	0.65	0.1	0.12	1.13	1.63	0.03	0	0.08	0	0	0.13	0.09	0	0
ACKR2	0.51	1.21	0.62	1.83	0.46	3	0.95	0.56	0.78	0.57	0.07	1.82	0.61	1.45	1.45	0.78	4.3	1.75	3.13	2.61	7.59	2.82	51.47	29.26	47.03	21.2	30.74	56.19	1.51	0.88	41.95	4.46	5.18	67.04	24.72	37.22	65.28	62.66	112.33	52.36	0.65	0	0.4	8.2	0.07	0.13	0.27	atypical chemokine receptor 2 [Source:HGNC Symbol;Acc:1565]
ACKR3	54.16	6.82	19.68	6.73	14.81	69.91	13.75	4.57	5.47	2.43	8.4	16.47	41.15	21.32	72.89	16.12	15.63	7.74	4.22	1.53	1.6	0.76	0.21	2.05	3.55	1.95	1.81	1.07	0.91	1.08	3.21	9.8	14.74	8.49	18.83	15.83	1.75	1.5	15.1	1.06	2.99	1.66	4.95	4.45	4.14	3.83	4.05	atypical chemokine receptor 3 [Source:HGNC Symbol;Acc:23692]
ACKR4	0.26	0.18	0	0.13	0.11	0.1	0.3	0.33	0.08	0.1	0	0.26	0.15	0	0.06	0.11	0	0.19	0.48	0.39	2.38	0.17	0.11	0.12	0	0.22	0	0.09	0.13	0.04	0.11	0.17	0.31	0.14	0.03	0.12	0	0.18	0.13	0	0.08	0.05	0.1	0.26	0.47	0.08	0.09	atypical chemokine receptor 4 [Source:HGNC Symbol;Acc:1611]
ACLY	172.55	161.32	170.32	182.57	184.16	158.32	190.67	183.83	149.95	156.71	163.88	156.34	195.78	184.79	156.81	186.21	212.64	171.23	180.2	181.31	83.82	140.09	73.08	79.07	96.1	166.94	152.02	142.79	217.11	205.61	155.47	135.26	141.34	192.97	143.86	135.51	112.49	109.8	201.05	181.19	143.05	87.47	135.41	113.41	149.45	166.08	156.4	ATP citrate lyase [Source:HGNC Symbol;Acc:115]
ACMSD	0	0	0	0	0	0	0	0	0	0	0	0	0	0	0	0.04	0	0	0	0	0.58	0	0.34	0.24	0	0	0	0	0.08	0	0	0	0	0	0.03	0	0	0	0.07	0	0	0	0	0	0	0	0	aminocarboxymuconate semialdehyde decarboxylase [Source:HGNC Symbol;Acc:19288]
ACO1	32.04	38.72	33.59	27.59	39.43	37.44	28.79	20.33	26.44	31.84	38.39	30.9	45.1	29.98	32.47	21.73	29.19	19.73	43.35	49.5	42.3	23.84	35	31.88	25.46	55.58	58.14	56.71	40.41	36.73	11.21	79.06	72.23	27.02	78.19	71.15	23.33	22.61	21.21	36.36	14.41	14.34	22.24	10.74	15.36	20.75	18.5	aconitase 1, soluble [Source:HGNC Symbol;Acc:117]
ACO2	95.68	108.4	113.89	105.73	106.34	109.02	103.74	118.28	97.08	104.54	119.97	93.02	104.95	102.56	90.26	97.9	133.27	102.15	170.25	175.4	183.54	70.51	102.97	52.11	59.98	302.48	308.51	332.29	158.78	151.15	290.28	267.76	194.03	161.17	282.69	220.69	100.19	98.87	97.25	193.07	73.67	15.8	68.03	58.39	43.6	81.21	84.12	aconitase 2, mitochondrial [Source:HGNC Symbol;Acc:118]
ACOT1	6.85	11.81	3.42	7.93	8.26	9.67	4.05	13.8	8.45	13.83	13.6	6.21	9.69	7.98	7.59	7.76	6.32	7.05	4.49	5.2	7.76	7.9	12.62	9.02	7.11	3.83	3.62	3.69	4.16	3.18	12.72	18.8	13.95	5.37	10.85	15.13	16.35	13.99	12.11	12.31	5.52	1.55	7.09	6.98	3.79	7.33	6.39	acyl-CoA thioesterase 1 [Source:HGNC Symbol;Acc:33128]
ACOT2	10.62	15.93	6.28	12.19	11.82	14.57	7.01	21.21	13.73	18.78	18.91	9.61	13.57	10.59	11.47	10.4	8.98	9.9	6.78	6.47	11.95	9.84	19.67	9.8	8.13	4.83	4.39	5.23	5.41	4.36	15.06	26.07	19.79	8.44	12.84	18.11	21.67	19.15	13.5	16.84	8.78	1.66	10.02	11.48	3	10.9	9.05	acyl-CoA thioesterase 2 [Source:HGNC Symbol;Acc:18431]
ACOT4	0.11	0.59	0.9	0.79	0.69	1.62	0.19	2.38	0.88	1.86	2.96	0.67	1.82	1.96	0.97	0.78	0.45	0.72	3.46	3.44	1.83	3.34	3.9	4.34	5.26	1.93	1.94	1.87	6.08	5.59	6.53	6	4.48	9	5.54	8.4	5.65	4.71	4.9	1.45	1.88	0.35	3.09	1.42	0.9	1.26	0.86	acyl-CoA thioesterase 4 [Source:HGNC Symbol;Acc:19748]
ACOT6	0	0	0	0	0	0	0	0	0	0	0	0	0	0	0	0	0	0	0.11	0	0.45	0.12	0	0.06	0	0.05	0	0	0.13	0	0	0	0	0.03	0.03	0.04	0	0	0	0.03	0	0	0	0.04	0	0	0.05	acyl-CoA thioesterase 6 [Source:HGNC Symbol;Acc:33159]
ACOT7	4.06	7	7.28	4.3	7.58	4.3	3.94	4.66	3.93	4.28	6.43	4.82	8.46	5.36	4.6	3.79	6.95	5.11	19.99	18.91	9.77	6.39	8.78	3.85	4.43	9.84	9.3	12.19	6.78	8.34	20.28	19.68	17.12	4.69	15.55	11.31	18.07	16.78	13.79	13.21	7.36	2.56	8.62	9.56	4.43	5.35	5.18	acyl-CoA thioesterase 7 [Source:HGNC Symbol;Acc:24157]
ACOT8	12.71	11.85	13	12.52	11.71	13	11.59	10.07	9.09	9.18	12.71	9.52	11.45	10.87	11.02	12	14.14	11.58	49.68	51.4	17.12	14.06	13.02	12.69	11.59	22.73	24.95	25.5	22.19	20.03	28.07	18.03	20.61	31.26	35.08	25.26	36.48	30.04	23.08	16.27	14.37	4.21	14.88	12.2	6.93	17.05	15.62	acyl-CoA thioesterase 8 [Source:HGNC Symbol;Acc:15919]
ACOT9	76.64	69.92	88.6	75.87	59.4	65.89	80.37	83.17	68.32	63.36	63.47	74.79	73.2	82.07	67.55	96.89	88.8	103.47	44.64	39.39	38.77	84.46	43.73	29.49	29.45	22.81	22.03	28.26	9.73	9.16	21.28	26.47	20.94	19.5	30.5	34.95	41.09	40.84	32.99	30.27	45.54	41.03	30.5	44.53	49.82	34.61	25.2	acyl-CoA thioesterase 9 [Source:HGNC Symbol;Acc:17152]
ACOT11	7.95	15.05	11.01	23.63	11.94	10.44	14.32	16.18	20.56	10.63	12.68	24.66	26.54	13.23	15.24	12.15	8.02	20.81	25.65	32.33	10.01	15.15	32.2	31.54	33.15	44.38	43.59	39.84	36.26	31.7	18.81	67.73	49.55	38.46	39.88	39.97	14.64	13.69	16.88	17.34	2.34	1.05	4.2	3.56	1.8	1.85	2.12	acyl-CoA thioesterase 11 [Source:HGNC Symbol;Acc:18156]
ACOT12	0	0	0	0	0.06	0.03	0	0.05	0.04	0	0.03	0.04	0.06	0.04	0.03	0	0	0	0.07	0.06	0.51	0.75	0.06	0	0.05	0	0.08	0	0.08	0.14	0	0.03	0.03	0	0	0.04	0	0	0.03	0	0.08	0.25	0.05	0.09	0	0.13	0.32	acyl-CoA thioesterase 12 [Source:HGNC Symbol;Acc:24436]
ACOT13	11.17	17.03	16.04	14.63	19.4	20.96	10.87	21.87	18.27	27.5	23.91	14.66	18.31	15.65	13.7	16.42	15.35	13.64	14.72	12.4	45.92	27.86	42.35	29.18	20.06	15.32	12.44	13.08	7.57	7.59	6.52	35.88	36.43	8.03	20.47	17.03	46.1	50.93	13.2	31.45	8.85	30.8	13.22	6.85	32.54	9.85	9.14	acyl-CoA thioesterase 13 [Source:HGNC Symbol;Acc:20999]
ACOX1	148.3	135.09	115.78	124.14	143.64	127.37	158.51	106.2	122.2	132.61	132.97	145.73	110.43	133.73	125.2	99.87	116.5	107.93	119	117.02	75	134.83	182	103.88	113.77	124.25	134.11	124.43	29.28	30.77	124.48	215.43	193.81	113.01	114.51	117.23	166.07	161.59	318.58	265.92	40.4	26.13	52.88	55.81	40.5	36.79	43.57	acyl-CoA oxidase 1, palmitoyl [Source:HGNC Symbol;Acc:119]
ACOX2	0.44	1.1	1	1.9	0.86	0.83	3.64	2	0.96	0.93	0.61	2.95	0.89	1.42	0.78	0.37	3.28	1.55	8.46	10.37	0.69	1.56	7.7	3.61	3.7	4.04	4.11	2.34	0.67	0.43	0.11	2.87	2.73	6.35	7.35	7.26	6.25	8.01	1.44	9.78	0	0.1	0.14	0.25	0.3	0	0	acyl-CoA oxidase 2, branched chain [Source:HGNC Symbol;Acc:120]
ACOX3	19.81	21.66	18.86	20.85	19.74	23.94	21.78	26.2	23.21	23.48	20.86	21.99	20.37	20.87	17.3	17.05	19.22	22.25	21.7	19.49	12.51	8.64	6.52	3.13	5.6	14.6	12.67	12.89	14.02	11.62	24.4	27.98	19.86	12.54	28.52	23.86	17.65	16.41	19.62	7.01	18.4	8.13	18.46	13.78	7.23	16.5	17.91	acyl-CoA oxidase 3, pristanoyl [Source:HGNC Symbol;Acc:121]
ACOXL	0.04	0	0	0	0	0.03	0	0	0.04	0	0.03	0.04	0	0	0	0.22	0.03	0	2.94	2.61	0.96	2.19	3.39	3.49	5.01	1.62	1.32	0.65	1.26	1.28	1.45	8.53	3.33	0.58	0.7	0.87	0.16	0.18	0.63	1.12	0.23	0.15	0.25	0.19	0.13	0.08	0.14	acyl-CoA oxidase-like [Source:HGNC Symbol;Acc:25621]
ACP1	34.6	36.15	38.43	35.11	30.36	32.15	34.01	37.16	26.47	29.98	34.81	33.12	29.34	34.51	32.32	34.07	33.81	38.36	78.7	71.53	158.32	167.26	176.32	178.14	159.29	77.25	76.71	82.54	66.64	72.43	74.66	95.72	124.81	98.26	128.3	99.75	86.95	94.23	82.17	77.61	48.37	143.94	71.01	64.58	139.4	59.82	59.27	acid phosphatase 1, soluble [Source:HGNC Symbol;Acc:122]
ACP2	233.66	200.11	255.47	147.87	294.28	260.99	144.8	288.21	265.47	219.55	359.04	158.43	268.33	215.77	227.86	290.24	171.77	182.15	55.03	51.26	25.22	9.66	21.88	11.19	14.56	33.5	30.46	33.91	22.45	23.51	44.3	36.93	33.96	53.59	59.18	53.48	49.01	45.22	44.96	38.14	16.44	3.66	14.85	10.23	7.92	16.29	16.02	acid phosphatase 2, lysosomal [Source:HGNC Symbol;Acc:123]
ACP5	44.31	74.23	62.97	54.47	39.94	73.79	39.47	48.86	66.72	123.22	107.58	51.04	81.34	50.38	72.38	42.28	81.61	55.99	6.96	5.92	1.84	3.42	6.89	10.84	10.61	11.52	8.24	5.04	12.59	13.52	5.71	14.16	14.55	18.07	65.73	62.97	23.67	22.49	8.26	15.47	22.31	2.71	23	24.86	7.08	21.43	20.3	acid phosphatase 5, tartrate resistant [Source:HGNC Symbol;Acc:124]
ACP6	2.82	3.97	3.38	4.1	3.04	5.52	1.78	2.38	3.01	1.75	2.41	3.68	4.44	2.96	5.02	2.34	4.56	3.08	36.47	41.65	27.75	31.56	21.24	39.16	34.95	34.88	36.31	24.38	27.01	26.94	53.77	56.03	46.31	50.5	32.9	36.88	32.76	39.41	50.54	46.58	9.74	12.14	13.93	7.91	17.03	18.31	20.88	acid phosphatase 6, lysophosphatidic [Source:HGNC Symbol;Acc:29609]
ACPP	111.1	79.31	85.42	84.52	115.18	52.67	68.78	54.27	60.64	51.75	64.58	72.98	58.94	82.38	83.43	86.45	116.22	97.96	13.26	13.5	1.46	7.84	42.19	33.98	39.73	3.2	2.37	1.63	1.09	1.93	14.63	1.92	1.54	25.77	24.39	34.22	9.47	9.97	7.25	81.07	1	1.15	1.07	1.17	5.21	0.42	0.45	acid phosphatase, prostate [Source:HGNC Symbol;Acc:125]
ACPT	0	0	0	0	0	0	0	0	0	0	0	0.04	0	0	0	0	0	0.04	0	0	0.39	0	0	0.06	0	0	0	0	0.21	0	0	0.17	0.07	0	0	0	0	0	0	0.03	0	0	0.05	0.04	0	0	0	acid phosphatase, testicular [Source:HGNC Symbol;Acc:14376]
ACR	0	0.05	0	0	0	0	0.04	0	0.04	0	0.03	0	0.03	0	0	0	0	0	0.22	0.67	1.16	0.17	0.17	0.06	0	0.05	0.08	0	0.29	0.1	0.11	0.17	0.14	0.07	0.37	0.32	0.13	0.11	0.07	0	0	0	0.15	0	0	0.08	0	acrosin [Source:HGNC Symbol;Acc:126]
ACRBP	16.88	12.64	11.98	13.25	16.99	13.99	6.63	14.13	16.75	10.63	16.9	12.57	17.49	13.87	16.35	20.47	11.39	13.54	1.74	2.81	0.63	1.12	0.08	2.56	1.8	0.63	0.32	0.19	2.07	2.17	0.08	0.56	0.81	0.73	1.89	2.38	0.55	0.59	3.3	1.19	0.84	1.3	1.8	0.29	3.38	1.22	2.97	acrosin binding protein [Source:HGNC Symbol;Acc:17195]
ACRC	2.49	2.65	3.22	2.44	3.1	2.46	3.41	2.14	2.48	1.96	1.8	2.95	2.44	2.38	2.87	3.08	2.9	2.27	2.71	2.59	9.88	7.53	17.56	6.08	4.97	4.33	2.7	2.94	8.16	7.8	0.72	3.91	1.97	2.6	7.25	7.99	2.13	2.31	3.54	4.19	11.12	27.89	14.22	23.35	15.66	8.34	10.4	acidic repeat containing [Source:HGNC Symbol;Acc:15805]
ACRV1	0	0	0	0	0	0	0	0	0	0	0	0	0	0	0	0	0	0	0.11	0.06	0.9	0.12	0.17	0.06	0	0.11	0.16	0.09	0	0.05	0.11	0.03	0	0.03	0.07	0.04	0.09	0	0	0	0	0	0.05	0	0	0	0	acrosomal vesicle protein 1 [Source:HGNC Symbol;Acc:127]
ACSBG1	0.15	0.09	0.15	0.19	0.11	0.03	0.08	0.14	0.23	0.21	0.03	0.04	0.03	0.04	0.09	0.07	0.16	0.11	0.11	0	3.42	2.3	1.55	2.38	1.31	0.59	0.39	0.19	0.17	0.19	0.11	0.61	0.74	0.03	0.53	0.44	0.26	0.4	0.27	0.13	0.15	0.15	0.46	0.26	0.38	0.04	0	acyl-CoA synthetase bubblegum family member 1 [Source:HGNC Symbol;Acc:29567]
ACSBG2	0	0.05	0	0.03	0.11	0	0	0.05	0	0.31	0	0.04	0	0.08	0.06	0	0.04	0	0	0.11	0.9	0.06	0.06	0	0	0.05	0	0.14	0	0.05	0.11	0	0.03	0.03	0.07	0.08	0.22	0.07	0.03	0.03	0.04	0.1	0.05	0	0	0.04	0.09	acyl-CoA synthetase bubblegum family member 2 [Source:HGNC Symbol;Acc:24174]
ACSF2	16.66	15.77	20.93	15.54	12.8	15.99	9.28	12.77	13.36	16.2	21.38	13.71	30.43	19.63	18.21	19.88	17.8	12.01	35.03	36.36	44.95	31.58	16.56	18.77	18.99	55.88	54.89	69.6	29.72	33.83	16.69	29.83	27.47	11.48	25.23	29.04	105.7	98.86	56.8	18.18	8.09	3.66	7.97	11.23	7.54	8.13	8.78	acyl-CoA synthetase family member 2 [Source:HGNC Symbol;Acc:26101]
ACSF3	32.99	28.43	28.2	30.97	27.43	25.85	28.98	27.27	32.38	27.14	34.87	30.18	30.44	29.54	25.28	24.78	28.67	24.52	22.33	25.77	13.65	12.46	9.66	13.79	15.87	25.03	25.59	22.93	15.47	15.46	22.46	46.3	39.8	18.71	19.71	15.26	26.62	29.13	15.44	16.8	46.57	28.94	50.59	34.42	27.23	53.38	69.31	acyl-CoA synthetase family member 3 [Source:HGNC Symbol;Acc:27288]
ACSL1	885.76	659.18	752.08	506.79	847.39	1297.66	733.29	508.03	524.98	442.46	688.06	685.46	611.37	624.63	716.91	879.81	772.99	595.95	23.18	17.41	129.46	34.64	83.62	23.89	36.27	44.75	51.3	56.94	33.61	32.48	15.93	170.08	125.09	16.52	34.7	30.32	32	30.66	16.39	24.61	28.29	16.75	21.35	35.52	21.97	15.45	13.64	acyl-CoA synthetase long-chain family member 1 [Source:HGNC Symbol;Acc:3569]
ACSL3	93.71	91.98	94.2	108.98	96.3	171.01	118.89	145.13	116.53	119.97	89.84	104.67	95.28	85.03	138.11	98.94	85.54	97.82	77.4	77.13	159.26	171.21	350.6	224.14	231.24	43.16	52.22	51.1	79.71	88.19	52.26	92.84	112.48	91.55	82.69	100.87	56.69	50.4	202.61	85.46	33.81	76.59	52.48	47.33	85.45	28.21	31.77	acyl-CoA synthetase long-chain family member 3 [Source:HGNC Symbol;Acc:3570]
ACSL4	200.01	181.36	205.02	185.88	187.31	215.11	214.91	217.77	179.39	155.73	155.68	194.06	158.04	187.55	229.94	185.06	199.41	225.09	34.64	36.18	130.82	128.61	56.38	90.43	107.74	72.4	82.38	70.2	50.89	54.68	10.51	48.88	77.65	49.55	35.07	37.13	126.96	113.92	78.33	70.64	50.67	149.81	54.21	54.29	139.45	39.32	33.62	acyl-CoA synthetase long-chain family member 4 [Source:HGNC Symbol;Acc:3571]
ACSL5	75.54	89	96.5	90.71	65.31	78.48	67.23	81.35	65.4	77.66	76.31	89.31	81.83	66.23	63.13	83.56	97.15	99.24	4.68	2.87	94.15	29.87	5.31	23.27	31.6	56.29	61.07	66.05	23.7	26.59	6.66	95.05	53.52	64.46	27.23	32.78	118.81	123.94	29.43	9.35	115.61	77.39	86.55	98.42	87.27	115.56	85.87	acyl-CoA synthetase long-chain family member 5 [Source:HGNC Symbol;Acc:16526]
ACSL6	0.07	0.55	0.4	1.7	0.17	1.05	0.3	0.61	0.76	0	0.18	0.79	0.12	0.42	0.47	1.63	0.86	0.53	0.07	0.38	0.37	0.28	0.09	0	0.1	0.62	0.51	0.61	0.19	1.93	0.04	0.32	0.25	0.14	0.24	0	0.75	0.36	0	0	44.77	57.58	82.37	30.48	42.85	61.38	57.65	acyl-CoA synthetase long-chain family member 6 [Source:HGNC Symbol;Acc:16496]
ACSM1	0.04	0.14	0.15	0.03	0	0.03	0.11	0	0.08	0	0.03	0.19	0.12	0.15	0.12	0.15	0.24	0.04	0.56	0.28	0.93	1.79	0.34	0.24	0.15	0.21	0.15	0.05	0.04	0.04	0.11	0.96	0.24	0	0.4	0.31	0.56	0.7	0.29	0.06	0.46	0.35	0.71	0.04	0.26	0.88	0.23	acyl-CoA synthetase medium-chain family member 1 [Source:HGNC Symbol;Acc:18049]
ACSM2A	0	0	0	0.03	0	0	0	0	0	0	0	0	0	0	0	0.04	0	0	0	0	2	0.46	0.06	0	0.05	0.05	0	0	0.08	0	0	0	0	0	0	0	0	0	0	0	0	0	0	0.04	0	0	0	acyl-CoA synthetase medium-chain family member 2A [Source:HGNC Symbol;Acc:32017]
ACSM2B	0	0.05	0	0.03	0	0	0	0	0	0	0	0	0	0	0	0.04	0	0	0	0	2.71	0.46	0.06	0.06	0.05	0	0	0	0.17	0	0	0.03	0	0	0.03	0	0	0	0	0	0	0	0	0	0	0	0	acyl-CoA synthetase medium-chain family member 2B [Source:HGNC Symbol;Acc:30931]
ACSM3	1.32	1.05	0.75	0.97	0.69	0.8	0.91	0.75	0.92	0.57	0.61	0.56	1.01	0.92	0.97	0.45	1.36	0.91	1.11	1.16	1.87	6.27	1.2	3.6	2	4.74	3.26	1.96	0.79	0.83	1.82	7.36	8.62	1.11	14.2	13.63	8.61	9.23	4.08	7.41	3.45	3.16	10.82	3.08	3.65	6.78	7.56	acyl-CoA synthetase medium-chain family member 3 [Source:HGNC Symbol;Acc:10522]
ACSM4	0	0	0	0.03	0	0	0	0	0	0	0.03	0	0	0	0.03	0	0	0	0	0	0.84	0.06	0	0	0.05	0	0	0	0.04	0	0	0	0.11	0	0	0.04	0.04	0.11	0.03	0.03	0.04	0	0	0	0	0	0	acyl-CoA synthetase medium-chain family member 4 [Source:HGNC Symbol;Acc:32016]
ACSM5	0.33	2.06	1.96	1.78	0.46	2	0.27	1.68	1.84	3.46	1.56	1.24	3.13	3.26	0.44	0.82	0.72	1.63	0.03	0	0.59	0.04	0.05	0.05	0	0.21	0.08	0	0.12	0.04	0	0.08	0.02	0.03	0.22	0.3	0.54	0.39	0	0	0	0	0.05	0	0.24	0	0	acyl-CoA synthetase medium-chain family member 5 [Source:HGNC Symbol;Acc:26060]
ACSM6	0	0	0	0	0	0	0	0	0	0	0	0	0	0	0	0	0	0	0	0	0.45	0	0.17	0	0.1	0	0	0	0.04	0	0.05	0	0	0	0	0	0	0	0	0	0	0	0.05	0.04	0	0	0
ACSS1	7.95	12.5	20.71	21.35	10.9	13.86	9.81	9.42	11.39	12.95	16.69	13.53	16.84	23.37	13.23	20.92	21.21	15	13.75	13.88	27.46	12.94	22.36	9.59	14.85	17.91	24.43	16.21	94.63	78.61	17.63	46.43	32.03	11.82	18.23	11.49	28.21	22.33	5.49	5.98	59.53	22.42	66.82	56.73	37.62	77.29	74.26	acyl-CoA synthetase short-chain family member 1 [Source:HGNC Symbol;Acc:16091]
ACSS2	43.28	48.38	49.02	51.03	54.86	42.08	58.75	37.81	41.39	61.35	48.67	44.7	43.72	45.98	46.86	44.1	68.57	47.87	85.25	88.32	59.67	16.78	39.92	17.32	16.36	69.11	63.27	68.94	98.43	82.16	59.19	76.35	58.6	62.89	35.89	26.9	72.28	66.27	39.55	38.15	11.96	2.26	21.98	13.02	7.71	17.05	23.99	acyl-CoA synthetase short-chain family member 2 [Source:HGNC Symbol;Acc:15814]
ACSS3	0.44	1.49	0.56	0.61	1.55	0.59	0.91	0.19	1.16	1.39	0.86	0.62	0.55	2.06	1.82	1.3	0.31	0.68	34.49	41.89	39.23	33.42	54.63	40.16	43.18	49.53	61.47	56.43	1.3	2.08	12.59	42.8	41.84	25.02	10.77	13.19	60.92	58.41	17.95	8.49	0.46	0.2	0.04	2.89	2.61	0	0	acyl-CoA synthetase short-chain family member 3 [Source:HGNC Symbol;Acc:24723]
ACTA1	51.45	59.2	50.41	66.79	84.3	58	75.11	68.67	63.85	58	52.2	66.9	58.01	63.88	45.8	49.45	85.78	79.23	9.42	11.96	1.55	1.13	1.77	1.69	1.95	19.47	19.71	22.09	51.69	34.86	21.07	14.18	14.25	18.31	13.11	13.32	23.3	23.41	15.42	21.38	18.82	0.3	19.83	16.69	4.29	17.72	18.45	actin, alpha 1, skeletal muscle [Source:HGNC Symbol;Acc:129]
ACTA2	6.04	3.89	6.99	4.85	5.8	9.14	3.83	2.61	3.17	1.86	2.84	6.47	5.88	6.41	6.97	8.66	7.84	2.35	2.35	0.98	25.88	14.49	0.85	0.89	5.31	3.01	1.91	1.49	1.09	0.54	2.47	2.26	9.87	1.35	1.07	1.85	86.9	97.4	7.23	7.25	9.93	5.87	7.05	7.31	17.2	7.45	3.15	actin, alpha 2, smooth muscle, aorta [Source:HGNC Symbol;Acc:130]
ACTB	7792.37	8183.22	7303.45	9369.46	10177.5	9361.26	10212	10234.6	9697.39	9066.58	7749.66	9892.59	6221.36	7065.24	7302.91	6040.25	8864.95	10491.5	1323.92	1186.98	1108.58	967.4	714.73	864.89	1233.87	2368.26	2385.74	2738.87	6546.97	5834.25	2537.79	1917.8	1842.76	2785.28	1351.61	1379.19	2656.5	2456.2	1672.9	2494.78	3017.02	1682.05	3129.85	2636.66	4244.07	2699.8	2740.99	actin, beta [Source:HGNC Symbol;Acc:132]
ACTBL2	0	0	0	0	0	0.63	0.04	0	0	0.05	0	0.04	0	0.11	0	0	0	0.04	0.04	0	0.83	10.54	0.52	0.18	1.85	0.49	0.23	1.68	0.25	0.43	0.16	0.09	0.07	0.1	1.07	0.96	8.05	3.79	0.23	0	0.04	0	0.96	0.16	0	0	0	actin, beta-like 2 [Source:HGNC Symbol;Acc:17780]
ACTC1	0.22	0.18	0.35	0.22	0.57	0.03	0.19	1.59	1.38	0.26	0.18	0.15	0.33	0.54	0.09	0.22	0.16	0.27	0.48	0.83	1.14	0.51	0.63	0.55	0.88	0.11	0.08	0.09	0.12	0.18	0.11	0.43	0.56	0.13	0.2	0.19	0.56	0.62	0.26	0.22	0.19	0.4	0.25	0.12	2.02	0.17	0.09	actin, alpha, cardiac muscle 1 [Source:HGNC Symbol;Acc:143]
ACTG1	1720.88	1984.12	1610.92	1849.74	1891.67	1573.82	2001.77	1955.79	1855.43	2068.87	1606.68	2118.01	1382.68	1685.18	1328.33	1221.98	1951.91	2022.92	2267.64	2307.44	512.23	1159.16	863.5	594.39	669.24	1841.11	1512.35	1420.77	1296.83	1126.64	4254.37	1579.16	1394.57	1061.31	1784.64	1446.7	3465.05	3304.61	2728.45	1993.57	983.02	353.74	1157.82	865.99	875.86	1128.71	904.21	actin, gamma 1 [Source:HGNC Symbol;Acc:144]
ACTG2	0.15	0.46	0.15	0.29	0.8	0.41	0.15	0.05	0.27	0.26	0.09	0.22	0.24	0.31	0.06	0.11	0.2	0.19	0.56	0.33	0.66	0.23	0.06	0.06	0	0.38	0.08	0.05	0.33	0.18	0.7	0.78	0.56	0.1	0.06	0.19	0.43	0.48	4.06	0.06	0.34	0.05	0.15	0.44	0.3	0.25	0.05	actin, gamma 2, smooth muscle, enteric [Source:HGNC Symbol;Acc:145]
ACTL6A	24.68	26.62	22.56	23.4	18.02	19.93	21.36	22.8	18.4	20.12	19.63	22.03	22.5	25.66	20.14	24.37	27.96	26.25	81.71	78.29	165.89	86.79	107.78	189.83	140.21	108.61	89.96	91.13	52.32	59.38	20.68	36.81	53.32	114.73	69.46	78.85	73.74	76.36	53.43	143.59	16.75	58.83	27.97	22.85	65.05	29.26	27.59	actin-like 6A [Source:HGNC Symbol;Acc:24124]
ACTL6B	0	0	0	0	0	0	0	0	0	0	0	0	0	0	0	0	0	0	0	0.06	0.26	0	0	0	0	0.05	0.08	0	0.04	0	0	0	0.04	0	0	0	0	0.04	0	0	0	0	0.15	0	0	0	0	actin-like 6B [Source:HGNC Symbol;Acc:160]
ACTL7A	0	0	0	0	0	0	0	0	0	0	0	0	0	0	0	0	0	0	0	0	0	0	0	0	0	0.05	0	0	0.04	0	0	0	0	0	0	0	0	0	0	0	0	0	0	0.04	0	0	0	actin-like 7A [Source:HGNC Symbol;Acc:161]
ACTL7B	0	0.23	0	0	0.06	0	0.04	0	0.27	0.05	0.03	0.15	0.21	0	0.03	0.11	0.04	0	0.07	0	0.39	0.29	0.06	0.18	0.05	0	0.08	0	0.08	0.09	0	0.03	0.03	0	0.13	0.12	0	0.03	0	0.03	0.19	0.05	0.41	0.09	0.22	0.17	0.05	actin-like 7B [Source:HGNC Symbol;Acc:162]
ACTL8	0	0	0	0	0	0	0	0	0	0	0	0	0.03	0	0	0	0.04	0	0	0	0.45	0	0.11	6.92	10.47	0.27	0.16	0	1.22	1.34	0	0.17	0.07	3.55	1.43	2.72	0	0	0.2	1.44	0	0	0.15	0.04	0	0	0	actin-like 8 [Source:HGNC Symbol;Acc:24018]
ACTL9	0	0	0	0	0	0	0	0	0	0	0	0	0	0	0	0	0	0	0.19	0.11	0.13	0	0	0	0	0.11	0.08	0.05	0.04	0	0.05	0.03	0	0.03	0.07	0.08	0.09	0.11	0.07	0.06	0	0	0	0.04	0	0	0	actin-like 9 [Source:HGNC Symbol;Acc:28494]
ACTL10	0.88	0.82	0.75	1.36	0.52	0.76	1.02	0.7	0.3	0.52	0.61	0.6	0.8	1.19	1.15	0.74	0.91	0.87	1.59	1.83	2.94	0.92	2.7	1.84	2.43	2.58	2.48	2.9	1.76	1.31	6.53	2.57	2.33	2.34	4.31	2.2	8.73	7.19	4.45	4.28	2.91	0.2	3.03	2.14	0.6	2.78	2.07	actin-like 10 [Source:HGNC Symbol;Acc:16127]
ACTN1	63.75	89.73	64.33	122.18	116.1	98.61	172.91	82.47	99.2	119.5	65.84	136.19	74.79	114.42	104.24	38.86	120.4	116.9	249.69	252.98	212.41	157.21	96.93	196.02	226.91	238.22	211.54	193.29	277.24	258.12	351.59	204.12	206.15	205.07	207.37	238.84	491.86	440.26	395.98	209.11	25.76	18.51	125.14	39.62	46.03	98.81	167.51	actinin, alpha 1 [Source:HGNC Symbol;Acc:163]
ACTN2	0.07	0.09	0.15	0.23	0.52	0.1	0.08	0.14	0.04	0	0.18	0.11	0.12	0.19	0.38	0.22	0	0.19	0.18	0.22	2.81	0.06	0.23	0.12	0.34	0.48	0.08	0.09	0.84	0.52	0.11	0.46	0.63	0.17	0.2	0.47	0.38	0.1	0.1	0.03	0.08	0	0.2	0.26	0	0.04	0.05	actinin, alpha 2 [Source:HGNC Symbol;Acc:164]
ACTN3	0.04	0	0	0.09	0	0	0	0	0.08	0	0	0.04	0	0	0.03	0	0	0	0.07	0.28	1.09	0.29	0.23	0.12	0.1	0.43	0.08	0	0.21	0.13	0	0.08	0	0	0.2	0.03	0.17	0.18	0.12	0.02	0.77	0.3	0.36	0.27	0.47	0.88	0.09
ACTN4	182.51	163.2	195.19	170.19	200.28	211.41	202.11	185.6	180.36	171.77	161.74	188.62	192.53	176.36	198.4	161.54	220.63	188.08	2211.43	2241.79	487.06	393.35	382.57	363.23	427.44	774.42	795.74	869.55	594.21	561.09	761.14	837.61	728	633.22	647.53	503.18	926.86	813.74	883.33	596.5	263.8	123.43	150.94	255.65	181.16	177.91	143.3	actinin, alpha 4 [Source:HGNC Symbol;Acc:166]
ACTR1A	137.76	142.33	139.35	121.18	142.26	112.07	136.85	133.2	121.28	137.31	152.14	125.18	133.71	146.76	110.08	134.79	136.81	123	136.7	123.77	45.48	79.38	52.82	79.23	77.16	105.16	106.97	121.49	124.79	124.02	181.38	111.51	81.32	82.71	43.98	44.86	73.54	68.63	40.87	74.43	66.08	37.01	62.97	62.57	68.28	70.85	63.5	ARP1 actin-related protein 1 homolog A, centractin alpha (yeast) [Source:HGNC Symbol;Acc:167]
ACTR1B	35.08	28.63	32.43	32.7	21.29	23.77	23.1	21.54	24.25	23.12	29.6	26.86	34.67	32.16	28.65	30.24	35.16	23.63	94.13	93.74	36.88	40.55	47.82	46.09	40.94	96.5	90.75	89.96	97.18	82.92	167.07	76.35	61.51	62.2	72.8	53.92	97	95.16	75.92	88.77	75.97	11.89	89.69	60.53	33.05	99.23	111.07	ARP1 actin-related protein 1 homolog B, centractin beta (yeast) [Source:HGNC Symbol;Acc:168]
ACTR2	473.77	565.89	522.8	620.11	606.47	528.33	707.34	600.34	635.7	553.14	519.45	618.03	523.73	498.99	587.46	548	607.51	721.75	148.31	140.89	350.54	352.84	411.06	344.07	360.11	185.3	221.94	204.54	169.99	185.95	81.3	333.72	448.81	307.3	251.87	264.46	113.79	118.04	174.11	216.19	245.78	378.07	239.82	226.35	491.31	241.86	209.28	ARP2 actin-related protein 2 homolog (yeast) [Source:HGNC Symbol;Acc:169]
ACTR3	556.82	615.02	604.4	573.02	522.4	415.05	708.06	625.18	511.08	545.71	478.08	512.18	389.08	582.24	524.07	548.41	629.51	774.66	334.23	326.5	714.21	500.41	454.4	347.66	333.04	326	345.45	333.6	310.92	331.75	95.52	507.67	627.15	288.82	184.05	187.22	263.03	239.32	217.91	188.03	230.07	643.84	371.34	234.91	538.46	280.5	251.49	ARP3 actin-related protein 3 homolog (yeast) [Source:HGNC Symbol;Acc:170]
ACTR3B	3.48	3.52	3.31	3.37	3.1	3.27	3.9	2.8	3.74	3.15	2.77	4.22	3.63	3.56	3.7	3.12	5.79	2.53	10.06	10.75	10.3	8.62	16.01	13.81	14.75	13.4	11.16	8.78	30.07	27.91	27.62	15	13	16.74	13.51	10.27	18.75	20.96	14.22	21.64	10.85	6.82	13.37	6.51	5.66	9.94	8.96	ARP3 actin-related protein 3 homolog B (yeast) [Source:HGNC Symbol;Acc:17256]
ACTR3C	2.23	2.28	2.89	3.29	3.33	2.11	2.5	2.28	3.05	2.32	2.82	3.17	2.63	2.39	3.13	2.19	3.41	3.17	12.88	11.85	30.82	17.5	33.88	16.93	18.35	18.79	17.6	15.69	20.83	18.6	18.13	15.69	13.35	28.66	13.36	9.57	20.75	24.06	24.97	19.28	17.82	16.3	23.91	12.57	19.15	12.25	13.01	ARP3 actin-related protein 3 homolog C (yeast) [Source:HGNC Symbol;Acc:37282]
ACTR5	13.99	10.66	12	16.33	12.68	10.96	12.73	12.82	10.85	9.18	10.94	14.02	10.75	11.26	10.5	13.78	15.21	12.95	28.2	29.19	23.48	9.34	6	9.8	9.79	29.45	23.93	19.95	21.5	20.55	20.71	19.06	17.91	19.4	25.21	24.72	12.36	14.56	8.8	8.87	22.46	13.14	25.04	22.97	16.15	37.59	28.17	ARP5 actin-related protein 5 homolog (yeast) [Source:HGNC Symbol;Acc:14671]
ACTR6	8.93	11.76	13.57	11.14	9.18	9.6	10	13.15	10.17	7.33	9.91	10.13	7.89	8.42	12.07	11.78	9.02	14.97	8.36	13.67	55.95	51.73	49.85	59.3	57.59	17.87	24.79	15.69	10.68	11.85	4.7	20.47	30.42	19.06	15.6	19.35	12.85	14.32	11.85	17.51	15.41	42.28	28.32	16.77	42.13	11.54	9.86	ARP6 actin-related protein 6 homolog (yeast) [Source:HGNC Symbol;Acc:24025]
ACTR8	33.65	38.64	36.49	32.81	31.1	33.15	40.15	38.42	27.98	34.62	28.61	37.28	34.45	37.04	34.48	33.81	39.69	46.81	51.45	52.75	23.14	48.41	41.26	43.01	48.68	47.45	46.06	38.35	45.43	51.17	17.31	63.53	57.17	65.29	28.08	31.97	41.95	43.27	49.9	65.24	26.68	39.52	30.38	34.3	47.54	41.8	34.65	ARP8 actin-related protein 8 homolog (yeast) [Source:HGNC Symbol;Acc:14672]
ACTR10	40.06	40.14	41.37	35.73	35.24	33.09	38.56	38.09	32.9	35.35	38.13	34.82	31.07	35.5	36.76	45.4	42.11	45.86	32.63	32.99	47.66	80.23	75.12	80.05	79.5	61.09	65.36	66.37	54.55	49.03	25.09	63.18	66.89	48.23	38.96	54.04	56.14	57.89	39.34	59.18	23.88	21.27	34.87	25.02	23.94	28.54	27.59	actin-related protein 10 homolog (S. cerevisiae) [Source:HGNC Symbol;Acc:17372]
ACTRT1	0	0	0	0	0	0.03	0	0	0	0	0	0	0	0	0	0	0	0	0.11	0	0.26	0	0	0	0	0	0	0	0	0	0	0.09	0	0	0	0	0	0	0	0	0	0	0.05	0	0	0	0	actin-related protein T1 [Source:HGNC Symbol;Acc:24027]
ACTRT2	0	0	0	0	0	0	0	0	0	0	0	0	0	0	0	0	0	0	0	0	0.19	0	0	0	0	0	0	0	0.13	0	0	0	0.04	0	0	0	0	0	0	0	0	0	0	0.04	0	0	0	actin-related protein T2 [Source:HGNC Symbol;Acc:24026]
ACTRT3	0.62	1.42	0.6	0.6	2.58	1.43	1.21	1.17	0.57	0.67	3.97	0.63	1.81	1.45	1.3	0.15	1.08	0.75	4.81	4.33	11.3	6.27	13.04	7.28	6.72	7.18	5.82	5.28	5.96	5.72	5.79	5.19	4.74	9.42	8.92	11.74	5.69	5.49	3.62	8.5	0.27	0	0.68	1.75	0.29	0	0.05	actin-related protein T3 [Source:HGNC Symbol;Acc:24022]
ACVR1	21.46	26.19	18.39	19.86	31.1	32.47	23.82	33.66	37.85	37.31	24.85	31.9	29.46	23.32	23.91	22.51	19.28	22.81	53.11	59.63	26.9	27	34.98	12.98	16.07	24.84	23.74	19.99	43.45	36.98	67.38	31.03	30.26	21.63	43.68	36.26	30.64	32.48	45.02	24.42	35.73	16.15	22.07	31.58	23.8	26.23	20.07	activin A receptor, type I [Source:HGNC Symbol;Acc:171]
ACVR1B	55.44	36.39	52.74	37.89	61.69	63.31	56.32	40.47	43.5	26.52	51.98	53.07	50.73	46.52	56.29	57.03	56.57	39.82	47.99	48.08	20.68	18.59	15.53	33.41	30.62	54.94	52.6	42.55	28.42	25.85	35.19	35.8	36.16	47.21	41.49	46.72	37.63	42.98	40.6	28.65	11.42	5.67	17.65	8.99	11.31	14.02	16.56	activin A receptor, type IB [Source:HGNC Symbol;Acc:172]
ACVR1C	0.07	0	0.1	0.17	0	0.1	0.08	0.05	0.15	0.26	0.06	0.11	0.12	0.04	0.06	0.11	0.02	0.11	0.54	1.77	6.32	2.59	2.81	5.8	2.48	1.28	1.08	0.61	0.58	0.92	2.3	1.03	0.89	0.53	4.3	3.23	0.1	0	0.15	0.83	6.09	16.25	12.46	3.69	7.15	6.78	9.99	activin A receptor, type IC [Source:HGNC Symbol;Acc:18123]
ACVR2A	21.68	27.33	28.76	23.09	14.75	7.89	28.33	14.03	19.57	15.38	13.97	28.31	19.58	30.04	13.82	17.46	30.12	30.1	25.84	25.46	34.61	31.47	54.77	24.49	23.12	21.53	25.15	18.45	16.77	13.84	20.04	41.14	48.34	26.61	22.76	24.47	15.43	16.57	19.77	18.81	32.81	89.23	38.17	35.91	16.5	18.44	19.13	activin A receptor, type IIA [Source:HGNC Symbol;Acc:173]
ACVR2B	7.03	6.45	5.37	5.75	4.02	6.9	4.51	5.5	6.15	6.66	3.83	7.02	8.43	6.32	6.67	6.58	8.59	6.09	75.02	82.52	26.4	52.62	64.14	66.86	41.72	35.7	28.22	13.03	32.02	31.97	40.61	36.33	48.11	68.49	87.3	70.96	28.87	32.84	87.3	65.07	21.96	17.55	36.74	12.06	20.33	32.16	40.73	activin A receptor, type IIB [Source:HGNC Symbol;Acc:174]
ACVRL1	35.81	23.12	58.14	20.62	60.37	75.49	36.36	33.1	31.01	23.27	63.81	33.12	35.72	31.37	31.61	41.54	28.4	20.82	0.6	0.12	5	1.56	0.51	1.58	1.75	2.93	4.53	3.69	2.92	2.74	0.33	6.1	4.71	2.9	2.64	1.76	0.7	1.64	0	0.48	0.04	0.1	0.11	0	0.91	0	0.09	activin A receptor type II-like 1 [Source:HGNC Symbol;Acc:175]
ACY1	11.28	14	11.92	12.87	13.66	12.72	9.28	15.01	12.22	12.02	19.59	10.78	14.54	15.11	12.49	10.11	16.86	10.88	20.62	23.73	8.66	8.91	28.02	28.82	25.36	43.8	35.67	38.49	27.28	27.15	52.73	19	16.89	107.81	26.07	17.54	60.09	55.55	59.23	96.27	6.32	0.1	9.51	5.17	0.92	5.56	4.86	aminoacylase 1 [Source:HGNC Symbol;Acc:177]
ACY3	0.04	0.09	0.1	0.29	0	0.03	0	0	0.04	0	0	0.04	0	0	0.06	0.11	0.15	0.15	0.22	0.22	0.52	1.15	0.57	0.37	0.24	0.16	0.08	0.37	0.42	0.13	4.66	0.14	0.07	0.13	1.3	1.11	1.95	1.7	0.4	0.44	0.38	0	0.46	0.7	0.17	0.29	0.36	aspartoacylase (aminocyclase) 3 [Source:HGNC Symbol;Acc:24104]
ACYP1	2.49	2.01	4.02	2.28	2.07	1.47	2.61	1.86	2.41	2.22	1.64	2.73	2.08	2.99	2.74	2.45	3.23	2.31	7.25	6.37	16.64	20.41	9.22	7.29	6.91	6.72	5.42	3.55	3.39	5.22	2.56	7.51	8.16	5.77	4.32	8.73	3.39	5.08	6.08	8.67	4.6	20.36	8.17	6.03	15.3	7.41	6.66	acylphosphatase 1, erythrocyte (common) type [Source:HGNC Symbol;Acc:179]
ACYP2	4.87	5.45	6.28	6.15	4.42	3.93	3.71	3.54	4.36	4.39	4.3	4.49	4.62	4.52	4.4	4.2	2.86	4.13	13.56	14.3	10.98	5.39	9.18	2.92	3.07	6.54	5.8	6.35	6.6	5.96	5.38	5.7	5.95	7.3	9.43	8.24	13.75	13.94	7.52	4.03	11.31	4.92	13.89	10.14	2.87	13.72	13.14	acylphosphatase 2, muscle type [Source:HGNC Symbol;Acc:180]
AD000671.6	42.7	39.61	44.08	57.28	36.96	42.16	44.47	53.89	49.67	37.25	56.65	50.18	44.81	45.23	40.13	44.43	48.03	50.3	20.03	21.15	17.25	7.46	12.83	9.65	9.15	10.03	8.84	8.73	6.93	9.88	10.77	10.37	10.19	11.82	10.85	10.28	11.35	11.12	8.81	10.08	39.6	12.29	44.29	38.95	16.95	60.87	55.45	Uncharacterized protein [Source:UniProtKB/TrEMBL;Acc:M0R2N4]
ADA	42.7	25.83	33.42	31.02	39.88	25.88	26.85	22.19	21.6	21.21	34.28	28.7	18.14	28.6	19.28	40.61	31.94	32.39	14.18	12.18	1.46	1	3.26	3.94	4.28	7.91	7.77	6.26	5.87	5.86	21.4	8.06	12.58	6.52	11.75	6.89	4.04	6.68	7.71	7.62	31.05	6.12	32.61	39.11	11.43	37.22	36.41	adenosine deaminase [Source:HGNC Symbol;Acc:186]
ADAD1	0	0	0	0	0	0	0	0	0	0	0	0	0	0	0	0	0	0	0	0	0.86	0.05	0.11	0	0	0.05	0	0	0.04	0	0	0.03	0	0	0	0	0	0	0	0	0	0	0.1	0.09	0	0	0	adenosine deaminase domain containing 1 (testis-specific) [Source:HGNC Symbol;Acc:30713]
ADAD2	0.04	0	0.1	0.16	0	0.14	0	0.14	0	0	0.09	0.04	0.09	0	0.09	0.22	0.16	0	0	0	0.64	0.17	0	0	0.05	0.11	0	0	0	0.05	0	0.06	0.07	0	0.06	0.03	0	0.03	0	0	0	0	0.1	0.04	0	0.04	0	adenosine deaminase domain containing 2 [Source:HGNC Symbol;Acc:30714]
ADAL	5.42	7.09	4.81	5.6	5.97	6.08	3.18	6.43	6.3	7.07	5.72	6.5	6.67	6.7	4.94	4.61	4.44	5.37	13.27	14.25	20.48	7.21	7.21	9.91	6.86	17.55	16.28	14.43	12.82	13.28	1.53	25.48	28.07	13.29	8.52	8.94	5.39	6.75	10.7	4.39	6.36	24.33	6.82	6.98	12.8	8.84	8.01	adenosine deaminase-like [Source:HGNC Symbol;Acc:31853]
ADAM2	0	0	0	0	0	0	0	0	0	0	0	0	0	0	0	0	0	0	0	0	0.64	0.12	0.06	0.06	0	0	0	0	0.04	0	0	0.03	0	0	0	0	0	0	0	0	0	0	0.15	0	0	0	0	ADAM metallopeptidase domain 2 [Source:HGNC Symbol;Acc:198]
ADAM7	0	0	0	0	0	0	0	0	0	0.05	0	0	0	0	0	0	0	0	0	0	1.03	0.23	0	0.06	0.05	0.11	0	0	0.04	0	0	0	0	0	0	0	0	0	0	0	0	0	0	0.04	0	0	0	ADAM metallopeptidase domain 7 [Source:HGNC Symbol;Acc:214]
ADAM8	47.57	35.9	54.87	72.2	55.9	116.41	82.23	103.68	55.18	63.93	52.63	70.06	205.73	118.1	102.22	22.7	74.83	85.93	5.43	3.41	4.07	16.34	13.79	5.15	3.12	8.13	4.5	3.27	6.26	5.59	16.88	26.56	17.79	5.75	21.37	38.02	70.97	55.77	25.79	6.83	129.56	10.38	126.49	136.58	29.58	145.41	136.55	ADAM metallopeptidase domain 8 [Source:HGNC Symbol;Acc:215]
ADAM9	380.83	518.85	247.79	299.12	426.56	427.04	379.41	521.5	638.1	849.63	459.12	470.39	350.53	396.03	361.9	261.07	175.79	286.1	153.61	127.75	422.47	746.86	1020.29	174.67	181.44	166.81	185.95	240.42	214.8	240.72	12.21	177.5	198.66	174.22	96.18	111.36	129.9	87.09	96.31	70.38	11.27	20.31	24.4	28.63	34.4	4.25	4.28	ADAM metallopeptidase domain 9 [Source:HGNC Symbol;Acc:216]
ADAM10	331.76	310.11	317.2	272.59	437.18	264.42	380.39	337.63	369.1	305.88	307.76	389.44	247.06	304.34	332.65	347.38	267.79	307.56	106.04	114.38	381.6	405.58	308.31	259.5	300.62	180.39	248.59	248.92	123.09	139.07	34.89	128.86	158.9	171.52	291.92	290.4	135.9	118.91	183.63	171.2	198.71	421.25	170.45	129.41	221.91	128.82	153.96	ADAM metallopeptidase domain 10 [Source:HGNC Symbol;Acc:188]
ADAM11	0.22	0.14	0.05	0.25	0.23	0.06	0	0.09	0.27	0.1	0	0.19	0.3	0.19	0.16	0.11	0.19	0.34	2.83	4.38	0.77	0.29	0.17	0.18	0.19	1.4	0.7	0.51	3.36	4.1	0.7	0.9	0.63	0.24	3.76	2.59	0.38	0.55	1.24	1.47	0.42	0.15	0.45	0.47	0.26	0.76	1.49	ADAM metallopeptidase domain 11 [Source:HGNC Symbol;Acc:189]
ADAM12	0.37	1.88	0.75	1.4	0.75	1.22	0.61	0.89	1.3	0.46	0.49	2.39	1.61	1.23	1.25	0.33	0.74	0.53	2.56	1.38	3.1	7.38	0.51	0.36	1.17	0.59	0.7	0.47	0.54	0.8	0.05	1	2.02	0.26	0.72	1.65	0.87	1.18	0.16	0.07	2.76	9.83	4.22	2.34	5.73	5.51	7.7	ADAM metallopeptidase domain 12 [Source:HGNC Symbol;Acc:190]
ADAM15	259.26	174.03	195.82	172.45	198.1	129.1	221.43	117.16	107.49	191.33	171.38	153.88	124.52	151.79	157.63	157.79	195.26	113.13	116.37	104.1	35.99	37.07	43.69	27.51	33.74	97.91	84.65	94.31	102.27	92.57	253.37	373.8	289.37	137.36	100.18	64.49	198.02	169.49	81.15	172.66	23.34	2.76	32.02	29.41	5.3	23.87	23.4	ADAM metallopeptidase domain 15 [Source:HGNC Symbol;Acc:193]
ADAM17	183.64	147.47	169.2	121.18	142.9	104.17	163.7	143.31	143.67	137.25	114.94	137.38	151.18	158.41	160.55	164.62	127.91	130.86	137.96	138.17	243.63	158.42	207.88	223.65	226.86	83.14	90.51	88.28	289.58	281.16	68.98	89.79	115.1	225.43	190.47	188.45	42.58	47.75	88.36	111.86	55.39	93.09	59.78	60.95	82.31	45.26	42.49	ADAM metallopeptidase domain 17 [Source:HGNC Symbol;Acc:195]
ADAM18	0	0	0	0	0	0	0	0	0	0	0	0	0	0	0	0	0	0	0	0	1.1	0.06	0.17	0	0	0	0.08	0	0.04	0	0	0	0.04	0	0	0	0	0	0	0	0	0	0	0	0	0	0	ADAM metallopeptidase domain 18 [Source:HGNC Symbol;Acc:196]
ADAM19	23.73	30.68	19.58	97.78	22.27	25.56	63.25	22.7	15.49	12.59	11.64	66.91	23.42	28.49	50.5	13.97	60.25	45.64	11.03	10.71	0	12.5	24.98	2.54	4.33	5.46	3.6	3.04	3.41	1.25	39.74	5.09	7.99	3.55	94.08	76.47	13.72	14.64	48.16	12.65	243.25	121.63	105.18	269.76	169.44	122.63	113.37	ADAM metallopeptidase domain 19 [Source:HGNC Symbol;Acc:197]
ADAM20	0.59	0.96	0.45	1.09	0.86	0.3	0.42	0.51	1.41	0.52	0.7	1.12	0.92	0.31	1.06	0.63	0.63	0.49	7.3	11.15	6.16	3.4	5.05	3	2.48	1.07	1.32	0.47	1.34	1.12	0.64	2.98	2.62	1.29	2.15	4.81	1.27	1.42	2.7	1.43	1	1.5	2.08	1.21	0.47	0.97	0.72	ADAM metallopeptidase domain 20 [Source:HGNC Symbol;Acc:199]
ADAM21	0	0.14	0	0	0	0.03	0	0	0	0	0.06	0.04	0.03	0	0	0.04	0	0.04	0.11	0.06	0.9	0.12	0.17	0.92	0.88	0.76	0.62	0.42	0.55	0.86	0.16	2.26	1.48	0.38	0.03	0.2	0	0	0.47	0	0.11	0.05	0.25	0.07	0	0.21	0	ADAM metallopeptidase domain 21 [Source:HGNC Symbol;Acc:200]
ADAM22	0.04	0.23	0.14	0.85	0.17	0.58	0.11	0.51	0.5	0.1	0.05	0.26	0.23	0.34	0.49	0.48	0.2	0.11	3.48	4.09	3.92	2.99	6.02	0.83	1.41	4.68	7.68	5.23	0.36	0.58	1.43	4.59	3.86	0.69	3.96	4.53	3.11	2.56	2.27	6.24	8.51	23.12	12.33	6.53	24.72	10.69	10.58	ADAM metallopeptidase domain 22 [Source:HGNC Symbol;Acc:201]
ADAM23	0	0.09	0.15	0.03	0.17	1.05	0.04	0.14	0.27	0	0.06	0.11	0.06	0.04	0.25	0	0	0.11	0.24	0.16	1.7	0.17	0.11	0.72	0.44	0.04	0	0.19	0.28	0.62	0.04	1.75	1.94	0.05	0.77	0.99	0	0	0	0.06	6.82	14.8	22.84	7.02	1.34	6.19	8.78	ADAM metallopeptidase domain 23 [Source:HGNC Symbol;Acc:202]
ADAM28	39.18	40.34	25.62	103.18	20.03	79.37	32.35	52.26	46.99	34.73	36.28	47.49	99.76	51.97	101.75	13.34	33.82	44.54	3.58	3.08	32.85	102.27	32.15	32.85	23.03	3.19	2.51	0.61	0.82	1.66	0.04	8.62	6.4	6.18	112.15	160.57	12.98	10.55	61.51	10.96	10.69	8.53	7.51	13.21	24.24	0.88	1.35	ADAM metallopeptidase domain 28 [Source:HGNC Symbol;Acc:206]
ADAM29	0	0	0	0	0	0	0	0	0	0	0	0	0	0	0	0.07	0	0	0	0.05	0.25	0	0.11	0	0	0.05	0	0	0.04	0	0	0	0.03	0	0.06	0	0	0	0.19	0	0.42	0.25	0	0.13	0.39	0.13	0	ADAM metallopeptidase domain 29 [Source:HGNC Symbol;Acc:207]
ADAM30	0	0	0	0	0	0.03	0	0	0.08	0.05	0	0.04	0.06	0.04	0	0	0	0.04	0	0	1.29	0.4	0	0	0	0.11	0	0.09	0.08	0.1	0	0.03	0	0	0	0.12	0	0	0.07	0	0	0.05	0.1	0.04	0	0.04	0	ADAM metallopeptidase domain 30 [Source:HGNC Symbol;Acc:208]
ADAM32	0.44	0.92	1.1	0.84	0.86	0.87	1.63	1.35	2.14	1.96	0.85	2.09	0.65	0.27	0.87	0.85	0.02	0.87	3.76	3.27	18.99	4.49	12.18	3.18	2.53	4.1	2.79	1.87	13.39	12.5	0.43	2.98	3.46	3.44	4.78	3.61	2.71	2.46	3.21	0.47	0.11	0.25	0.19	0.29	0.04	0.08	0	ADAM metallopeptidase domain 32 [Source:HGNC Symbol;Acc:15479]
ADAM33	0.15	0.69	0.4	0.12	1.32	0.42	0.34	0.05	0.11	0.05	0.24	0.11	0.23	0.38	0.43	0.11	0.04	0.03	4.66	5.05	42.25	0.35	1.26	0.43	0.54	13.38	11.72	4.06	0.55	0.86	0.54	2.15	2.74	0.68	2.1	2.23	0.3	0.22	0.97	0.45	0.04	0	0.18	0	0.26	0	0	ADAM metallopeptidase domain 33 [Source:HGNC Symbol;Acc:15478]
ADAMDEC1	3.66	5.08	10.17	11.18	1.38	12.2	5.53	10.35	10.06	1.86	4.74	2.47	49.3	7.18	23.33	9.44	16.35	12.94	0.02	0	4.85	0.01	0.02	0.96	0.05	0.16	0.05	0	0.09	0.17	0.02	0	0.05	0.03	0.74	2.69	1.52	1.38	0.89	0.28	0.08	0.2	0.04	0.13	0	0	0	ADAM-like, decysin 1 [Source:HGNC Symbol;Acc:16299]
ADAMTS1	7.58	22.64	9.49	2.63	18.13	6.03	2.31	1.59	4.54	0.98	5.89	1.83	7.33	4.91	11.88	4.79	8.34	1.83	193.25	195.72	201.08	108.47	972.43	56.91	74.24	685.83	561.97	556.17	996.65	1052.62	156.43	190.18	126.69	253.84	506.87	406.95	108.88	140.52	671.85	185.25	9.01	0.7	0	0	10.03	1.52	0.27	ADAM metallopeptidase with thrombospondin type 1 motif, 1 [Source:HGNC Symbol;Acc:217]
ADAMTS2	28.82	80.51	28.59	29.73	85.85	186.37	31.59	52.26	125.23	50.31	117.91	59.95	57.83	35.03	19.2	42.91	10.69	20.68	4.13	0.17	3.75	0.43	0.43	0.17	3.51	4.38	1.5	1.96	4.39	4.29	0.59	6.75	10.72	2.13	4.39	5.47	0.39	0.63	0.51	0.31	0.61	0.5	0.33	1.38	0.66	0	0.05	ADAM metallopeptidase with thrombospondin type 1 motif, 2 [Source:HGNC Symbol;Acc:218]
ADAMTS3	0.11	2.43	0.35	0.68	0.46	0.03	0.27	0.05	0.11	0.26	0.03	0.11	0.18	0.04	0.44	0.19	0.51	0.07	9.4	9.82	4.36	4.44	17.23	3.12	3.02	1.35	0.93	0.89	0.12	0.14	2.95	2.81	3.72	1.6	4.42	3.39	0.82	2.26	8.46	3.86	0.23	0	0.3	0.4	0.34	0	0	ADAM metallopeptidase with thrombospondin type 1 motif, 3 [Source:HGNC Symbol;Acc:219]
ADAMTS4	0.37	0.78	0.1	0.59	0.34	0.51	0.19	0.19	0.65	0.15	0.31	0.41	0.24	0.23	0.69	0.22	0.67	0.19	1.34	0.83	4.48	1.09	0.63	0.55	0.58	0.48	0.39	0.09	0.46	0.67	1.34	0.57	0.76	0.54	0.32	0.54	0.32	0.79	0.34	5.03	2.15	2.66	2.9	2.54	4.26	2.44	2.75	ADAM metallopeptidase with thrombospondin type 1 motif, 4 [Source:HGNC Symbol;Acc:220]
ADAMTS5	0.48	2.38	0.75	0.45	1.89	0.44	0.19	0	0.31	0.31	0.27	0.79	0.6	0.84	0.91	0.11	0.23	0.38	29.43	33.9	3.25	18.78	15.51	1.59	1.95	1.29	0.93	0.56	29.38	42.88	1.02	19.33	14.27	0.34	23.9	26.37	6.17	6.98	6.82	1.72	0.23	0.15	0.05	0.38	0.04	0	0	ADAM metallopeptidase with thrombospondin type 1 motif, 5 [Source:HGNC Symbol;Acc:221]
ADAMTS6	0.66	1.79	0.8	1.36	0.23	0.91	0.38	0.65	0.54	1.19	0.79	1.35	1.34	0.81	0.69	0.74	1.09	0.61	1.52	1.33	1.68	0.45	1.65	1.2	0.78	1.66	0.46	0.47	0.2	0.39	2.62	1.14	1.27	0.22	4.44	7.07	0.24	0.24	0.92	3.22	3.53	12.24	12.77	4.61	13.9	3.92	6.66	ADAM metallopeptidase with thrombospondin type 1 motif, 6 [Source:HGNC Symbol;Acc:222]
ADAMTS7	0.73	1.6	0.45	0.48	1.26	0.81	0.76	0.09	0.65	0.46	0.4	0.3	0.15	0.23	1.09	0.33	0.27	0	3.05	2.61	0.89	1.15	0.11	0	0.34	1.18	0.54	0.65	1.38	1.66	1.28	1.5	2.28	0.61	1.16	1.19	0.16	0.39	0.39	0.25	0.57	0	1.67	0.99	0.13	0.93	0.41	ADAM metallopeptidase with thrombospondin type 1 motif, 7 [Source:HGNC Symbol;Acc:223]
ADAMTS8	0	0	0	0	0	0	0	0	0.04	0	0	0	0.03	0	0	0.04	0	0	0	0.11	0.57	0.58	0	0	0.24	0.32	0.47	0.14	3.06	5.35	0.21	1.74	1.51	0.31	0.3	0.12	0.3	0.44	0.13	0.16	0	0	0.15	0	0.17	0	0	ADAM metallopeptidase with thrombospondin type 1 motif, 8 [Source:HGNC Symbol;Acc:224]
ADAMTS9	1.68	18.73	9.81	2.19	12.34	8.88	5.26	0.7	2.56	1.96	7.66	8.64	1.54	1.8	18.47	1.49	6.57	2	15.01	7.93	50.85	201.36	10.27	14.36	42.99	10.18	7.06	5.37	4.44	5.84	14.08	197.86	113.25	1.55	17.75	33.67	10.14	8.58	12.7	55.37	3.1	3.76	4.03	5.14	3.8	0	0	ADAM metallopeptidase with thrombospondin type 1 motif, 9 [Source:HGNC Symbol;Acc:13202]
ADAMTS10	22.48	19.83	11.02	21.05	9.47	7.72	10.68	4.8	7.53	5.47	7.64	6.96	16.74	8.87	21.2	8.92	5.15	6.64	1.6	2.57	0.61	0.16	0.74	0.36	0.44	4.77	2.75	1.21	1.11	1.02	0.63	3.23	3.1	0.56	5.81	5.39	1.76	1.54	0.61	0.06	22.85	3.61	34.12	11.79	5.42	36.33	28.35	ADAM metallopeptidase with thrombospondin type 1 motif, 10 [Source:HGNC Symbol;Acc:13201]
ADAMTS12	0.22	0.5	0.15	0.16	0.63	0.24	0.04	0.05	0.38	0.05	0.24	0.19	0.09	0.35	0.34	0.19	0.08	0	2.16	1.61	3.22	0.29	0.23	0.43	1.07	0.86	0.31	0.28	0.17	0	0.11	15.03	15.57	0.2	0.1	0.63	0.86	2.33	0.13	0.22	0.08	0	1.32	0.7	0.43	0	0.05	ADAM metallopeptidase with thrombospondin type 1 motif, 12 [Source:HGNC Symbol;Acc:14605]
ADAMTS13	0.48	0.73	0.9	0.43	0.69	0.54	0.19	0.79	1.07	0.52	0.37	0.3	0.92	0.31	0.69	0.41	0.66	0.83	5.25	6.88	0.53	1.21	4.02	1.41	2.63	2.21	1.47	0.89	9.82	7.98	5.46	2.86	1.74	4.84	12.27	11.77	2.84	2.75	5.65	7.75	1.69	0.2	2.18	1.6	0.64	1.35	1.98	ADAM metallopeptidase with thrombospondin type 1 motif, 13 [Source:HGNC Symbol;Acc:1366]
ADAMTS14	0.48	0.5	0.49	0.4	0.52	1.51	0.49	0.28	0.76	0	0.51	0.55	0.56	1.06	1.3	0.22	2.09	0.41	1.83	1.77	17.07	11.81	3.56	1.16	1.27	5.39	7.53	8.69	4.74	5.34	9.11	17.73	7.55	2.32	4.82	4.51	23.1	14.59	5.34	13.54	0.27	0.1	1.78	0.4	0.13	0.25	0.27	ADAM metallopeptidase with thrombospondin type 1 motif, 14 [Source:HGNC Symbol;Acc:14899]
ADAMTS15	2.78	3.52	1.33	1.08	5.05	1.86	1.97	0.37	1.9	0.77	1.61	1.92	0.61	1.19	4.17	0.63	4.73	0.14	34.6	29.01	46.37	3.51	5.46	11.63	18.89	173.74	194.37	147.18	180.69	205.43	187.75	58.69	60.93	81.04	9.51	10.17	15.67	13.67	29.54	82.17	1.19	0.2	0	3.97	0.68	0.13	0	ADAM metallopeptidase with thrombospondin type 1 motif, 15 [Source:HGNC Symbol;Acc:16305]
ADAMTS16	0.77	0.32	0.33	0.07	1.95	0.53	0.61	0.05	0.68	0.1	0.34	0.62	0.04	0.17	4.41	0.48	0	0	0.56	0	2.9	0.4	0.17	0.06	0.88	15.97	12.19	14.01	0.25	0.28	0.43	8.67	14.44	0.71	0.13	0.55	0.59	0.4	1.74	0	0.04	0	0.21	0.08	0	0.08	0	ADAM metallopeptidase with thrombospondin type 1 motif, 16 [Source:HGNC Symbol;Acc:17108]
ADAMTS17	0.66	0.96	0.94	0.98	0.52	0.82	0.49	0.56	0.8	1.55	0.23	0.59	0.67	0.37	0.51	0.63	0.83	0.55	17.49	17.4	11.69	1.67	1.6	2.5	3.7	9.96	9.3	10.74	5.48	3.9	10.11	10.49	6.43	3.2	14.82	13.32	2.57	2.35	4.65	4.18	13.88	8.53	18.45	11.35	5.9	13.47	14.67	ADAM metallopeptidase with thrombospondin type 1 motif, 17 [Source:HGNC Symbol;Acc:17109]
ADAMTS18	0.04	0.04	0.05	0	0	0.46	0.04	0	0	0	0.06	0	0	0	0	0	0.1	0	0.07	0.17	1.22	0.29	0.17	1.04	0.24	1.13	1.94	2.62	0.08	0.05	0.05	6.59	18.42	0.1	0.27	0.12	0.22	0.56	1.51	0.96	0.08	0.05	0.24	0	0	0	0	ADAM metallopeptidase with thrombospondin type 1 motif, 18 [Source:HGNC Symbol;Acc:17110]
ADAMTS19	0	0	0	0	0	0	0	0	0	0	0.06	0	0	0	0.03	0	0	0	0.11	0.06	1.03	0.52	0.17	0.24	0.1	0.16	0	0.05	0	0	0.05	0	0.07	0.07	0.07	0.12	0	0	5.17	0.03	0.04	0	0.15	0	0	0.04	0	ADAM metallopeptidase with thrombospondin type 1 motif, 19 [Source:HGNC Symbol;Acc:17111]
ADAMTS20	0	0	0	0	0	0	0	0	0	0	0.03	0	0.06	0	0.03	0	0.12	0	1.04	2.05	2.51	0.35	0.92	3.61	3.12	0.27	0.08	0	0.13	0.19	1.61	0.03	0.18	0	1.46	2.36	0.09	0	0.17	3.87	0	0	0.25	0.09	0	0	0	ADAM metallopeptidase with thrombospondin type 1 motif, 20 [Source:HGNC Symbol;Acc:17178]
ADAMTSL1	0.11	0.41	0.05	0.03	0.23	0	0	0	0	0	0.06	0.04	0.03	0.08	0.03	0.11	0.04	0.04	0.41	0.28	4.25	0.35	0.11	0.73	0.92	0.97	0.23	0.33	1.17	0.9	0.32	0.81	1.54	0.2	0.7	0.56	0.95	0.96	0.67	0.13	0.08	0	0.05	0.21	0.13	0	0	ADAMTS-like 1 [Source:HGNC Symbol;Acc:14632]
ADAMTSL2	0.07	0	0.1	0.09	0	0.13	0.19	0	0.04	0.1	0.09	0.11	0.89	0.46	0.06	0.11	0.07	0.04	0.37	0.33	0.19	0.23	0.34	0.18	0.44	0.59	0.15	0.28	2.52	3.52	0.27	2.32	1.47	0.34	6.12	6.59	0.56	0.36	0	1.15	0.46	0	0.71	0.03	0.04	0.55	1.17	ADAMTS-like 2 [Source:HGNC Symbol;Acc:14631]
ADAMTSL3	0	0.46	0.1	0.06	0.06	0	0.34	0.09	0	0.05	0.33	0.3	0.09	0.19	0.15	0.07	0.74	0.38	1.98	1.94	13.39	48.23	10.8	2.82	4.72	3.13	2.48	2.57	27.16	26.22	3.7	59.57	40.46	3.96	12.15	14.7	11.79	12.81	9.91	8.47	0.15	0	0.44	0.12	1.46	0	0	ADAMTS-like 3 [Source:HGNC Symbol;Acc:14633]
ADAMTSL4	80.3	82.61	82.1	104.76	91.13	77.19	98.25	58.46	72.27	101.34	41.9	147.87	79.95	52.46	82.96	92.58	103.41	98.49	10.16	7.66	4.82	0.49	1.46	1.83	1.31	3.05	2.82	1.4	1.57	1.14	1.54	2.37	2.12	5.04	3.98	1.24	0.39	0	9.21	2.54	1	0.1	1.78	0.81	0.62	0.21	0.59	ADAMTS-like 4 [Source:HGNC Symbol;Acc:19706]
ADAMTSL5	0.15	0.23	0.1	0.02	0.34	0.09	0.15	0.09	0.38	0.05	0.06	0.18	0.09	0.07	0.18	0.07	0.06	0.03	0.18	0.33	0.06	2.25	2.64	0.31	0.05	2.1	3.1	2.43	2.3	1.24	0	0.39	0.54	1.12	0.12	0.09	0.12	0.13	0.11	0.02	4.37	0.15	2.94	4.6	1.29	3.75	4.01	ADAMTS-like 5 [Source:HGNC Symbol;Acc:27912]
ADAP1	77.12	56.67	81.05	68.19	49.07	34.25	77.72	33.43	36.26	47.11	39.33	48.56	42.47	53.94	47.62	65.28	66.78	65.67	14.94	13.82	13.03	22.18	2.77	9.7	5.79	51.74	45.5	63.67	37.61	41.96	18.96	63.74	44.91	28.71	25.28	14.32	13.68	10.52	16.29	29	24	3.01	11.34	12.92	16.1	22.4	17.6	ArfGAP with dual PH domains 1 [Source:HGNC Symbol;Acc:16486]
ADAP2	316.24	403.03	278.28	347.27	353.11	333.13	380.92	501.31	497.36	498.71	424.93	396	339.82	432.83	267.05	374.2	302.27	399.9	0.66	1.08	0	0.37	0.98	1.32	1.41	2.1	1.49	0.19	5.44	6.82	15.03	0.22	0.05	0	4.85	8.51	13	12.55	2.64	2.08	1.07	2.76	1.4	1.87	2.85	0.21	0.9	ArfGAP with dual PH domains 2 [Source:HGNC Symbol;Acc:16487]
ADAR	476.29	481.29	643.8	725.27	500.19	609.55	530.65	866.73	700.64	482.97	587.85	455.68	731.2	730.04	541.54	902.99	808.66	831.48	609.8	559.7	615.98	215.8	334.38	531.3	654.69	582.97	619.54	599.94	676.83	693.24	1854.12	1221.44	931.86	1047.17	632.49	620.41	565.25	646	848.22	655.9	691.89	409.87	652.58	829.35	551.09	646.26	633.5	adenosine deaminase, RNA-specific [Source:HGNC Symbol;Acc:225]
ADARB1	15.2	22.84	17.44	12.35	17.27	14.63	22.65	17.81	20.37	18.83	13.85	16.79	19.7	21.83	19.76	12.97	13.74	10.18	19.16	19.54	10.89	4.99	16.27	2.9	5.01	20.86	19.48	18.45	37.82	38.26	38.98	24.56	21.7	21.29	8.11	8.72	12.4	16.25	3.14	15.69	63.82	32.25	39.91	46.6	48.39	50.86	44.74	adenosine deaminase, RNA-specific, B1 [Source:HGNC Symbol;Acc:226]
ADARB2	0	0	0	0	0	0.1	0	0	0.08	0.15	0.03	0.04	0	0.04	0.06	0	0	0.08	0.04	0.06	1.2	0.63	0.34	0.43	0.05	0.22	0.23	0.05	0.29	0.14	0	0.14	0.03	0.03	4.99	6.67	0.09	0.07	0.17	0.06	0.15	2.01	13.84	0.18	0.09	1.14	0.09	adenosine deaminase, RNA-specific, B2 (non-functional) [Source:HGNC Symbol;Acc:227]
ADAT1	19.3	21.52	22.68	30.15	25.71	22.97	21.44	26.01	20.87	25.95	22.93	23.41	25.31	25.9	23.14	22.48	23.58	20.39	6.39	8.06	19.58	19.25	10.92	14.1	17.04	18.17	16.58	16.91	13.65	11.26	14.3	46.15	35.65	18.36	17.22	15.76	29.68	33.58	31.48	9.98	59.07	19.71	39.39	48	45.91	55.44	42.26	adenosine deaminase, tRNA-specific 1 [Source:HGNC Symbol;Acc:228]
ADAT2	8.75	10.71	6.03	13.28	11.36	9.49	11.29	12.87	12.16	10.22	8.83	13.06	9.13	7.67	10.87	7.73	7.36	10.54	8.99	10.11	16.06	11.59	6.15	10.24	8.62	10.22	9.2	4.95	8.67	8.9	0.85	10.47	10.26	15.77	9.32	9.7	6.88	8.17	8.74	6.96	23.84	23.52	26.82	23.58	25.59	16.33	21.06	adenosine deaminase, tRNA-specific 2 [Source:HGNC Symbol;Acc:21172]
ADAT3	4.91	3.2	3.37	4.16	3.21	4.18	4.32	4.15	4.4	3.35	2.53	4.9	2.8	1.8	2.96	2.19	1.74	5.61	2.03	1.71	0.91	1.09	2.24	1.83	1.22	5.81	3.79	4.34	1.5	1.33	5.45	4.26	3.35	4.75	4.52	2.43	4.72	3.95	3.31	2.96	3.64	0.35	3.07	6.1	0.43	2.06	2.48	adenosine deaminase, tRNA-specific 3 [Source:HGNC Symbol;Acc:25151]
ADCK1	6.12	7.19	8.2	9.71	8.9	8.98	7.95	8.67	7.26	8.67	8.18	8.23	9.99	8.29	6.06	7.58	7.56	7.05	5.24	7.97	5.06	3.89	4.41	5.54	5.01	8.8	6.96	5.28	8.03	6.35	5.75	10.35	9.04	9.81	6.26	6.59	13.67	12.11	9.36	11.59	4.87	2.96	4.33	2.72	3.85	4.21	6.12	aarF domain containing kinase 1 [Source:HGNC Symbol;Acc:19038]
ADCK2	28.38	36.4	31.72	43.29	26.57	29.18	29.73	49.84	38.27	37.15	39.23	27.59	42.1	44.74	28.87	34.07	28.82	42.46	28.37	30.22	4.68	13.27	42.87	21.17	20.45	28.35	25.18	26.3	71.25	60.95	71.96	24.58	20.62	36.6	60.95	32.09	67.03	68.4	57.14	72.57	24.65	3.51	28.68	22.34	11.64	23.79	30.2	aarF domain containing kinase 2 [Source:HGNC Symbol;Acc:19039]
ADCK3	25.93	22.33	24.46	23.11	17.5	18.3	13.67	18.88	21.55	28.07	21.86	16.44	27.62	22.34	22.63	18.72	18.46	13.08	45.52	51.12	67.19	8.16	31.84	30.23	37.97	57.59	43.53	33.26	39.32	37.25	49.64	18.46	18.53	61.53	83.7	63.87	62.87	73.2	32.67	42.46	51.86	16	67.43	53.52	34.95	87.57	83.67	aarF domain containing kinase 3 [Source:HGNC Symbol;Acc:16812]
ADCK4	19.77	16.66	16.36	18.41	15.78	17.05	16.32	16.27	15.25	13.73	17.34	15.16	17.62	16	19.01	14.08	16.46	15.55	52.37	60.32	11.36	10.23	12.4	5.24	6.13	38.89	37.51	32.65	19.4	15.4	36.3	41.32	36.74	41.26	36.96	26.83	39.89	35.5	31.95	31.49	22.27	1.55	23.84	18.63	5.41	25.72	26.91	aarF domain containing kinase 4 [Source:HGNC Symbol;Acc:19041]
ADCK5	11.46	7.28	8.23	9.94	7.12	7.14	8.9	5.5	6.53	8.93	7.86	7.14	7.23	7.43	7.45	6.06	7.41	6.62	21.27	21.4	10.69	5	24.12	10.76	10.66	19.48	16.59	13.41	11.05	9.53	43.37	11.14	7.86	36.12	24.61	15.96	28.9	24.84	19.88	24.72	8.93	1.15	12.57	9.29	2.7	12.67	11.93	aarF domain containing kinase 5 [Source:HGNC Symbol;Acc:21738]
ADCY1	0.07	0.04	0.15	0.09	0.11	0	0.04	0.14	0.04	0.1	0.15	0	0.5	0.07	1.43	0.15	0.17	0.11	2.01	1.89	1.7	1.15	0.57	1.22	2.58	3.51	3.34	2.85	9.9	7.34	1.23	19.85	12.51	1.71	12.98	6.91	1.91	1.81	0.8	2.42	0.38	0.15	0.08	0.01	0.17	0.04	0.18	adenylate cyclase 1 (brain) [Source:HGNC Symbol;Acc:232]
ADCY2	0.62	0.18	0.4	0.55	0.57	0.2	0.15	0.09	0.46	0.15	0.4	1.05	0.48	0.19	0.91	0.48	0.28	0.53	0.15	0	2.16	0.34	9.02	0.18	0.05	1.62	1.16	0.47	0.21	0.14	18.54	10.01	12.61	0.13	3.19	3.02	0	0	3.12	2.04	0	0	0.05	0.05	0	0	0.05	adenylate cyclase 2 (brain) [Source:HGNC Symbol;Acc:233]
ADCY3	47.16	20.72	36.21	18.39	16.01	57.27	48.18	67.23	22.96	59.34	17.15	37.82	39.35	60.83	16.33	51.75	94.29	16.92	38.98	34.17	190.16	7.04	14.08	17.83	32.03	33.81	47.08	55.96	106.58	103.39	99.13	81.44	64.44	51.71	69.02	38.46	28.61	28.62	41.41	24.77	50.9	24.53	41.49	54.56	34.37	31.36	37.44	adenylate cyclase 3 [Source:HGNC Symbol;Acc:234]
ADCY4	4.83	1.97	5.64	9.15	4.19	2.3	7.27	3.22	5.93	4.9	2.57	7.3	3.49	5.45	5.22	2.67	8.55	5.35	0.42	0.44	5.19	0.72	4.3	4.51	4.92	0.73	0.77	0.23	0.74	0.61	0.25	0.28	0.28	0.58	0.72	1.06	1.31	1.11	0.32	0.91	3.6	2.56	3.56	3.78	2.48	3.37	3.11	adenylate cyclase 4 [Source:HGNC Symbol;Acc:235]
ADCY5	0	0.04	0.09	0.6	0.75	0.27	0	0	0.04	0.26	0.02	0.14	0.35	0.03	0.11	0.45	1.11	0.37	4.06	3.38	6.5	1.5	3.91	11.51	10.61	7.44	6.29	5.7	1.09	0.46	43.13	5.31	3.82	11.61	20.13	29.08	1.28	2.02	45.41	23.06	0.57	0.1	0.32	0.11	0.04	0.13	0.14	adenylate cyclase 5 [Source:HGNC Symbol;Acc:236]
ADCY6	1.79	5.69	3.39	2.27	1.66	3.73	3.26	3.82	2.19	3.77	1.95	4.56	7.98	5.02	5.49	1.41	4.74	3.49	88.23	98.92	25.89	34.45	33.2	13.71	18.6	66.04	75.68	81.7	46.5	39.65	81.06	125.3	76.95	43.63	52.58	53.39	65.39	59.26	91.32	67.02	1	0.05	2.48	6.07	0.46	0.25	0.14	adenylate cyclase 6 [Source:HGNC Symbol;Acc:237]
ADCY7	361.97	319.04	449.97	468.23	327.74	298.91	469.9	348.35	366.08	305.41	322.93	367.17	392.96	380.62	333.13	435.54	440.6	469.06	18.13	19.84	19.95	12.89	28.71	16.33	14.7	20.59	15.03	8.22	12	11.71	14.03	25.56	18.13	36.75	15.97	18.44	25.87	23.03	57.02	8.29	250	103.52	195.21	204.33	162.42	291.37	278.05	adenylate cyclase 7 [Source:HGNC Symbol;Acc:238]
ADCY8	0	0	0.05	0	0	0	0	0	0	0	0	0	0	0.19	0	0	0	0	0.56	0.55	1.8	0.52	0.75	0.12	0.15	3.45	1.63	0.84	0.25	0.1	0	0.12	0.25	0.1	0.63	0.68	25.46	55.07	0.24	0.06	0	0.05	0.05	0.23	3.83	0	0	adenylate cyclase 8 (brain) [Source:HGNC Symbol;Acc:239]
ADCY9	20.29	18.89	21.48	22.13	25.65	17.75	24.7	13.57	23.8	14.19	11.75	22.05	15.06	17.44	22.75	20.92	22.34	18.31	6.21	5.48	34.13	22.51	9.03	7.19	11.34	41.21	48.04	71.28	43.83	41.14	24.9	44.07	34.28	31.6	15.88	14.79	50.62	47.87	41.73	15.1	31.85	32.7	26.12	22.67	25.87	23.83	21.42	adenylate cyclase 9 [Source:HGNC Symbol;Acc:240]
ADCY10	0.66	0.87	0.45	0.29	0.98	0.2	0.57	0.05	0.61	0.26	0.24	0.71	0.51	0.65	0.41	0.45	0.07	0.15	0.33	0.05	2.25	0.34	0.23	0.11	0.15	0.48	0.39	0.33	0.71	0.13	0.32	0.17	0.2	0.2	0.26	0.3	0.46	0.28	0.39	0.38	0.34	0.55	1.17	0.91	0.55	0.55	0.41	adenylate cyclase 10 (soluble) [Source:HGNC Symbol;Acc:21285]
ADCYAP1	0.11	1.14	0.05	0.03	0.06	0.03	0.38	0	0	0	0.09	0.07	0	0	0.06	0	0	0	0.52	0.11	0.71	6.57	0.06	0	0.63	0.05	0.16	0.09	0.04	0	0	0.17	0.28	0.58	0.97	0.56	0.04	0.22	0.03	0	0.04	0	0.1	0	0.17	0	0	adenylate cyclase activating polypeptide 1 (pituitary) [Source:HGNC Symbol;Acc:241]
ADCYAP1R1	0	0	0.2	0.06	0	0	0	0	0	0	0.06	0.07	0	0	0.03	0	2.16	0.07	0.15	0.11	1.29	1.9	0.17	0.8	0.88	7.61	3.65	1.12	2.39	2.77	0.05	3.57	3.76	0.24	0.4	0.88	0.13	0.33	0.6	29.62	0.11	0.05	0.2	0.04	0	0	0.05	adenylate cyclase activating polypeptide 1 (pituitary) receptor type I [Source:HGNC Symbol;Acc:242]
ADD1	176.24	152.07	168.9	172.5	188.81	171.77	180.67	195.43	197.86	188.29	190.43	180.88	185.15	181.21	182.22	187.58	171.38	175.32	156.56	154.24	105.62	120.82	90.33	84.78	79.01	134.31	140.7	149.05	66.39	70.04	169.49	314.7	215.53	104.01	239.43	223.7	93.57	93.32	242.53	49.83	227.92	263.77	217.54	188.7	272.71	249.18	260.9	adducin 1 (alpha) [Source:HGNC Symbol;Acc:243]
ADD2	1.87	3.52	8.49	2.27	1.66	2.54	0.64	0.47	2.14	0.46	2.46	2.23	6.34	3.75	3.89	3.86	4.53	11.03	54.08	55.47	3.74	2.52	16.94	5.18	5.4	17.45	16.21	11.49	63.66	56.03	4.32	51.65	36.04	61.63	25.08	26.8	1.57	1.7	4.59	22.15	4.25	7.82	41.29	4.89	4.42	4.72	7.7	adducin 2 (beta) [Source:HGNC Symbol;Acc:244]
ADD3	218.83	99.49	182.85	127.9	158.5	146.77	180.75	89.84	94.96	86.74	100.83	125.06	101.1	114.1	178.57	183.16	194.1	141.85	189.17	207.38	226.77	235.02	237.26	304.16	250.96	230.71	217.03	178.24	174.48	212.16	25.88	96.76	103.84	414.74	128.76	136.64	113.45	113.53	132.79	143.11	326.89	542.28	427.45	324.27	443.37	526.32	487.41	adducin 3 (gamma) [Source:HGNC Symbol;Acc:245]
ADGB	0.07	0.14	0.05	0.16	0	0.07	0.04	0	0.11	0.05	0	0.15	0.03	0.27	0.22	0	0	0.04	0.19	0.28	1.74	21.72	1.15	0.43	0.05	0.92	0	0	0.17	0	0	0.35	0.04	0	0.13	0.04	0.04	0	0.47	0.19	0	0	0.05	0.04	0.22	0	0	androglobin [Source:HGNC Symbol;Acc:21212]
ADGRA1	0	0	0	0	0	0	0	0	0	0	0	0.04	0	0.04	0	0	0	0	0	0	0.39	0.81	0	0	0.05	0.16	0	0.05	0.25	0.1	0	0.15	0.14	0.03	1.6	1.92	0.35	0.15	0.03	0	0	0	0.05	0.04	0	0	0
ADGRA2	12.16	5.4	3.88	6.14	2.47	4.33	7.99	2.75	1.87	0.83	1.83	2.54	3.55	3.61	3.38	2.19	10.35	3.19	0.28	0.05	2.81	1.43	0.23	0.79	0.63	0.36	0.38	0.28	1.84	1.16	0.1	3.6	3.96	0.25	1.31	0.86	0.23	0.64	0.27	0.15	0.23	0.05	0.15	0.58	0.34	0.46	0.14
ADGRA3	1.17	4.25	3.87	2.25	2.3	3.5	1.93	0.79	1.1	0.93	1.91	1.99	6.88	2.14	4	1.71	3.38	2.76	100.65	98.92	60.56	117.25	113.73	66.72	65.97	78.66	61.47	32.74	40.83	42.11	49.45	119.11	117.05	91.79	198.19	214.3	34.21	38.67	165.08	42.25	1.92	0.05	7.57	4.24	6.73	2.82	5.04
ADGRB1	1.25	0.64	0.7	1.04	1.61	0.67	3.9	0.42	0.69	0.62	0.85	0.9	0.68	0.65	0.97	0.56	0.85	0.87	0.03	0.05	1.22	0.34	1.43	1.96	1.56	2.91	2.48	1.49	27.53	24.44	0.26	1.7	3.53	0.12	3.25	3.36	2.96	2.89	1	3.33	2.53	0.4	2.74	1.8	0.77	1.98	3.11
ADGRB2	0.04	0.54	0.42	0.2	0.52	0.22	0.34	0.19	0.41	0	0.21	0.09	0.06	0.16	0.33	0.15	0.15	0.05	85.22	100.81	1.67	1.67	2.93	0.73	0.39	14.46	15.68	21.02	9.99	9.51	4.5	9.05	7.37	1.09	11.04	4.82	2.89	1.76	2.16	5.35	1.76	0.25	0.88	0.57	0.26	2.15	1.98
ADGRB3	0.15	0.23	0.1	0.32	0.11	0.1	0.08	0	0	0	0	0.56	0.03	0	0.63	0	0	0	2.39	3.16	1.87	0.23	0.11	0.12	0.05	0.7	0.16	0.09	0.17	0.05	0	0.03	0	0.2	0	0	0	0	0	0.19	0.08	0.1	0.41	0.4	0	0	0.05
ADGRD1	23.84	25.19	23.45	12.04	26.11	9.98	15.11	4.52	11.66	5.37	8.52	13.88	12.32	11.13	22.73	13.08	14.5	7.51	7.22	0.32	7.71	0.04	0.16	0.96	6.38	0.62	0.66	2.76	1.55	1.05	0.86	4.32	6.9	2.01	2.16	2.1	0.43	0.75	0.62	0.25	1.61	0.35	1.08	4.36	0.71	0.21	0.09
ADGRD2	0	0	0	0	0	0	0	0	0	0	0	0	0.06	0	0	0	0	0	0	0.11	0.19	0.12	0	0	0	0.05	0	0	0.08	0.05	0	0	0	0	0	0.08	0	0	0	0.03	0	0	0	0	0	0	0.05
ADGRE1	78.51	10.99	69.42	33.81	37.99	17.11	39.39	12.96	9.79	12.33	36.74	22.9	38.83	28.77	29.33	45.66	45.72	23.6	0	0.17	0	0.25	0.48	0.11	0	0.8	0	0.05	0	0.03	0	0.1	0	0	0.09	0.58	0	0	0.49	0	3.83	0.65	25.42	2.6	2.3	9.85	12.02
ADGRE2	270.83	188.99	226.02	206.74	339.1	156.36	235.67	228.3	242.01	150.57	169.26	259.32	262.4	236.6	323.89	225.44	188.84	212.55	1.07	1.3	14.76	3.53	3.83	11.49	11.2	2.65	2.27	2.48	2.64	1.77	4.62	3.16	2.97	7.62	7.68	8.64	12.82	12.86	5.14	5.76	89.39	20.21	18.1	76.41	38.36	33.85	39.79
ADGRE3	14.9	5.54	10.77	9.47	7.46	3.35	8.94	3.92	4.78	2.17	3.88	9.84	4	28.35	15.29	4.87	10.59	4.7	0.01	0	1.13	0.1	0	0.05	0.1	0.13	0	0	0.19	0.08	0	0	0.01	0.15	0.05	0.06	1.36	1.31	0.22	0.11	0.27	0	0.96	0.49	0.64	0.13	0.41
ADGRE5	363	288.08	482.98	221.86	421.74	262.93	366.98	265.65	256.61	265.22	260.31	362.56	364.65	347.53	371.42	455.86	437.12	341.26	11.99	12.63	35.83	32.91	24.96	63.75	58.95	19.18	19.15	19.62	15.89	4.96	41.89	12.3	4.65	62.2	53.01	49.23	67.68	66.92	28.12	57.06	617.45	100.71	134.3	512.32	238.06	263.96	302.71
ADGRF1	0.04	0.22	0.15	1.04	0	1.45	0	0.37	0.29	0	0.56	2.55	0.41	0.49	0	0.41	0.39	0.64	8.65	7.54	187.12	64.82	100.87	14.14	28.82	11.38	15.76	30.17	10.66	10.06	6.05	76.66	42.87	14.1	13.71	10.69	20.34	17.88	21.39	4.69	0.73	0	2.6	13.66	0.38	0	0
ADGRF2	0	0.05	0	0	0	0.13	0.04	0	0	0.05	0	0.04	0	0.23	0	0.04	0	0.04	0.15	0.11	3.18	9.97	24.35	0.73	0.63	0.75	0.78	0.79	0.46	0.33	0.96	0.14	0.1	0.27	1.63	1.88	4.35	4.86	3.66	1.95	0.23	0	0.45	0.64	0.39	0.04	0.05
ADGRF3	0.18	0.55	0.75	0.3	0.4	0.51	0.23	0.37	0.08	0.57	0.49	0.41	0.75	0.08	0.34	0.59	0.7	0.61	0.44	0.16	1.59	0.69	0.23	0.24	0.39	0.91	0.23	0.28	0.83	0.23	0.21	0.31	0.08	0.26	0.32	0.29	0.04	0.22	0.67	0.36	2.34	1	2.64	2.96	0.6	0.93	2.03
ADGRF4	0.04	0.55	0.29	0.15	0.34	2.24	0.19	0.09	0	0.1	0.08	0.18	0.02	0.3	0.24	0.07	0.31	0.22	3.58	1.61	3.04	28.75	28.84	1.22	2.14	2.64	2.64	5	0.17	0.37	1.98	0.29	0.52	1.33	4.49	3.95	8.56	6.27	8.06	2.39	0.46	0	0.58	2.34	0.13	0	0
ADGRF5	0	0.46	0.4	0.29	0.4	0.74	0.15	0.14	0.08	0	0.06	0.37	0.21	0.19	0.06	0.04	0.15	0	1.16	0.94	3.73	0.29	8.04	0.67	0.83	1.08	0.47	1.49	9.36	12.56	1.29	1.65	1.4	0.34	9.02	8.03	5.39	5.49	0.23	2.81	0.23	0	0.45	4.23	0	0.04	0
ADGRG1	0.44	0.36	2.26	2.75	0.46	6.04	0.42	1.03	1.41	0.26	1.09	1.23	1.65	3.75	1.87	4.31	10.21	2.83	281.25	284.9	87.97	36.01	59.21	60.46	75.65	137.3	147.52	127.05	72.26	62.16	109.19	158.32	117.91	96.25	90.96	83.48	423.41	298.93	163.15	167.47	36.45	20.36	13.58	39.51	13.02	68.07	6.98
ADGRG2	0.04	0.18	2.41	0.15	0.11	0.01	0.04	0.19	0.04	0.05	0.21	0.15	0.14	1.95	0.52	0.52	1.28	0.3	0.52	0.33	1.48	15.44	7.52	5.08	9.59	13.59	9.78	4.58	3.52	5.29	3.21	12.21	76.51	2.01	5.19	7.9	99.41	214.53	88.55	15.11	0.19	0.05	2.21	2.17	1.89	0	0
ADGRG3	2.49	3.21	3.42	1.06	6.37	3.9	11.97	0.61	2.06	0.98	1.04	8.87	0.3	29.65	10.1	0.74	4.23	1.56	0.52	0.39	0.94	0.16	0.11	0.12	0.19	0.53	0.85	0	0.29	0.32	0.21	0.72	0.41	1.66	0.46	0.66	2.32	1.94	1.5	0.86	0.34	0.25	0.15	0.42	0.47	0.25	0
ADGRG4	0	0.05	0	0	0.11	0	0	0	0.08	0	0.06	0	0	0	0.16	0	0	0	0	0.06	2	0.58	0.06	0.12	0.15	0.16	0	0.09	0.13	0	0	0.09	0	0.03	0	0	0	0.07	0	0	0.04	0	0.2	0.18	0	0	0
ADGRG5	0.33	0.37	0.91	3.12	0.23	0.47	0.08	0.47	0.34	0.1	0.28	0.6	0.42	0.92	0.63	2.82	1.59	0.8	0.19	0	1.15	0.17	0	0.05	0.1	0.22	0	0	0.13	0	0.98	0.05	0	0.05	0.15	0.38	0.88	1.01	0.31	0.26	21.73	5.67	7.98	12.02	11.24	26.31	14.04
ADGRG6	7.07	27.8	17.87	30.28	5.74	12.18	7.99	12.21	7.19	16.82	11.49	16.13	35.6	16.82	15.04	11.85	6.74	30.01	51.43	59.35	24.01	74.96	98.26	18.44	27.17	5.05	3.77	2.8	6.21	6.39	6.71	20.16	12.94	40.86	25.21	51.7	75.54	79.45	146.8	5	0.54	0.55	2.05	11.65	11.79	0.08	0.32
ADGRG7	0	0	0	33.75	0	0	0	0	0	0	0.06	0	0.03	0	0	0	0.04	0	0	0.06	1.42	0.17	0.17	0	0	0.11	0	0	0.04	0	0	0.06	0.03	0	0	0	0	0	0	0	0.04	0	0	0	0	0	0
ADGRL1	1.9	3.58	3.18	4.73	2.35	3.92	2.31	1.77	2.19	1.5	1.6	4.59	2.62	1.66	3.26	2.01	11.98	5.69	64.34	72.82	52.09	9.33	19.7	94.94	116.35	101.99	99.1	89.26	91.17	78.2	89.76	102.1	99.03	165.31	76.49	75.2	20.7	19.63	11.2	181.32	22.5	4.66	34.28	27.84	5.17	17.3	34.11
ADGRL2	0.92	2.04	1.79	1.98	4.02	3.97	0.61	0.47	1.13	0.57	1.82	0.93	5.43	0.5	3.31	0.41	9.8	0.28	240.32	267.25	14.33	83.89	146.19	161.8	112.8	41.22	49.44	46.48	86.17	93.91	139.52	159.33	186.77	108.4	397.38	459.82	2.34	2.55	13.39	154.64	3.56	0.15	2.75	17.2	0.56	0	0
ADGRL3	0.15	0.18	0	0.09	0.69	0.03	0.04	0	0.19	0	0.18	0.11	0	0.04	0.28	0	0.39	0.26	3.39	4.6	3.93	8.12	7.47	2.82	2.04	2.86	3.34	1.03	2.94	6.87	9.11	42.38	42.39	0.41	0.27	0.12	3.83	4.2	2.22	7.03	0.11	0	0.4	0.54	0.9	0.04	0
ADGRL4	0	0.05	0	0	0.11	0	0	0	0	0	0	0	0	0	0	0	0.04	0	0	0	0.64	0.46	0.69	0.06	0.05	0.11	0	0	0.08	0	0	0	0.04	0	0	0	0	0.07	0	0	0	0	0.05	0.04	0	0	0
ADGRV1	0.62	0.5	0.5	0.64	0.75	0.4	0.23	0.33	0.31	0.36	0.43	0.49	0.63	0.19	0.31	0.11	0.72	0.15	21.52	22.8	4.77	0.69	1.9	1.47	1.41	2.16	1.86	0.56	0.8	0.46	10.45	49.9	48.93	4.92	13.25	16.54	0.73	0.47	2.54	6.67	0.54	0.15	1.17	1.54	0.3	0.42	0.32
ADH1A	0.07	2.43	0.25	0.06	0.11	0	0.08	0	0	0	0	0	0.03	0.04	0	0.04	0.36	0	0	0	0.64	0.17	0	0	0.05	0.05	0	0.05	0	0	0	0	0.07	0.03	0.03	0	0	0	0	0.03	0.04	0	0	0	0.09	0	0	alcohol dehydrogenase 1A (class I), alpha polypeptide [Source:HGNC Symbol;Acc:249]
ADH1B	0.59	14.52	1.91	1.23	0.11	0.1	0.38	0	0	0.05	0.03	0.67	0.24	0.42	0	0.3	2.25	0	0.33	0	1.65	0	0	0.31	0.15	0.21	0.08	0.56	0.17	0.04	0.05	0.2	0.2	0.06	0.56	0.43	0.12	0.03	0.23	0.16	0.19	0.2	0.1	0.1	1.21	0.04	0.05	alcohol dehydrogenase 1B (class I), beta polypeptide [Source:HGNC Symbol;Acc:250]
ADH1C	0.07	1.83	0.2	0.1	0	0.03	0.15	0.19	0.08	0.05	0	0.07	0	0.12	0.03	0.04	0.48	0.04	0.04	0.06	0.58	0.06	0.06	1.41	0.73	0	0.08	0.09	0.04	0.05	0	0.58	0.14	0.03	0.1	0.04	0.13	0.04	0.2	0.48	0.04	0	0	0.08	0.04	0	0
ADH4	0	0	0	0	0	0	0	0	0	0	0	0	0	0	0	0	0	0	0	0	0.64	0.12	0.23	0.06	0.05	0.05	0	0	0.13	0	0	0	0	0	0	0	0	0	0	0	0	0	0.05	0.04	0	0	0	alcohol dehydrogenase 4 (class II), pi polypeptide [Source:HGNC Symbol;Acc:252]
ADH5	24.35	35.66	32.39	32.04	28.69	38.41	28.26	45.87	42.5	47.57	46.78	34.31	37.51	41.37	35.49	34.03	24.94	29.15	55.97	52.9	118.9	187.94	246.62	159.16	115.67	57.95	56.3	47.78	61.45	56.78	57.69	66.74	76.9	50.49	56.55	62.8	106.57	115.7	97.38	61.65	40.94	63.04	59.07	38.47	70.16	66.35	59.14	alcohol dehydrogenase 5 (class III), chi polypeptide [Source:HGNC Symbol;Acc:253]
ADH6	0	0.05	0	0	0	0	0.04	0	0	0.05	0	0	0	0	0	0	0	0	0	0	0.9	1.15	0.52	0.55	0.1	0.11	0	0	0.04	0	0	0	0	0	0	0	0	0	0.03	0	0	0	0.2	0.04	0.17	0	0	alcohol dehydrogenase 6 (class V) [Source:HGNC Symbol;Acc:255]
ADH7	0	0	0	0	0	0	0	0	0.04	0	0	0	0	0	0	0	0	0	0	0	0.45	0.23	0.06	0	0	0	0	0	0.08	0.29	0	0	0.04	0	0	0.04	0.04	0.04	0.1	0.03	0	0	0	0	0	0	0	alcohol dehydrogenase 7 (class IV), mu or sigma polypeptide [Source:HGNC Symbol;Acc:256]
ADHFE1	2.67	3.07	2.36	4.85	2.64	1.88	2.65	1.91	3.52	2.84	2.23	2.62	1.99	2.68	4.25	3.53	2.62	2.39	4.74	4.3	11.26	8.61	7.16	12.69	15.38	5.83	5.57	3.69	8.02	8.19	5.32	5.1	4.84	8.38	7.38	9.6	5.07	8	4.53	5.23	19.2	17.6	14.73	15.2	17.07	18.44	18.09	alcohol dehydrogenase, iron containing, 1 [Source:HGNC Symbol;Acc:16354]
ADI1	56.36	56.35	48.59	36.49	61.81	44.76	32.27	35.15	40.74	63.72	71.64	35.2	45.28	44.08	54.45	46.66	33.1	30.47	39.66	35.64	106.18	72.55	125.23	169.61	144.59	43.92	45.25	57.03	50.76	50.37	94.42	71.84	71.11	99.27	96.93	77.72	45.18	49.49	104.35	83.74	27.6	36.26	36.81	33.46	28.99	33.59	35.24	acireductone dioxygenase 1 [Source:HGNC Symbol;Acc:30576]
ADIG	0	0.09	0	0.03	0	0	0	0	0.08	0	0.09	0	0	0	0	0.07	0	0.15	0.15	0.17	0.32	0.12	0	0	0	0.22	0.08	0.14	0.08	0	0.11	0.09	0.07	0.03	0.1	0.04	0.17	0.15	0.1	0.03	0.08	0	0.1	0.13	0	0.08	0.09	adipogenin [Source:HGNC Symbol;Acc:28606]
ADIPOQ	0.37	1.05	0.05	0.19	1.43	0.57	0.08	0.14	0.11	0.41	0.03	0.15	0.09	0.08	0.12	0.07	0.04	0	0.22	0	1.28	0.4	0.34	0.18	0.19	0.48	0.39	0.23	0.13	0	0.16	0.06	0.03	0.17	0.1	0.04	0.17	0.14	0.06	0.09	0.19	0.1	0.2	0.08	0.04	0.04	0.18	adiponectin, C1Q and collagen domain containing [Source:HGNC Symbol;Acc:13633]
ADIPOR1	115.02	96.67	101.16	98.57	106.8	129.72	97.49	102.89	111.61	109.54	127.37	102.37	104.42	114.32	125.01	105.22	96.35	83.93	122.57	114.8	172.58	139.79	167.26	160.38	140.89	78.4	79.81	109.81	97.34	91.88	353.26	91.32	87.44	125.36	235.73	207.63	174.98	180.97	138.09	137.13	76.55	60.44	72.86	81.67	91.66	77.29	66.07	adiponectin receptor 1 [Source:HGNC Symbol;Acc:24040]
ADIPOR2	60.46	61.54	63.21	68.37	56.99	63.91	68.14	53.99	53.1	59.85	59.48	61.06	68.57	67.19	64.29	69.36	86.85	72.97	84.53	86.23	36.01	50.62	39.79	79.06	86.7	124.24	130	137.51	74.32	68.86	104.52	78.7	78.92	70.46	99.64	85.31	98.44	111.8	145.52	50.72	59.03	37.32	53.3	53.66	47.07	55.49	53.42	adiponectin receptor 2 [Source:HGNC Symbol;Acc:24041]
ADIRF	0.66	2.49	1.56	0.39	0.34	0.98	0.38	0.14	0.28	0.57	0	0.5	0.42	0.63	0.06	1.37	5.78	0.29	59.81	58.81	54.72	16.71	97.94	5.75	9.4	64.15	61.55	64.65	15.31	17.86	16.5	3.23	2.99	90.12	7.07	7.82	70.95	69.54	198.99	107.88	1.57	0	0	2.73	0.73	0	0.09	adipogenesis regulatory factor [Source:HGNC Symbol;Acc:24043]
ADK	38.3	25.04	13.59	24.02	18.54	16.39	17.31	14.13	12.19	22.24	15.08	16.63	25.27	18.46	16.04	20.81	24.13	16.84	27.7	27.24	76.43	29.88	43.01	30.82	29.06	25.14	28.72	30.5	22.47	23.85	10.66	26.84	26.36	27.92	17.96	17.18	45.06	42.83	16.12	18.92	27.48	41.68	34.78	30.59	29.82	22.99	22.95	adenosine kinase [Source:HGNC Symbol;Acc:257]
ADM	334.58	69.28	94.73	88.42	350.47	443.11	97.99	149.56	118.19	132.15	272.74	72.75	71.13	106.8	178.44	136.72	114.9	64.72	58.04	61.27	0	16.78	54.67	14.11	13.24	3.65	2.14	8.78	97.75	95.17	72.8	42.21	117.99	15.87	11.22	11.96	24.86	31.76	9.57	8.72	0.96	0.6	1.15	5.45	0.01	0.08	0.23	adrenomedullin [Source:HGNC Symbol;Acc:259]
ADM2	0.04	0.04	0.04	0.14	0.29	0.2	0.08	0.05	0.23	0	0.08	0.18	0.41	0.26	0.14	0.22	0.37	0.18	3.2	2.99	4.76	2.07	1.09	0.73	0.83	5.82	5.9	6.68	15.61	10.95	7.93	4.52	4.03	2.56	18.3	16.41	2.67	2.28	1.12	4.62	1.49	0.35	3.62	2.32	0.82	0.46	1.31	adrenomedullin 2 [Source:HGNC Symbol;Acc:28898]
ADM5	1.06	0.78	0.4	1.11	0.86	0.39	0.57	0.47	1.11	1.14	0.39	0.86	0.62	0.42	0.62	0.45	0.8	0.94	4.8	3.99	0.3	0.29	1.55	1.59	1.41	4.04	3.34	2.66	4.7	5.83	3.05	0.86	1	8.36	1.79	1.57	0.83	1	6.22	5.22	1.99	0.1	4.15	2.11	0.34	2.74	5.49	adrenomedullin 5 (putative) [Source:HGNC Symbol;Acc:27293]
ADNP	71.59	74.67	64.53	86.74	94.52	86.94	90.9	65.55	90.14	66.36	59.82	107.1	100.83	80.54	79.47	89.46	95.79	87.41	323.92	344.88	210.43	156.47	133.76	150.49	207.73	317.97	357.01	289.83	270.04	253.53	278.11	237.63	242.85	282.67	264.15	290.47	185.77	230.48	339.63	243.41	137.46	224.04	144.64	143.11	153.81	86.81	86.14	activity-dependent neuroprotector homeobox [Source:HGNC Symbol;Acc:15766]
ADNP2	32.26	30.72	32.62	32.89	37.59	32.4	34.77	42.1	37.23	35.09	25.38	38.33	35.38	33.44	37.24	31.88	38.98	36.08	40.59	37.03	22.27	50.3	58.87	55.76	58.18	27.19	24.76	32.93	74.58	76.39	38.88	51.2	59.51	40.16	40.7	48.75	25.41	27.55	32.39	51.4	83.3	32.5	68.07	106.3	39.39	66.22	62.29	ADNP homeobox 2 [Source:HGNC Symbol;Acc:23803]
ADO	25.27	35.26	30.43	36.8	29.04	24.46	33.56	40.56	35.86	35.5	27.76	31.38	20.78	24.09	30.36	24.37	27.13	36.97	14.32	16.93	25.17	40.58	31.64	32.06	31.16	21.68	23.43	16.54	35.07	36.61	34.02	35.45	37.4	34.3	31.95	28.26	22.14	21.55	25.38	21.19	16.21	20.86	28.71	20.2	40.41	19.53	18.09	2-aminoethanethiol (cysteamine) dioxygenase [Source:HGNC Symbol;Acc:23506]
ADORA1	0.07	1.42	1.3	0.83	0.29	1.79	0.23	0	0.27	0.1	0.94	0.22	2.23	1.14	0.83	0.67	0.78	0.83	4.88	5.21	4.41	2.59	2.58	5.08	6.72	5.82	5.2	6.54	19.94	23.77	10.02	11.4	12.75	3.41	4.85	4.78	15.51	14.13	1.3	6.04	0.11	0	0.57	0.51	0.64	0	0	adenosine A1 receptor [Source:HGNC Symbol;Acc:262]
ADORA2A	1.79	4.49	4.13	2.71	4.02	1.11	12.08	2.33	3.4	1.91	1.53	7.82	2.66	14.63	4.31	3.79	10.76	4.67	1.07	1.63	0.99	0.51	0.51	0.05	0.15	0.96	0.36	0.7	3.1	1.9	0.43	2.09	1.25	0.37	0.39	0.95	1.7	2.18	0.76	0.64	27.45	5.12	36.68	21.8	19.2	41.89	42.04	adenosine A2a receptor [Source:HGNC Symbol;Acc:263]
ADORA2B	8.46	5.63	6.39	6.3	5.62	7.01	9.51	3.26	2.91	4.49	3.88	7.34	3.58	5.53	8.26	4.27	6.65	6.37	0.94	1.05	0.28	5.17	0.8	1.03	0.44	0.24	0.37	0	7.41	5.25	0.41	0.71	2.06	0.26	0.79	1.08	1.82	2.11	0.87	0.91	0.08	0	0.45	0.73	0.08	0	0	adenosine A2b receptor [Source:HGNC Symbol;Acc:264]
ADORA3	52.73	75.56	22.9	62.74	77.82	156.98	27.35	120.33	71.66	98.19	144.9	54.64	92.57	62.45	85.02	41.39	15.3	36.84	0	0.12	1.97	0.11	0	0.57	0.92	2.02	0.65	0.05	0.24	1.07	0	0.99	2.32	0	1.81	5.52	6.06	5.39	1.04	0.12	0.19	0.05	0.09	0.12	0	0.04	0	adenosine A3 receptor [Source:HGNC Symbol;Acc:268]
ADPGK	150.24	137.92	145.74	173.34	152.08	160.97	163.06	202.15	163.95	157.12	173.41	147.06	169.98	173.45	162.59	165.7	177.79	178.48	35.04	37	36.65	38.47	32.36	47.08	45.96	36.75	28.32	24.76	26.87	28.78	42.15	39.27	38.4	30.37	71.79	71.19	58.51	65.27	57.87	42.96	75.86	36.86	77.07	70.52	57.61	77.46	82.77	ADP-dependent glucokinase [Source:HGNC Symbol;Acc:25250]
ADPRH	40.98	38.56	54.66	58	32.94	25.92	48.22	59.16	43.36	41.95	39.14	40.26	49.74	47.73	43.2	55.06	57.06	55.12	6.36	7.09	24.71	2.52	4.56	3.6	5.06	5.32	5.65	5.37	4.3	4.34	3.22	10.12	8.95	1.27	7.35	9.26	9.09	6.31	7.19	5.3	4.56	8.83	3.14	7.13	6.8	2.06	1.17	ADP-ribosylarginine hydrolase [Source:HGNC Symbol;Acc:269]
ADPRHL1	0.33	0.46	0.35	0.32	0.52	0.29	0.3	0.14	0.19	0.52	0.49	0.37	0.36	0.19	0.31	0.26	1.1	0.68	4.81	4.16	3.85	1.84	1.38	2.93	2.92	3.61	3.49	2.2	5.71	5.58	2.41	6.9	4.11	10.14	4.02	4.99	2.47	2.88	4.19	10.63	0.42	0.3	0.6	0.62	0.12	0.51	1.4	ADP-ribosylhydrolase like 1 [Source:HGNC Symbol;Acc:21303]
ADPRHL2	29.04	32.55	34.34	38.56	24.05	27.38	32.69	47.37	34.37	28.74	39.54	27.82	32.88	40.05	25.84	36.22	42.03	42.99	59.55	56.97	64.64	30.52	57.94	31.93	37.97	26.19	23.71	27.61	59.54	55.61	48.92	58.86	56.56	61.39	53.99	48.86	53.1	57.27	45.3	76.46	18.51	5.72	20.42	26.95	7.82	18.06	18.5	ADP-ribosylhydrolase like 2 [Source:HGNC Symbol;Acc:21304]
ADPRM	3.19	4.58	4.38	4.99	2.64	3.92	4.2	3.87	3.56	2.79	2.99	4.75	3.04	3.95	3.97	5.02	4.76	5.27	2.17	2.58	4.03	8.28	1.93	3.5	3.21	4.86	2.85	2.48	3.36	3.62	1.41	2.92	3.53	3.29	1.89	2.48	1.63	1.99	1.91	2.48	15.26	33.5	20.13	15.37	15.14	24.84	33.75	ADP-ribose/CDP-alcohol diphosphatase, manganese-dependent [Source:HGNC Symbol;Acc:30925]
ADRA1A	0.07	1.69	0.65	0.55	1.09	0.57	0.27	0.19	0.38	0.1	0.55	0.07	0.09	0.11	0.31	0.07	0.32	0	0.45	0	2.49	0.05	0.06	0	1.75	0.48	0	0.42	0.08	0	0	0.64	1.75	0.27	0.2	0.4	0	0.07	0	0	0.31	0.1	0.3	1.23	0.3	0	0	adrenoceptor alpha 1A [Source:HGNC Symbol;Acc:277]
ADRA1B	0	0.22	0.16	0.18	0.06	1.11	0	0.05	0.18	0.05	0.02	0.05	0.53	0.04	0.01	0.04	0.12	0.12	3.35	2.16	4.25	2.07	4.88	1.22	1.7	19.21	18.86	24.8	1.43	0.89	3.54	15.79	9.07	7.41	32.99	30.73	3.43	2.33	10.04	5.43	0.61	0	1.37	3.02	0.09	0	0	adrenoceptor alpha 1B [Source:HGNC Symbol;Acc:278]
ADRA1D	0	0	0	0	0.11	0.03	0	0	0	0	0	0	0	0	0	0	0	0	0	0.11	0.26	0	0	0	0	0.43	0	0	0.04	0.1	0	0.41	1.02	0.24	1.4	0.12	0.04	0.04	0.24	0.03	0	0	0.15	0	0	0	0	adrenoceptor alpha 1D [Source:HGNC Symbol;Acc:280]
ADRA2A	0.04	1.24	0.05	0.03	0.06	0.06	0.11	0.05	0.04	0	0	0.07	0.06	0	0.06	0.07	0.27	0	0.67	0.72	0.26	0.4	0.46	1.1	3.99	1.19	1.4	0.65	3.95	3.39	0.27	0.41	0.38	0.34	0.83	1.84	1.65	2.86	3.26	2.3	0.11	0	0.05	0.37	0.08	0	0.05	adrenoceptor alpha 2A [Source:HGNC Symbol;Acc:281]
ADRA2B	0	0	0.05	0	0.11	0.03	0.04	0.09	0.38	0.46	0	0	0.21	0.08	0.34	0	0.74	0.04	0.58	0.43	0.9	0.63	0.46	0.67	0.34	0.91	0.31	0.37	2.51	2.85	1.33	0.24	0.57	0.36	1.2	2.51	1	0.69	0.24	7.18	7.63	0.1	0.46	2.94	0.09	0.38	0.32	adrenoceptor alpha 2B [Source:HGNC Symbol;Acc:282]
ADRA2C	0.07	0.16	0.14	0.06	0.06	0	0.08	0.05	0	0	0.17	0	0.53	0.04	1.51	0.19	0	0.13	15.59	15.98	11.08	0.58	0.92	19.65	16.84	89.95	77.54	70.39	14.06	16.56	48.54	49.61	69.8	37.5	57.22	40.43	18.74	22.57	47.36	6.9	0.54	0.15	3.06	0.49	0.12	0.04	0	adrenoceptor alpha 2C [Source:HGNC Symbol;Acc:283]
ADRB1	8.09	10.72	6.14	5.69	2.35	0.81	8.14	1.31	0.96	5.52	2.63	7.22	3.79	7.22	2.38	5.05	2.81	11.19	0.3	0.6	0.39	0.61	4.53	0.77	1.36	0.29	0.37	0.51	0.28	0.22	1.8	0.87	0.46	0.05	1.65	2.01	0.05	0.01	0.25	0.42	0.34	2.06	0.4	1.17	5.28	0.21	0.36	adrenoceptor beta 1 [Source:HGNC Symbol;Acc:285]
ADRB2	44.78	30.82	22.34	48.34	25.14	19.67	21.4	28.77	38.39	32.09	24.47	26.86	14.43	34.94	30.76	47	22.4	28.79	0.67	0.55	2.11	0.28	0.08	0	0.49	0.83	1.76	7.1	0.03	0	0.08	1.87	0.4	0.12	1.43	1.04	0.21	0.22	0	0.44	47.91	15.2	13.16	32.34	35.35	50.69	34.25	adrenoceptor beta 2, surface [Source:HGNC Symbol;Acc:286]
ADRB3	0.18	0.27	0	0.61	0.23	0.07	0.19	0	0.08	0.21	0.12	0.15	0.03	0	0.22	0	0.12	0.42	0	0	0.26	0	0	0.06	0	0.05	0	0	0.08	0.05	0	0	0	0	0.13	0.08	0	0.04	0	0	0	0	0.31	0.13	0.04	0	0	adrenoceptor beta 3 [Source:HGNC Symbol;Acc:288]
ADRBK1	258.93	203.08	260.64	293.55	201.37	193.52	242.37	188.02	191.86	183.02	187.29	237.46	225.16	233.99	206.11	238.18	260.86	237.76	122.9	121.63	39.38	37.32	89.59	46.42	45.03	44.51	41.73	43.86	86.45	74.64	143.31	46.07	35.06	85.33	118.62	102.86	77.21	75.09	82.12	48.5	350.05	112.8	324.33	288.13	256.81	363.1	409.78	adrenergic, beta, receptor kinase 1 [Source:HGNC Symbol;Acc:289]
ADRBK2	207.52	206.12	197.32	220.32	206.25	154	216.12	160.7	179.91	187.82	164.61	200.41	179.38	188.85	217.53	195.31	196.3	193.42	122.28	152.18	20.5	14.2	40.96	18.76	21.66	25.56	16.31	5.98	53.59	57.64	10.15	13.11	23.67	26.34	78.99	72.58	33.57	42.26	16.36	31.09	13.65	15.9	21.38	13.36	22.9	10.4	6.66	adrenergic, beta, receptor kinase 2 [Source:HGNC Symbol;Acc:290]
ADRM1	64.63	73.87	70.05	59.25	70.99	60.95	58.44	71.61	59.76	62.13	63.86	56.86	56.04	63.81	54.91	48.34	58.22	68.6	126.72	118.39	42.42	41.29	57.31	75.69	86.7	94.38	82.33	109.91	56.06	60.79	247.52	171.5	200.26	70.98	119.26	96.14	121.75	98.34	110.34	100.47	50.98	9.78	40.89	58.09	34.8	53.13	45.64	adhesion regulating molecule 1 [Source:HGNC Symbol;Acc:15759]
ADSL	50.53	53.29	55.19	51.76	41.43	45.89	53.94	51.94	39.94	43.96	45.68	46.66	45.44	50.24	42.36	43.99	55.52	50.78	52.24	50.2	113.12	66.98	52.86	66.09	58.81	64.98	52.53	49.51	62.65	65.4	54.3	89.36	97.21	46.65	118.13	109.18	32.49	32.53	40.76	97.1	61.02	108.03	85.25	58.52	96.35	93.84	97.3	adenylosuccinate lyase [Source:HGNC Symbol;Acc:291]
ADSS	38.56	38.81	55.72	45.62	45.8	37.31	48.03	44.43	27.39	35.04	35.41	49.75	33.18	38.64	41.98	46.63	54.95	51.01	24.43	29.77	298.87	180.84	248.24	212.32	182.56	76.45	81.16	68.9	65.87	65.68	41.32	64.3	79.01	93.16	74.08	74.52	63.87	63.03	29.66	103.07	64.44	114.91	65.27	74.78	123.05	51.61	47.39	adenylosuccinate synthase [Source:HGNC Symbol;Acc:292]
ADSSL1	11.75	5.31	4.47	2.08	6.71	12.51	2.39	8.67	12.96	8.26	13.32	5.2	6.5	4.76	11.47	6.09	3.14	1.89	4.55	3.82	1.03	2.44	4.3	8.24	6.52	5.63	3.94	3.5	5.35	4.49	5.87	3.91	5.39	5.87	17.21	12.37	5.49	5.17	5.2	8.98	1.15	0.25	1.8	0.43	0.23	1.47	1.62	adenylosuccinate synthase like 1 [Source:HGNC Symbol;Acc:20093]
ADTRP	0.62	1.33	0.7	0.64	2.93	2.07	0.83	5.22	2.98	1.75	2.32	0.71	0.78	0.92	0.75	1.11	0.79	0.08	0.45	0.54	1.23	1.43	4.56	0.65	0.44	1.22	0.77	0.19	0.53	1.48	0.09	0.36	0.08	0.47	0.75	0.74	17.16	15.11	2.03	0.18	10.69	68.96	36.99	22.01	53.48	17.68	32.58	androgen-dependent TFPI-regulating protein [Source:HGNC Symbol;Acc:21214]
AEBP1	3.11	14.38	2.46	4.09	4.71	5.86	4.24	1.17	2.02	2.63	2.44	2.54	0.59	1.3	2.62	0.93	2.29	0.22	5.43	0.6	5.29	4.67	2.23	2.56	6.13	29.23	18.78	5.51	36.89	37.1	0.74	53.77	92.13	3.5	2.2	2.82	0.88	3.79	1.75	5.87	4.18	10.68	9.53	7.26	5.9	7.28	15.35	AE binding protein 1 [Source:HGNC Symbol;Acc:303]
AEBP2	17.87	18.67	18.26	21.96	22.21	19.69	24.51	20.61	25.8	19.25	15.86	25.04	18.63	19.72	22.18	22.85	20.6	24.61	28.37	42.59	105.26	53.54	36.5	109.27	117.33	45.99	54.01	39.98	45.92	54.06	39.73	43.56	73.2	27.02	20.69	23.64	18.46	24.45	57.77	28.77	38.52	135.12	52.06	40.83	79.57	36.58	39.97	AE binding protein 2 [Source:HGNC Symbol;Acc:24051]
AEN	14.68	15.56	16.23	22.2	12.97	13.7	16.32	22.61	12.08	12.8	11.06	17.65	18.65	21.55	11.06	29.68	26.1	23.19	13.75	11.53	13.29	41.19	17.66	14.93	19.52	21.4	15.62	20.51	11.56	11.65	32.05	11.62	9.5	10.13	28.13	34.01	22.52	20.77	59.68	13.25	67.62	13.44	59.76	68.66	27.42	83.15	70.39	apoptosis enhancing nuclease [Source:HGNC Symbol;Acc:25722]
AES	145.89	126.36	206.87	124.25	125.62	125.66	112.57	112.64	103.39	121.72	131.92	90.26	87.56	106.36	91.95	129.1	133.58	107.73	258.13	229.31	42.63	168.96	189.25	127.59	105.74	214.14	236.17	331.03	125.58	113.44	382.29	61.7	50.89	185.47	124.12	85.22	328.7	290.91	143.6	206.58	402.29	68.31	372.42	375.25	163.04	558.69	604.83	amino-terminal enhancer of split [Source:HGNC Symbol;Acc:307]
AF131216.1	0.15	0.32	0.55	0.15	0.11	0	0.11	0.05	0.15	0.31	0.12	0.15	0.09	0.31	0.09	0.22	0.15	0.27	0.18	0.11	0.26	0.06	0	0.06	0.1	0.11	0.08	0.05	0.29	0.12	0	0.26	0.2	0.03	0	0.03	0.03	0.17	0.29	0.05	0.88	0.05	0.3	0.93	0	0.08	0.14
AF165138.7	0.15	0.09	0	0.03	0	0.3	0.08	0.14	0.11	0.05	0.21	0.11	0.15	0.15	0.28	0.04	0.28	0.11	0.15	0.17	0.9	0.12	0	0.18	0	0	0	0.05	0.08	0.05	0	0.03	0	0.03	0	0	0.13	0.07	0.17	0.03	0.04	0.05	0	0	0	0	0.05	Protein LOC388813 [Source:UniProtKB/TrEMBL;Acc:H7C1N6]
AF196779.12	16.59	14.37	19.65	14.66	11.59	12.88	15.95	11.05	10.47	11.45	16.35	12.55	12.21	16.56	12.9	16.09	16.45	12.23	13.91	13.33	7.78	7.81	6.88	12.64	14.95	20.16	17.09	22.23	32.32	28.49	22.09	141.45	91.4	19.93	27.92	24.11	33.84	27.18	16.58	32.48	21.01	6.37	16.32	20.5	5.61	21.43	22.73	Uncharacterized protein; WD repeat domain phosphoinositide-interacting protein 4 [Source:UniProtKB/TrEMBL;Acc:A6NM71]
AFAP1	3.37	11.8	17.97	4.99	6.94	25.64	28.37	5.87	17.39	1.08	8.9	11.64	20.51	6.2	9.25	10.22	11.66	7.66	92.68	88.14	20.35	79.99	57.93	28.84	37	26.73	27.88	35.03	22.78	22.65	128.49	169.92	137.32	36.86	132.63	123.03	49.6	44.38	167.19	23.96	49.18	17.55	50.79	41.69	19.42	47.82	55.54	actin filament associated protein 1 [Source:HGNC Symbol;Acc:24017]
AFAP1L1	0.07	0.73	1.05	0.48	0.57	0.59	0.49	0.33	0.34	0.98	1.16	0.37	0.83	1.19	1.15	0.41	0.18	0.49	6.6	7.32	1.14	3.74	2.75	1.16	1.27	2.7	2.56	2.71	2.77	2.67	0.27	6.27	4.03	0.51	14.38	11.18	0.6	0.62	2.28	2.71	0.08	0	0.8	0.05	0.64	0.34	0.68	actin filament associated protein 1-like 1 [Source:HGNC Symbol;Acc:26714]
AFAP1L2	0.15	0.9	0.7	0.63	0	4.3	0.11	0.19	0.22	0	0.28	0.83	0.37	0.37	0.68	0.85	7.92	0.29	54.21	50.48	3.53	73.52	6.37	98.8	88.8	14.29	22.97	35.73	20.05	30.26	4.81	24.68	10.26	9.88	31.17	24.96	6.36	4.04	17.77	147.06	4.71	3.76	7.61	8.45	5.87	4.55	3.87	actin filament associated protein 1-like 2 [Source:HGNC Symbol;Acc:25901]
AFF1	151.49	172.72	133.62	186.77	218.65	290.88	172.07	193.99	248.07	160.22	156.04	240.73	194.46	149.29	215.62	176.77	145.15	199.37	152.04	173	202.65	148.6	187.46	44.43	70.64	158.44	180.63	147.65	161.16	151.47	88.46	251.73	225.41	128.65	63.55	71.61	127.31	127.05	142.68	45.7	229.99	309.91	247.38	193.64	228.48	148.82	154.69	AF4/FMR2 family, member 1 [Source:HGNC Symbol;Acc:7135]
AFF2	4.36	2.01	4.23	4.09	1.84	3.42	7.12	1.96	2.41	1.55	2.96	6.47	1.88	15.09	5.03	2.23	8.04	4.4	3.45	5.32	2.03	62.8	4.94	6.3	5.01	0.25	0.23	0	1.92	2.52	3.96	6.76	7.54	0.01	16.35	19.35	0.78	1.93	0.15	5.47	1.38	1	6.41	2.38	0.51	5.77	7.07	AF4/FMR2 family, member 2 [Source:HGNC Symbol;Acc:3776]
AFF3	3.77	16.85	4.33	36.89	4.3	5.35	8.29	4.76	10.67	18.73	3.33	23.76	1.43	5.84	6.25	3.79	10.83	19.31	5.32	6.2	4.34	2.63	1.02	0.28	0.54	0.72	0	0.19	0.27	0.7	0.24	5.27	5.9	0.41	9.15	6.66	2.64	1.83	0.69	2.96	9.58	8.58	16.43	12.16	22.72	11.07	21.02	AF4/FMR2 family, member 3 [Source:HGNC Symbol;Acc:6473]
AFF4	166.61	184.65	157.91	170.56	203.15	203.16	201.65	177.02	208.35	191.9	148.25	225.48	188.9	164.48	217.55	176.77	148	190.44	326.43	350.82	243.06	400.31	315.9	228.28	277.44	380.07	467.79	444.82	326.38	320.96	96.29	480.55	488.13	489.89	286.14	351.37	280.06	273.63	373.8	158.31	185.99	298.27	200.35	200.08	270.2	146.55	153.06	AF4/FMR2 family, member 4 [Source:HGNC Symbol;Acc:17869]
AFG3L2	49.03	51.86	47.56	58.25	48.03	46.73	45.91	59.39	43.26	52.94	52.56	43.69	53.27	57.97	48.8	51.16	56.21	51.09	109.61	112.72	130.44	112.29	320.3	258.49	252.37	76.33	68.19	67.54	102.21	101.83	121.85	299.06	243.88	166.2	263.03	232.07	155.29	178.84	184.15	107.71	55.27	64.15	55.15	56.8	75.2	65.34	59	AFG3 ATPase family member 3-like 2 (S. cerevisiae) [Source:HGNC Symbol;Acc:315]
AFM	0	0	0	0	0	0	0	0	0	0	0	0	0	0	0	0	0	0	0	0	0.77	0	0	0	0	0	0.08	0	0	0	0	0.06	0.11	0	0	0	0	0	0	0	0	0	0	0.09	0	0	0	afamin [Source:HGNC Symbol;Acc:316]
AFMID	14.13	12.09	13.67	12.07	13.14	20.83	10.19	8.95	8.83	9.08	13.4	12.71	16.96	12.16	16.14	10.77	11.06	7.95	19.54	17.57	13.21	9.23	23.42	14.84	12.75	17.41	13.86	11.68	6.76	5.68	23.16	30.01	29.19	16.1	23.32	21.58	31.08	35.29	18.71	19.74	2.91	1	3.06	8.38	1.6	1.18	1.8	arylformamidase [Source:HGNC Symbol;Acc:20910]
AFP	0	0	0	0	0	0	0	0	0	0	0	0	0	0	0	0	0	0	0.04	0	1.03	0.06	0.23	0	0	0	0	0.09	0.08	0	0	0.03	0.07	0	0	0	0.22	0.07	0.03	0	0	0	0.05	0	0	0	0	alpha-fetoprotein [Source:HGNC Symbol;Acc:317]
AFTPH	99.13	84.32	100.53	96.18	90.27	72.61	116.77	94.36	88.49	78.22	77.92	103.32	81.29	98.79	101.66	109.3	105.92	100.42	73.27	72.4	128.59	132.18	214.21	210.19	173.41	98.82	103.08	91.97	88.13	83.84	32.17	135.94	151.67	161.79	152.68	163.42	83.18	79.96	86.38	86.57	79.42	134.57	95.81	75.21	113.91	78.05	65.93	aftiphilin [Source:HGNC Symbol;Acc:25951]
AGA	10.99	14.47	17.14	9.27	9.3	14.14	10.49	13.52	14.79	14.14	14.43	9.04	13.83	13.04	13.7	12.97	16.22	13.3	5.8	4.4	22.08	21.37	40.07	55.36	47.71	13.76	15.01	14.34	15.13	15.44	5.93	5.64	6.41	6.03	8.98	9.5	22.43	21.6	12.22	14.94	18.86	22.17	17.59	16.2	28.84	24.59	19.62	aspartylglucosaminidase [Source:HGNC Symbol;Acc:318]
AGAP1	1.5	2.41	2.43	1.81	1.89	4.73	1.02	0.84	1.66	0.98	1.17	3.09	4.1	3.14	1.86	1.19	2.37	2.32	38.73	36.37	107.95	59.16	43.7	42.77	52.09	54.95	58.74	55.16	127.78	117.81	73.96	117.85	102.15	42.7	63.13	68.41	117.57	116.35	84.12	44.21	19.86	14.34	8.8	24.47	10.74	15.87	14.9	ArfGAP with GTPase domain, ankyrin repeat and PH domain 1 [Source:HGNC Symbol;Acc:16922]
AGAP2	17.28	18.32	18.73	24.47	16.99	18.77	14.85	20.19	17.82	14.71	16.23	15.46	20.98	19.01	17.42	19.43	17.57	19.54	0.14	0.43	3.46	0.69	0.07	0.21	0.15	0.87	0.25	0.14	1.41	1.4	0.03	0.46	0	0.24	0.59	0.6	0.89	0.88	0	0	121.7	50.26	131.7	89.71	86.83	119.56	137	ArfGAP with GTPase domain, ankyrin repeat and PH domain 2 [Source:HGNC Symbol;Acc:16921]
AGAP3	59.61	59.65	64.06	59.91	60.2	55.6	65.56	51.19	56.27	55.88	52.93	57.67	78.69	56.89	58.1	59.44	57.47	60.87	56.27	60.99	44.99	39.91	125.32	74.72	75.21	64.36	55.3	45.96	120.99	106.85	82.27	52.73	50.62	111.13	67.76	35.12	69.21	61.26	68.32	84.87	21.2	6.62	23.93	19.63	15.9	21.13	22.91	ArfGAP with GTPase domain, ankyrin repeat and PH domain 3 [Source:HGNC Symbol;Acc:16923]
AGAP4	29.95	36.26	27.45	38.31	37.76	24.29	32.5	29.7	44.12	36.58	23.87	42.87	37.96	30.46	33.19	31.43	25.59	31.76	41.79	53.72	49.59	32.94	70.84	32.42	33.69	32.11	30.77	22.51	36.77	39.69	22.48	40.3	32.73	50.88	37.81	40.8	38.64	36.39	49.38	33.14	48.99	57.23	44.33	42.15	62.99	49.26	50.09	ArfGAP with GTPase domain, ankyrin repeat and PH domain 4 [Source:HGNC Symbol;Acc:23459]
AGAP5	27.72	34.02	24.84	34.12	33.69	21.41	27.8	26.57	39.8	34.73	21.22	38.61	31.97	27.59	29.14	25.38	24.32	28.66	36.22	44.03	46.98	28.97	63.38	30.35	26.87	25.63	23.42	17.05	29.87	31.81	18.71	29.48	22.88	40.52	30.72	33.84	36.65	34	41.84	28.12	38.68	47.15	35.06	33.07	52.96	39.91	43.25	ArfGAP with GTPase domain, ankyrin repeat and PH domain 5 [Source:HGNC Symbol;Acc:23467]
AGAP6	34.35	41.16	31.98	44.02	43.39	26.65	37.72	33.47	49.36	39.06	25.79	45.67	43.51	36.06	35.66	38.86	30.53	39.12	49.11	61.52	54.01	37.37	84.05	39.87	41.23	36.04	34.62	25.46	45.96	47.01	28.28	50.3	38.11	58.94	40.1	47.65	42.88	41.78	59.91	39.33	57.11	69.31	48.42	48.2	70.26	54.98	62.92	ArfGAP with GTPase domain, ankyrin repeat and PH domain 6 [Source:HGNC Symbol;Acc:23466]
AGAP9	30.36	42.4	28.6	42.98	46.02	25.27	35.41	34.92	56.16	47.52	24.78	50.54	46.22	30.96	39.23	37.97	24.59	33.51	45.29	56.71	70.19	43.09	69.55	46.69	45.42	35.57	32.68	24.1	43.62	45.11	16.88	42	33.79	49.71	37.47	46.16	37.8	35.64	48.91	36	50.83	75.88	30.67	46.94	46.88	51.28	54.5	ArfGAP with GTPase domain, ankyrin repeat and PH domain 9 [Source:HGNC Symbol;Acc:23463]
AGBL1	0.11	0	0.05	0	0.11	0	0.11	0.05	0	0	0	0.07	0	0	0.03	0	0	0.04	0	0	1.18	0.17	0	0.06	0.19	0.05	0.08	0	0.13	0	0	0	0.07	0.03	0.03	0	0.04	0	0	0.1	0	0	0.15	0.13	0.08	0	0	ATP/GTP binding protein-like 1 [Source:HGNC Symbol;Acc:26504]
AGBL2	0.51	0.23	0.35	0.31	0.17	0.5	0.3	0.33	0.46	0.21	0.09	0.56	0.54	0.31	0.31	0.52	0.43	0.38	5.91	4.76	1.55	8.81	4.65	0.67	0.39	3.12	2.01	1.03	3.48	3.18	1.33	1.4	1.48	1.76	1.94	1.63	2.67	2.45	5.07	0.94	5.1	3.51	5.95	3.97	4.82	4.8	5.63	ATP/GTP binding protein-like 2 [Source:HGNC Symbol;Acc:26296]
AGBL3	0.26	0.46	0.6	0.44	0.46	0.5	0.72	0.51	0.42	0.26	0.24	0.41	0.36	0.61	0.59	0.26	0.27	0.26	3.28	3.16	4.32	2.59	2.93	2.14	1.17	1.29	1.94	0.75	1.84	1.94	1.18	0.87	1.47	0.61	1.43	1.67	2.03	1.95	2.98	3.12	0.8	2.66	2.9	1.97	2.75	2.06	2.48	ATP/GTP binding protein-like 3 [Source:HGNC Symbol;Acc:27981]
AGBL4	0	0	0	0.09	0.06	0.03	0	0.09	0.04	0	0	0.22	0.03	0	0.06	0	0.03	0	5.22	7.55	6.48	2.02	0.98	0.61	0.73	0.92	0.85	0.75	1.22	1.28	0.86	4.15	2.99	1.13	1.2	1.04	0.13	0.18	0.23	0.41	0.27	0.3	0.05	0.15	0.56	0.29	0.18	ATP/GTP binding protein-like 4 [Source:HGNC Symbol;Acc:25892]
AGBL5	5.57	5.97	4.42	5.64	5.57	7.93	4.47	5.13	5.71	5.93	6.1	5.06	6.8	5.03	6.61	5.83	7.01	3.24	97.46	91.97	45.88	35.68	32.26	45.81	31.11	84.44	67.74	70.3	83.87	85.87	87.57	39.03	41.8	55.48	97.33	80.68	25.35	27.33	49.17	48.3	12.34	3.31	16.79	13.16	6.46	16.21	16.29	ATP/GTP binding protein-like 5 [Source:HGNC Symbol;Acc:26147]
AGER	5.82	3.89	5.28	6.41	4.07	3.04	6.21	2.94	5.77	2.53	2.08	6.62	5.43	4.76	4.94	5.94	4.67	6.07	7.07	8.86	2.05	1.64	8.89	1.63	0.97	2.81	1.92	1.21	2.74	3.09	4.25	0.69	0.65	4.25	3.43	4.17	1.84	2.27	5.94	4.33	8.62	4.97	10.01	5.41	9.5	15.83	22.19	advanced glycosylation end product-specific receptor [Source:HGNC Symbol;Acc:320]
AGFG1	411.52	293.65	261.1	266.49	485.27	481.87	414.86	377.26	339.14	360.16	277.96	396.53	192.42	212.28	469.72	257.8	195.99	263.94	120.13	134.56	215.49	135.29	115.67	103.44	117.86	65.93	74.82	72.73	179.76	188.62	66.8	93.12	126.56	83.77	50.06	60.25	77.84	77.1	146.41	84.5	108.25	132.01	122.77	116.99	93.23	83.36	81.19	ArfGAP with FG repeats 1 [Source:HGNC Symbol;Acc:5175]
AGFG2	2.12	4.51	3.07	6.82	3.04	3.61	2.31	4.57	4.22	2.94	3.6	3.95	3.44	4.43	3.6	4.53	6.74	3.26	50.76	56.25	12.76	10.36	13.89	33.53	34.71	60.71	63.06	61.52	27.08	26.93	32.71	26.4	21.3	38.9	57.06	42.71	44.52	45.13	37.66	43.92	49.03	9.98	40.41	32.77	44.95	55.95	47.84	ArfGAP with FG repeats 2 [Source:HGNC Symbol;Acc:5177]
AGGF1	56.72	59.2	53.61	71.13	51.88	52.67	75.64	60.28	64.76	64.19	45.37	64.01	43.14	46.93	57.66	51.2	49.14	64.42	23.76	26.47	31.65	91.31	69.64	67.52	61.29	39.45	41.19	30.31	27.14	38.55	8.87	53.01	58.53	37.81	34.92	39.52	40.35	34.74	31.21	38.29	37.37	132.66	69.43	33.83	141.03	45	41.09	angiogenic factor with G patch and FHA domains 1 [Source:HGNC Symbol;Acc:24684]
AGK	17.47	16.06	14.05	20.85	16.76	17.77	16.17	24.99	18.77	17.7	17.41	19.44	17.93	15.63	19.21	18.06	20.52	22.05	35.45	32.33	34.06	20.43	45.05	28.98	27.12	27.83	27.16	26.3	45.34	48.03	32.56	35.83	38.04	37.86	26.56	19.29	32.26	34.19	39.32	51.72	39.48	27.99	36.34	35.08	35.29	47.36	31.55	acylglycerol kinase [Source:HGNC Symbol;Acc:21869]
AGL	26.04	30.34	29.82	28.38	21.29	29.83	21.06	28.67	30.27	23.68	20.83	27.39	32.01	25.19	30.01	31.36	18.53	26.04	34.01	41.3	108.93	62.67	43.6	46.21	53.7	64.22	67.87	49.09	129.11	131.66	26.94	130.74	130.37	76.13	37.72	44.98	46.92	40.27	80.41	18.58	44.92	90.13	58.71	37.45	74.82	44.08	43.48	amylo-alpha-1, 6-glucosidase, 4-alpha-glucanotransferase [Source:HGNC Symbol;Acc:321]
AGMAT	0.48	0.82	2.01	0.42	1.38	0.88	0.27	0.98	0.61	1.86	1.4	0.94	1.88	1.46	0.75	1.3	1.04	0.83	0.89	1.09	4	1.49	2.34	2.36	2.24	1.53	1.31	0.65	7.62	7.43	3.67	3.17	3.08	3.13	1.86	1.51	1.02	1.29	3.9	3.6	13.72	14.75	21.36	13.04	16.57	13.26	18.63	agmatine ureohydrolase (agmatinase) [Source:HGNC Symbol;Acc:18407]
AGMO	0	0	0	0	0.11	0	0	0	0	0.05	0	0	0.03	0	0.03	0	0	0	0.19	0.11	0.9	0	0.11	0	0.49	0.7	0.47	0.23	0.08	0.05	0.48	0.09	0.21	0.1	0.13	0.08	0	0	0.03	0.22	0	0.1	0.05	0.08	0.17	0	0	alkylglycerol monooxygenase [Source:HGNC Symbol;Acc:33784]
AGO1	187.38	152.29	190.19	175.05	148.86	129.03	179.19	93.33	151.51	117.75	123.05	200.28	145.4	160.92	182.37	176.92	191.04	147.55	180.57	192.21	96.92	57.48	84.59	91.49	98.97	79.13	79.58	59.32	207.81	199.7	70.44	296.16	290.61	91.35	92.8	88.37	80.18	92.92	125.08	67.48	90	115.46	94.54	79.7	103.42	92.07	91.81	argonaute RISC catalytic component 1 [Source:HGNC Symbol;Acc:3262]
AGO2	110.4	95.23	88.8	83.53	99.4	113.21	113.93	61.63	82.68	64.76	51.12	173.21	77.01	98.53	108.41	86.53	106.45	106.48	341.14	341.98	190.98	116.95	223.55	298.05	294.73	226.82	233.56	187.63	201.05	193.97	422.33	139.09	187.1	340.15	549.26	577.31	287.44	297.45	533.32	420.23	194.65	182.71	232.87	193.57	127.2	127.35	152.07	argonaute RISC catalytic component 2 [Source:HGNC Symbol;Acc:3263]
AGO3	71.37	67.99	71.37	82.95	67.55	64.41	88.78	54.73	87.21	59.39	46.21	97.68	60.8	59.74	82.79	67.84	59.44	78.22	124.75	139.62	152.65	77.69	114.22	57.35	47.81	52.81	57.17	38.3	98.33	103.97	39.06	125.31	153.31	77.74	64.61	70.31	46.53	55.02	75.42	52.82	90.54	204.43	125.27	77.27	156.48	79.99	84.25	argonaute RISC catalytic component 3 [Source:HGNC Symbol;Acc:18421]
AGO4	172.73	133.66	135.88	179.57	140.37	112.78	181.88	112.08	162.2	119.3	125.98	161.28	126.41	154.79	173.07	154.81	145.7	143.35	86.61	82.51	28.96	68.56	75.02	50.34	53.06	22.29	26.53	21.77	76.63	73.99	10.46	74.07	53.35	51.11	71.53	71.83	42.04	39.01	63.2	19.69	120.78	120.97	84.23	82.16	113.96	92.03	65.12	argonaute RISC catalytic component 4 [Source:HGNC Symbol;Acc:18424]
AGPAT1	38.12	33.82	34.01	32.44	41.38	38.94	31.74	35.01	37.15	32.2	25.73	40.38	29.93	30.27	32.87	31.32	30.76	31.2	61.99	59.25	19.16	14.36	25.18	26.05	26.34	43.86	43.43	44.14	41.67	35.21	96.62	22.61	24.68	44.24	53.32	45.08	65.82	63.98	43.82	77.22	23.88	6.37	35.13	26.91	16.88	31.57	30.92	1-acylglycerol-3-phosphate O-acyltransferase 1 [Source:HGNC Symbol;Acc:324]
AGPAT2	19.74	24.44	24.13	23.78	26.46	43.83	40.11	30.07	31.46	33.33	33.43	25.28	26.86	28.35	25.34	14.56	25.02	26.3	54.82	54.95	5.06	34.87	33.36	28.98	19.18	33.78	27.74	23.54	64.62	48.78	154.41	45.99	43.49	60.92	134.47	111.46	37.79	28.34	23.29	65.95	10.85	1.05	10.05	15.63	5.56	8.76	9.27	1-acylglycerol-3-phosphate O-acyltransferase 2 [Source:HGNC Symbol;Acc:325]
AGPAT3	139.15	136.57	192.77	166.2	123.79	148.45	165.48	140.47	129.02	123.94	133.68	131.7	150.42	137.37	125.98	151.81	221.59	207.2	116.3	115.24	47.43	81.87	145.15	43.65	60.03	66.07	69.26	81.7	126.77	126.69	112.44	94.36	81.48	94.92	71.55	58.23	105.24	92.95	63.26	89.3	81.23	44.39	94.54	77.24	72.86	77.88	79.17	1-acylglycerol-3-phosphate O-acyltransferase 3 [Source:HGNC Symbol;Acc:326]
AGPAT4	39.8	25.27	32.85	22.08	40.34	27.68	32.54	29.04	42.21	39.63	21.35	39.17	27.65	28.79	29.03	32.47	24.81	20.74	46.02	54.3	30.89	31.61	13.82	8.58	5.26	17.46	13.7	11.26	12.24	12.68	1.29	20.1	14.07	10.28	9.73	10.47	13.03	11.13	3.34	6.6	24.99	57.53	17.48	40.24	16.65	27.36	30.33	1-acylglycerol-3-phosphate O-acyltransferase 4 [Source:HGNC Symbol;Acc:20885]
AGPAT5	15.6	24.04	22.33	22.23	16.01	22.53	16.48	22.33	15.6	18.16	20.64	16.19	19.71	20.15	16.99	22.4	16.84	20.82	18.69	20.87	43.05	59.42	46.26	49.57	39.29	17.1	15.44	10.7	45.65	48	3.54	41.92	67.71	15.43	36.13	41.51	11.45	13.06	25.65	34.17	16.29	28.09	27.07	19.21	29.46	16.71	15.35	1-acylglycerol-3-phosphate O-acyltransferase 5 [Source:HGNC Symbol;Acc:20886]
AGPAT6	148.49	106.06	122.64	112.11	103.3	97.38	128.48	84.94	94.56	94.43	107.68	106.51	114.05	140.77	136.16	136.42	143.57	106.99	139.47	138.26	71.3	75.15	119.01	73.88	80.96	106.93	113.31	118.69	181.44	163.96	64.46	121.44	109.4	153.65	112.9	109.95	91.83	85.46	87.14	92.6	102.73	38.42	91.53	99.77	42.16	99.9	99.69	1-acylglycerol-3-phosphate O-acyltransferase 6 [Source:HGNC Symbol;Acc:20880]
AGPAT9	16.26	37.09	15.3	71.12	7.86	7.84	37.19	13.01	8.53	15.32	4.67	38.92	11.84	18.93	15.47	8.02	36.57	40.06	5.61	5.87	3.4	26.03	94.23	4.95	7.5	3.99	4.32	3.32	0.76	0.45	2.86	1.64	1.15	1.03	13.75	15.52	3.77	4.59	6.59	2.73	5.44	8.73	7.09	6.05	19.8	6.15	6.03	1-acylglycerol-3-phosphate O-acyltransferase 9 [Source:HGNC Symbol;Acc:28157]
AGPS	118.83	140.03	135.46	135.58	129.75	113.06	144.08	126.53	124.49	128.69	109.55	141.29	94.77	102.54	124.7	123.94	103.06	144.63	86.63	92.73	120.87	180.53	115.58	96.82	97.56	37.09	37.39	32.56	47.82	60.98	12.12	49.28	71.18	50.78	60.61	71.34	46.43	42.35	40.25	53.62	54.51	99.96	71.29	52.64	96.76	52.29	50.32	alkylglycerone phosphate synthase [Source:HGNC Symbol;Acc:327]
AGR2	0	0	0	0.02	0	2.68	0.04	0.05	0	0.05	0	0.33	0	0	0	0.07	0.64	0	0.22	0.11	29.48	122.1	5.51	23.14	17.62	4.26	4.58	4.86	7.3	8.59	4.07	0.38	0.21	1.64	1.03	1.64	1.82	2.04	5.41	4.66	0.11	0	1.09	1.63	0.12	0	0	anterior gradient 2 [Source:HGNC Symbol;Acc:328]
AGR3	0	0	0	0.09	0	0.03	0	0.05	0	0	0	0.04	0.06	0	0.03	0	0.03	0.04	0.07	0.06	8.5	64.71	13.44	2.02	0.63	1.83	1.55	1.35	3.15	2.44	0.32	3.92	2.6	12.26	1.07	2	1.39	1.89	0.44	1.12	0	0	0.04	1.74	0.26	0	0	anterior gradient 3 [Source:HGNC Symbol;Acc:24167]
AGRN	25.89	41.28	34.54	49.01	15.72	37.85	17.2	67.88	48.13	33.49	19.91	16.22	54.61	30.09	20.43	48.6	39.53	47.22	895.74	946.67	173.89	69.8	22.56	73.44	94.3	828.55	723.44	660.01	394.71	362.63	749.36	601.71	517.99	262.54	298.8	230.17	263.04	230.11	247.54	381.97	14.95	0.25	18.69	55.44	3.17	3.12	5.85	agrin [Source:HGNC Symbol;Acc:329]
AGRP	0.07	0.32	0.1	0.13	0.06	0.27	0.27	0.33	0.69	0.41	0.09	0.34	0.12	0.38	0.13	0.04	0.12	0.19	0.04	0	0.04	0	0	0	0	0.05	0	0	0.04	0	0	0	0	0.1	0	0	0.04	0	0	0	0.04	0	0	0.04	0	0	0	agouti related protein homolog (mouse) [Source:HGNC Symbol;Acc:330]
AGT	0	0	0	0.1	0	0	0.04	0	0	0	0.03	0	0	0.08	0.12	0	0	0	0.15	0.06	0.9	0.69	0.23	0.12	0.1	0.16	0.16	0.23	1.34	1	0.11	1.25	3.27	0.27	0.13	0.24	8.22	8.28	0.13	0.13	0	0	0.05	0.08	0.22	0	0	angiotensinogen (serpin peptidase inhibitor, clade A, member 8) [Source:HGNC Symbol;Acc:333]
AGTPBP1	125.09	85.58	108.94	142.64	116.55	93.53	148.78	83.17	90.08	90.2	89.75	127.03	77.16	89.64	144.5	121.79	114.84	122.51	55.61	58.84	63.28	56.8	39.26	25.26	23.71	37.96	35.79	29.94	102.08	94.13	8.11	37.08	37.14	32.11	46.75	53.47	19.19	16.49	13.05	28.73	131.09	254.84	161.12	118.17	184.81	115.86	96.63	ATP/GTP binding protein 1 [Source:HGNC Symbol;Acc:17258]
AGTR1	0	0.09	0	0	0.17	0	0	0	0.08	0	0	0	0	0	0	0	0	0	0.22	0.11	1.16	0.06	0	0.06	0.24	0.11	0.08	0.09	0.17	0	0	0.12	0.11	0.03	0.23	0.08	0	0.15	0	0.06	0	0	0.1	0.04	0	0	0	angiotensin II receptor, type 1 [Source:HGNC Symbol;Acc:336]
AGTR2	0	0	0	0	0	0	0	0	0	0.1	0	0	0	0	0	0	0	0	0	0	0.13	0	0	0	0	0.05	0	0	0.04	0	0	0	0	0	0.1	0.04	0	0	0	0.1	0	0	0.1	0	0	0	0	angiotensin II receptor, type 2 [Source:HGNC Symbol;Acc:338]
AGTRAP	62.84	45.23	57.37	45.52	50.16	58.94	45.49	34.64	32.64	30.96	61.98	37.8	56.7	53.44	50.01	63.27	49.88	32	51.81	48.45	22.83	17.82	19.89	19.88	17.72	41.57	37.98	41.52	29.73	27.72	24.44	32.66	28.59	87.36	74.95	59.97	89.17	72.59	19.65	37.31	18.51	1.76	9.96	13.99	9.44	27.28	22.86	angiotensin II receptor-associated protein [Source:HGNC Symbol;Acc:13539]
AGXT	0	0	0	0	0	0	0	0	0	0	0	0	0	0	0	0	0	0	0	0	0.52	0	0	0	0	0	0	0	0	0.05	0	0.61	0.98	0	0	0	0	0	0	0	0	0	0	0	0	0	0	alanine-glyoxylate aminotransferase [Source:HGNC Symbol;Acc:341]
AGXT2	0	0	0	0	0	0.03	0	0	0	0	0.03	0	0	0	0.03	0	0	0	0	0	0.84	0.06	0	0	0	0.05	0	0.05	0	0	0	0.03	0	0	0.03	0	0	0	0	0	0	0	0.15	0.04	0	0	0	alanine--glyoxylate aminotransferase 2 [Source:HGNC Symbol;Acc:14412]
AHCTF1	91.36	80.7	87.03	91.3	105.19	84.23	130.33	92.68	95.33	88.91	55.81	114.17	72.71	101.63	99.77	96.26	96.24	99.62	92.98	101.23	287.34	140.12	157.26	231.12	259.09	128.19	123.18	97.3	170.01	173.65	71.56	89.5	102.48	200.08	141.25	167.79	64.58	53.94	78.04	197.76	149.99	371.85	177.82	157.17	226.67	131.14	129.71	AT hook containing transcription factor 1 [Source:HGNC Symbol;Acc:24618]
AHCY	74.01	89.87	65.34	81.09	80.46	84.57	67.99	85.78	77.74	94.89	84.83	70.14	75.63	70.21	66.31	53.02	73.36	72.74	267.41	256.63	99.18	130.42	125.08	112.71	116.45	257.14	197.92	190.06	270.78	259.07	518.4	343.09	387.96	203.94	310.15	235.61	200.79	206.58	172.52	257.45	20.09	16.05	36.81	35.54	14.02	28.21	29.25	adenosylhomocysteinase [Source:HGNC Symbol;Acc:343]
AHCYL1	85.8	82.66	92.49	85.2	95.61	87.15	94.73	76.83	76.81	73.63	87.93	95.02	91.07	85.96	92.32	98.27	112.71	83.31	153.17	164.23	248.25	253.17	651.23	541.53	548.27	132.72	136.75	118.55	302.75	286.59	111.68	167.05	173.38	510.19	266.83	352.36	217.61	222	153.28	367.61	42.66	70.72	60.65	57.01	76.86	46.44	48.74	adenosylhomocysteinase-like 1 [Source:HGNC Symbol;Acc:344]
AHCYL2	17.65	20.64	19.75	21.85	21.35	18.29	16.97	15.9	18.92	21.57	16.68	19.78	25.21	19.93	21.4	21.66	24.69	18.67	29.07	32.28	15.94	21.56	22.81	14.78	18.3	24.16	25.06	24.1	23.06	20.25	31.33	39.01	33.43	23.46	20.27	16.82	16.76	17.86	34.79	45.22	29.82	18.96	32.99	21.29	32.65	25.97	28.62	adenosylhomocysteinase-like 2 [Source:HGNC Symbol;Acc:22204]
AHDC1	7.1	8.73	7.83	7.84	12.74	10.48	10.45	4.43	10.16	7.22	4.36	11.97	9.64	5.65	7.57	5.24	6.49	10	163.13	204.26	16.34	5.58	10.96	4.45	6.91	66.58	68.05	43.95	33.79	29.14	89.33	62.95	51.92	53.15	59.34	45.22	42.16	41.96	32.19	20.9	16.87	10.33	17.98	18.6	8.43	9.26	16.83	AT hook, DNA binding motif, containing 1 [Source:HGNC Symbol;Acc:25230]
AHI1	17.94	22.06	17.62	16.18	23.36	14.73	17.61	25.04	22.17	25.54	9.34	21.53	20.28	16.2	24.14	17.35	10.7	16.73	57.22	66.52	88.56	96.69	76.23	50.51	51.85	33.79	39.36	29.75	30.42	36.16	4.77	42.92	41.39	23.34	25.61	31.01	20.86	17.6	61.93	28.4	30.01	31.4	32.86	60.56	55.2	13.47	12.24	Abelson helper integration site 1 [Source:HGNC Symbol;Acc:21575]
AHNAK	6625.24	5682.15	5698.81	3776.9	4973.34	3541.72	5947.78	2454.77	4408.76	4780.45	5220.05	6253.8	6308.72	5601.03	4515.58	6588.88	5266.26	3865.38	5190.58	5438.17	3634.37	4103.69	3788.12	1352.91	1943.81	6049.34	6337.27	6035.6	6517.12	5655.24	2153.73	4266.31	2887.91	4713.57	3878.73	3520.92	6320.73	6048.02	9036.63	4640.3	7223.13	6859.75	2948.49	5872.16	6435.33	6446.51	4894.61	AHNAK nucleoprotein [Source:HGNC Symbol;Acc:347]
AHNAK2	3.74	5.29	6.49	2.55	7.92	33.86	3.83	3.03	5.07	3.25	10.02	15.85	11.84	3.07	3.36	5.5	20.29	2.9	457.59	514.46	170.53	452.72	502.73	278.3	370.77	1249.1	1177.44	887.77	2840.39	2154.2	316.15	1554.6	988.46	1041.44	627.69	431.09	221.38	152.37	785.18	368.61	12.99	1.81	41.62	27.85	29.93	0.13	0.05	AHNAK nucleoprotein 2 [Source:HGNC Symbol;Acc:20125]
AHR	514.93	447.69	290.57	759.44	267.94	411.11	406.07	425	351.68	346.33	248.74	614.44	407.26	321.26	549.7	264.3	381.4	555.57	139.37	141.04	145.14	431.75	188.77	422.95	516.52	89.34	78.8	89.45	720.56	714.24	33.81	96.86	136.9	287.5	203.15	312.4	142.73	131.83	141.27	248.31	154.78	106.53	151.35	390.32	209.51	101.42	96.27	aryl hydrocarbon receptor [Source:HGNC Symbol;Acc:348]
AHRR	6.23	6.54	4.66	5.11	3.84	4.76	4.01	4.66	3.74	4.13	4.38	3.28	3.65	3.09	4.57	3.38	3.94	6.39	23.13	21.85	9.26	5.23	8.21	7.89	8.76	16	12.87	14.76	5.15	5.19	13.97	32.26	25.58	16.79	6.98	5.68	7.56	8.86	16.91	13.95	3.22	1.96	6.26	3.21	1.84	4.76	4.28	aryl-hydrocarbon receptor repressor [Source:HGNC Symbol;Acc:346]
AHSA1	58.33	69.54	73	68.15	64.22	74.9	79.28	63.31	47.97	55.42	73.81	60.5	68.08	69.2	58.33	64.35	94.91	77.55	82.27	80.57	89.91	184.58	196.86	224.57	221.85	56.27	50.52	58.57	101.52	98.82	78.39	130.81	163.11	122.51	119.7	175.44	168.28	180.45	183.38	197.27	65.59	42.83	50.86	106.61	78.3	59.91	58.6	AHA1, activator of heat shock 90kDa protein ATPase homolog 1 (yeast) [Source:HGNC Symbol;Acc:1189]
AHSA2	82.83	78.06	86.11	96.68	55.44	55.26	86.74	49.09	69.08	57.53	52.59	79.3	69.05	66.07	85.59	84.45	74.28	72.71	130.49	136.23	120.79	94.99	185.58	122.34	95.66	92.8	85.98	44.61	107.17	108.63	37.83	101.31	88.69	170.11	131.88	126.53	82.74	78.8	114.1	64.79	124.39	251.28	171.87	136.54	219.92	172.56	222.91	AHA1, activator of heat shock 90kDa protein ATPase homolog 2 (yeast) [Source:HGNC Symbol;Acc:20437]
AHSG	0	0	0	0	0	0	0	0	0	0	0	0	0.03	0	0	0	0	0	0	0.06	0.71	0.23	0.17	0.18	0.05	0.05	0	0	0.04	0.1	0.32	0.17	0.21	0.03	1.27	0.32	0	0.04	0.03	0.19	0	0	0	0.09	0	0	0	alpha-2-HS-glycoprotein [Source:HGNC Symbol;Acc:349]
AHSP	0	0	0	0	0	0	0	0	0	0	0	0	0	0	0	0	0	0	0	0	0.06	0.06	0	0	0	0	0	0	0	0.05	0	0	0	0	0.03	0	0	0.04	0	0	0	0.05	0.05	0	0	0	0	alpha hemoglobin stabilizing protein [Source:HGNC Symbol;Acc:18075]
AICDA	0	0.14	0	0.1	0	0.1	0	0	0.15	0	0.06	0.19	0.03	0.15	0.06	0.19	0.16	0	0.04	0	0.47	0.11	0	0.06	0	0	0.15	0	0.13	0	0	0.06	0.07	0	0	0.19	0.08	0	0.06	0.03	0.15	0.15	0.36	0.08	0	0	0.23	activation-induced cytidine deaminase [Source:HGNC Symbol;Acc:13203]
AIDA	35.48	48.52	51.41	44.88	46.71	48.83	43.9	47.79	48.31	40.45	42.61	42.87	45.41	36.02	49.23	62.9	45.26	69.06	39.83	44.15	102.3	74.03	53.05	50.4	60.22	46.93	67.86	55.21	56.15	56.75	18.09	50.52	63.03	61.93	47.68	52.81	40.52	47.66	41.25	36.75	39.44	53.31	53.99	43.03	42.35	29.6	32.9	axin interactor, dorsalization associated [Source:HGNC Symbol;Acc:25761]
AIF1	469.3	345.06	381.93	436.41	443.49	390.05	386.95	390.64	341.27	315.37	565.52	378.97	352.35	538.42	423.15	547.37	578.2	380.97	0	0.11	11.99	0.06	0.62	1.33	1.41	0.46	0.02	0	0	0	0	0	2.32	0	0	0	2.69	6.26	0.72	0.3	2.49	11.23	9.42	10.47	28.28	6.65	21.96	allograft inflammatory factor 1 [Source:HGNC Symbol;Acc:352]
AIF1L	0	0.1	0.6	1.07	0.06	0.2	0.04	0.33	0.27	0.15	0.21	0.09	4.31	0.8	0.99	0.33	6.09	2.07	183.57	193.41	7.47	32.1	101.21	45.36	35.78	113.8	98.35	100.29	31.9	38.98	259.28	86.18	98.2	60.55	284.06	193.16	107.01	135.27	122.6	115.68	1.53	0.55	16.71	8.89	6.49	0.04	0.68	allograft inflammatory factor 1-like [Source:HGNC Symbol;Acc:28904]
AIFM1	22.12	28.65	21.11	26.07	30.7	32.82	24.17	31.98	30.11	35.19	39.28	26.89	29.98	29.1	27.06	25.78	32.56	23.37	58.72	60.53	38.59	43.02	84.55	60.35	68.01	66.45	62.4	54.28	38	43.23	51.69	82.77	51.25	87.97	66.21	72.69	139.86	154.89	110.87	141.08	18.28	22.97	23.12	13.19	20.98	25.05	22.68	apoptosis-inducing factor, mitochondrion-associated, 1 [Source:HGNC Symbol;Acc:8768]
AIFM2	1.43	3.52	1.84	2.21	2.35	3.9	1.02	4.76	2.86	4.18	3.92	1.67	4.18	3.89	2.53	2.04	2.81	3.01	19.55	18.41	32.47	6.89	18.54	10.81	14.26	17.24	15.44	16.91	14.84	14.79	36.21	19.84	10.55	28.76	31.61	26.64	44.81	42.62	19.44	7.41	6.25	3.11	6.2	6.44	7.56	5.68	6.26	apoptosis-inducing factor, mitochondrion-associated, 2 [Source:HGNC Symbol;Acc:21411]
AIFM3	8.09	8.2	14.85	11.44	9.47	7.96	16.02	5.5	6.23	4.23	8.74	5.31	8.86	8.45	10.32	11.18	10.14	8.84	1.27	1.65	0.8	0.88	0.96	1.25	1.75	2.2	0.97	0.98	2.35	1.96	6.17	1.82	1.39	1.25	1.55	1.36	1.03	0.63	0.6	11.33	0.15	0	0.28	0.25	0.23	0.38	0.5	apoptosis-inducing factor, mitochondrion-associated, 3 [Source:HGNC Symbol;Acc:26398]
AIG1	8.68	10.93	8.29	11.18	13.03	12.3	9.39	11.93	11.76	11.15	10.64	12.8	13.26	12	10.08	10.96	8.83	8.64	45.57	45.7	63.49	65.13	63.95	59.91	81.59	36.24	38.07	39.66	24.76	26.23	8.15	25.61	28.57	41.13	41.04	39.21	39.3	46.98	41.57	21.97	6.82	7.32	11.33	7.59	5.67	9.05	7.56	androgen-induced 1 [Source:HGNC Symbol;Acc:21607]
AIM1	224.69	187	258.11	301.22	207.57	212.68	322.06	202.19	193.92	176.06	197.48	223.01	222.56	236.44	277.1	317.99	337.61	318.53	24.79	23.9	26.1	91.29	11.27	14.79	23.22	82.29	64.19	51.85	27.66	21.61	39.57	19.78	8.71	26.62	106.83	128.82	15.25	11	57.16	62.72	645.85	913.82	340.13	457.26	681.54	214.58	222.64	absent in melanoma 1 [Source:HGNC Symbol;Acc:356]
AIM1L	0.07	0.04	0.33	0.12	0.11	0.5	0	0.19	0.03	0	0.25	0.4	0.19	0.25	0.07	0.33	0.76	0.02	10.91	12.75	3.54	13.6	12.46	1.22	3.99	6.68	6.98	12.94	0.79	1.18	10.55	14.64	7.78	11.43	11	9.71	6.37	3.83	7.89	13.69	5.06	0.45	2.92	4.29	1.98	2.74	1.17	absent in melanoma 1-like [Source:HGNC Symbol;Acc:17295]
AIM2	1.14	1.88	12.99	2.67	2.01	8.33	1.89	13.43	5.09	0.98	7.15	0.67	18.47	8.53	4.47	20.29	17.13	4.59	0	0.13	11.44	0	0	1.06	0.19	0.03	0.01	0	0.05	0.15	0.02	0	0	0	0.26	0.66	0	0	1.36	0.26	8.05	14.75	4.45	11.45	7.14	2.95	2.7	absent in melanoma 2 [Source:HGNC Symbol;Acc:357]
AIMP1	26.18	28.24	29.24	34.05	25.48	28.08	33.75	32.26	25.42	28.22	25.16	29.68	26.42	32.44	27.23	35.03	35.93	33.72	29.31	29.82	129.21	135.49	133.22	62.84	63.92	35.45	31.54	35.55	33.24	33.72	10.16	26.63	39.25	36.11	33.23	39.86	40.15	39.38	57.69	38.3	35.8	156.99	48.36	41.13	102.86	42.77	38.25	aminoacyl tRNA synthetase complex-interacting multifunctional protein 1 [Source:HGNC Symbol;Acc:10648]
AIMP2	18.49	22.24	20.35	26.3	18.59	16.56	23.75	26.95	15.58	21.1	18.71	21.24	17.86	23.8	17.96	20.03	25	24.4	23.5	19.77	25.73	26.75	21.73	31.75	27.51	50.59	51.55	54.04	33.96	40.66	29.49	45.33	42.62	35.7	25.63	25.36	30.55	29.27	23.91	36.46	8.05	4.56	9.54	8.72	8.18	6.82	6.39	aminoacyl tRNA synthetase complex-interacting multifunctional protein 2 [Source:HGNC Symbol;Acc:20609]
AIP	39.62	33.51	43.29	39.57	29.55	28.61	30.98	23.54	21.78	23.01	31.31	32.01	33.2	35.51	31.02	30.06	37.06	31.22	39.85	40.1	19.83	21.24	40.84	27.73	22.93	34.67	29.75	32.65	24.83	22.07	69.45	30.11	27.7	38.92	73.7	54.78	53.76	53.37	33.53	32.45	67.46	12.99	69.25	64.39	37.83	121.33	115.94	aryl hydrocarbon receptor interacting protein [Source:HGNC Symbol;Acc:358]
AIPL1	0.04	0	0	0	0.17	0.03	0	0	0.04	0.05	0.03	0	0	0.04	0	0	0	0	0.04	0	0.45	0	0.17	0	0.05	0.16	0	0	0.08	0.05	0	0	0	0.07	0.07	0	0.04	0.22	0.17	0	0.04	0	0.1	0.04	0	0.04	0	aryl hydrocarbon receptor interacting protein-like 1 [Source:HGNC Symbol;Acc:359]
AIRE	0	0	0.1	0.03	0	0	0	0	0.04	0	0	0	0	0	0.03	0	0.04	0.04	0.19	0	0.33	0.17	0	0	0	0.22	0.08	0	0.34	0.71	0	0.06	0	0	0.07	0.04	0	0	0	0	0.15	0.1	0.15	0.18	0.04	0.04	0.09	autoimmune regulator [Source:HGNC Symbol;Acc:360]
AJ239318.1	0	0	0	0	0	0	0	0	0	0	0	0	0	0	0	0	0	0	0	0	0.58	0	0	0	0	0.05	0	0	0	0	0	0	0	0	0	0	0	0	0	0	0	0	0	0	0	0	0
AJAP1	0.04	0	0.64	0.58	0.4	0	0.49	0.19	0.41	0	2.59	0.19	0.41	0.58	0	0.26	0	0	0.1	0.05	2.51	5.13	0.17	0.98	2.53	195.97	274.63	358.03	167.76	234.66	79.83	376	358.06	5.21	22.42	22.15	63.09	49.23	39.36	0.09	3.72	0	0	0	0.82	1.43	2.07	adherens junctions associated protein 1 [Source:HGNC Symbol;Acc:30801]
AJUBA	0.22	0.68	0.79	1.01	0.34	0.07	0.49	0.47	0.18	0.21	0.46	0.14	0.44	0.25	0.48	0.33	2.15	1.03	55.72	59.81	48.77	53.47	44.11	47.51	45.91	121.03	120.39	134.06	80.42	84.31	75.28	54.1	78.97	61.1	28.92	22.8	52.97	53.34	62.67	50.21	1.26	0.25	3.92	8.23	3.04	1.18	1.98	ajuba LIM protein [Source:HGNC Symbol;Acc:20250]
AK1	2.93	4.52	2.88	2.93	2.3	3.2	2.46	2.28	1.6	2.79	1.73	3.04	2.41	2.61	2.92	2.41	3.38	1.82	6.05	6.55	7.17	31.91	15.04	30.64	29.6	15.52	15.73	26.3	16.23	15.08	21.43	36.71	25.92	19.08	11.75	12.27	47.85	46.22	5.33	25.96	37.03	16.3	28.52	31.91	26.86	27.83	37.17	adenylate kinase 1 [Source:HGNC Symbol;Acc:361]
AK2	101.58	106.06	98.53	126.11	97.27	87.65	115.52	108.02	88.51	85.96	105.37	101.64	100.78	126.01	98.23	114.47	131.41	106.1	269.89	265.54	339.37	123.69	174.84	164.61	142.93	244.28	257.16	243.03	396.68	419.8	149.94	158.32	151.15	309.28	179.6	194.4	204.01	220.59	186.8	174.78	68.61	41.88	85.22	71.56	55.42	92.07	81.96	adenylate kinase 2 [Source:HGNC Symbol;Acc:362]
AK3	24.83	25.62	26.27	19.72	30.13	26.29	20.95	24.57	29.53	26.93	29.54	21.53	21.75	22.43	30.75	17.31	17.8	15.65	39.81	44.61	112.39	85.95	29.63	51.89	41.19	81.82	89.66	70.11	27.65	33.16	13.72	119.68	164.57	56.82	43.89	42.93	25.33	29.86	29.72	92.23	27.14	37.27	46.59	33.64	33.96	28.84	28.04	adenylate kinase 3 [Source:HGNC Symbol;Acc:17376]
AK4	20.8	16.49	15.3	8.72	23.01	26.85	28.86	16.46	30.33	13.78	27.73	17.57	19.66	18.55	37.33	11.18	23.68	15.12	372.77	419.65	160.87	83.27	80.55	106.93	86.36	79.25	91.56	95.8	415.63	362.58	43.14	156.13	212.6	321.39	126.81	205.04	122.18	128.76	118.55	98.69	2.95	2.31	10.41	3.69	4.07	1.31	1.17	adenylate kinase 4 [Source:HGNC Symbol;Acc:363]
AK5	0.04	0	0	0.04	0.06	0.07	0.08	0.33	0.19	0	0	0.26	0.06	0.04	0.09	0.07	0.02	0.08	0.18	0.16	0.43	0.29	0.11	0.06	0.1	0.8	0	0.09	0.71	0.9	0.05	0.05	0.27	0	0.02	0.18	0.14	0.16	0	0.1	2.45	1.45	6.61	2.59	5.38	27.11	56.35	adenylate kinase 5 [Source:HGNC Symbol;Acc:365]
AK6	12.08	14.05	14.33	10.48	13.14	11.65	13.94	13.52	12.15	15.89	13.09	12.6	9.41	13.38	11.79	12.56	11.03	15.12	9.15	9.02	33.83	52.02	42.54	34.17	28.04	12.53	10.28	13.03	7.25	7.56	3.58	18.01	23.4	11.45	16.15	19.64	13.71	14.74	8.08	13.62	10	29.04	13.53	12.55	25.22	11.75	7.47
AK7	0.15	0.23	0.3	0.1	0.11	0.1	0.08	0	0.04	0.21	0.06	0	0.21	0.08	0.22	0.04	1.4	0.04	1.86	2.11	2.19	56.59	14.02	5.02	2.48	2.05	1.4	0.51	0.97	1	1.55	2.64	1.97	0.92	8.69	7.55	1.04	1.11	2.48	15.02	0.08	0.05	0.45	0.07	3.19	0.04	0.27	adenylate kinase 7 [Source:HGNC Symbol;Acc:20091]
AK8	0.22	0.23	0.15	0.19	0.11	0.06	0.23	0	0.11	0	0.12	0.26	0.09	0.04	0.09	0.11	0.27	0.15	3.5	3.44	0.7	4.21	2.47	1.22	1.17	1.51	0.62	0.75	3.82	4.2	3.7	1.42	1.26	1.36	6.16	5.03	1.86	4.19	2.62	2.84	0.27	0	0.3	0.37	0	0.13	0.05	adenylate kinase 8 [Source:HGNC Symbol;Acc:26526]
AK9	3.37	3.66	2.26	4.87	2.53	2.93	4.05	3.4	3.67	3.2	2.53	4.49	4.11	4.1	4.68	3.31	3.54	1.93	4.88	5.14	8.45	43.06	6.05	11.85	8.81	5.63	4.95	3.78	4.09	3.88	0.35	10.65	8.15	4.24	7.98	10.11	2.73	2.61	3.54	3.68	10.81	54.47	20.58	10.51	35.85	15.28	14.85	adenylate kinase 9 [Source:HGNC Symbol;Acc:33814]
AKAP1	21.75	21.27	21.58	28.21	22.32	19.04	22.31	21.63	19.93	19.3	16.51	25.27	28.79	24.5	22.27	23	26.17	22.09	50.14	51.8	63.52	53.92	39.26	39.06	42.26	93.36	87.07	75.53	53.85	55.14	57.24	75.98	66.89	48.08	66.19	52.23	91.96	100.03	65.5	84.05	41.17	36.01	44.1	44.03	41.54	39.53	51.4	A kinase (PRKA) anchor protein 1 [Source:HGNC Symbol;Acc:367]
AKAP2	5.24	17.01	18.23	35.79	14.86	24.12	17.84	36.83	13.09	5.47	9.87	10.91	41.1	28.02	20.99	16.16	51.41	42.79	25.59	15.69	56.22	102.88	46.31	10.98	36.41	25.08	34.98	59.04	70.52	66.68	7.71	8.11	23.01	18.82	87.05	67.39	113.73	86.62	37.86	29.93	79.5	98	46.25	91.02	127.03	39.74	43.43	A kinase (PRKA) anchor protein 2 [Source:HGNC Symbol;Acc:372]
AKAP3	0.4	0.5	1.06	0.21	0.23	0.44	0.38	0.23	0.57	0.46	0.64	0.41	1.01	0.84	0.78	0.26	0.91	0.42	4.25	3.11	1.13	2.82	4.02	9.05	4.48	0.59	0.46	0.33	1.97	1.64	0.59	4.17	2.91	0.81	10.05	10.65	4.59	5.44	3.47	2.35	1.23	1.81	3.36	0.83	2.96	1.6	2.88	A kinase (PRKA) anchor protein 3 [Source:HGNC Symbol;Acc:373]
AKAP4	0	0	0	0	0	0	0	0	0	0	0	0	0	0	0	0	0.04	0	0	0	0.39	0.23	0	0	0	0.05	0	0	0.08	0	0	0.03	0	0	0	0.08	0	0	0	0.06	0	0	0	0.04	0	0	0	A kinase (PRKA) anchor protein 4 [Source:HGNC Symbol;Acc:374]
AKAP5	0.33	0.87	1.21	0.93	0.52	0.64	0.61	0.89	0.57	0.15	0.15	0.86	0.3	0.34	0.53	0.63	0.57	1.67	1.77	1.71	5.13	6.85	5.67	2.22	2.39	1.55	2.48	0.75	4.06	4.47	1.01	3.02	3.47	1.31	1.16	1.73	1.51	1.83	3.35	2.55	7.44	31.05	5.29	14.04	22.3	3.79	1.44	A kinase (PRKA) anchor protein 5 [Source:HGNC Symbol;Acc:375]
AKAP6	0.77	4.58	1	4.11	1.03	0.93	1.33	0.98	1.38	16.56	1.34	2.62	4.71	6.45	1.37	1	1.6	1.02	4.39	3.05	7.18	5.57	6.94	7.88	9.69	7.76	5.82	3.6	1.84	1.95	2.35	22.05	13.33	3.33	9.44	8.15	4.21	4.15	2.95	12.12	2.07	4.26	12.03	3.71	4.16	4.97	3.15	A kinase (PRKA) anchor protein 6 [Source:HGNC Symbol;Acc:376]
AKAP7	7.14	10.21	11.78	12.77	10.1	13.98	7.23	15.9	11.7	12.85	12.74	9.54	14.11	7.45	12.47	19.91	12.27	14.79	1.87	2.02	32.83	8.99	5.98	6.81	6.23	2.24	1.8	1.82	8.06	8.2	0.88	5.5	6.76	2.29	2.96	3.02	2.43	2.78	1.25	4.66	9.16	20.26	17.21	7.05	15.98	11.07	10.22	A kinase (PRKA) anchor protein 7 [Source:HGNC Symbol;Acc:377]
AKAP8	44.13	36.25	37.71	43.84	39.71	33.2	46.66	41.91	38.52	37	31.18	37.78	38.87	43.77	36.63	40.2	44.44	38.58	36	32.68	69.17	54.42	70.49	133.36	157.39	53.73	50.82	57.78	115.8	118.26	70.08	61.37	56.96	46.27	62.76	66.17	54.52	55.8	63.28	52.03	90.42	84.21	67.75	93.91	84.73	92.62	91.14	A kinase (PRKA) anchor protein 8 [Source:HGNC Symbol;Acc:378]
AKAP8L	40.32	30.24	39.1	42.79	29.38	30.92	42.16	31.8	29.76	33.33	30.85	32.98	37.3	35.07	35.38	36.34	38.07	31.13	80.04	87.08	80.6	49.8	161.89	137.65	161.72	75.26	63.49	71.75	145.26	158.17	119.14	102.24	89.37	69.75	62.39	66.22	86.58	86.2	76.74	77.08	75.44	84.56	76.82	87.58	88.69	98.93	115.12	A kinase (PRKA) anchor protein 8-like [Source:HGNC Symbol;Acc:29857]
AKAP9	138.12	136.26	164.26	209.69	134.57	142.95	157.11	152.12	149.86	122.55	53.87	163.59	195.15	105.4	189.77	162.43	136.1	156.52	149.5	170.42	353.04	781.82	315.32	442.85	474.37	195.25	250.64	189.08	236.27	254.52	42	183.05	166.4	176.22	346.82	444.97	71.66	58.31	180.06	177.57	310.18	1594.83	327.43	269.66	956.81	271.33	260.58	A kinase (PRKA) anchor protein 9 [Source:HGNC Symbol;Acc:379]
AKAP10	91.33	87.17	81.67	87.16	96.99	77.97	92.08	75.15	88.66	76.52	92.32	96.17	92.12	97.6	85.49	98.68	83.64	82.38	39.61	43.24	64.42	59.73	61.56	47.65	43.28	50.06	53.29	48.95	47.55	45.66	18.94	44.7	43.2	51.94	31.81	41.61	23.09	23.46	39.19	35.1	70.57	110.24	84.25	59.73	81.21	71.32	76.82	A kinase (PRKA) anchor protein 10 [Source:HGNC Symbol;Acc:368]
AKAP11	85.03	92.02	85.55	104.51	110.59	92.84	94.12	86.62	111.78	91.02	69.32	119.24	109.03	85.53	117.45	118.03	82.93	100.25	98.6	115.68	112.98	139.13	96.04	91.37	92.64	88.67	109.4	78.29	143.25	144.05	43.98	148.97	141.81	134.21	60.93	69.37	33.43	31.45	57.16	55.17	117.33	266.77	150.69	97.91	187.62	106.38	100.05	A kinase (PRKA) anchor protein 11 [Source:HGNC Symbol;Acc:369]
AKAP12	1.25	4.3	1.38	1.43	2.3	4.15	0.8	2.47	0.86	0.21	2.7	0.7	2.64	3.41	0.39	5.83	10.6	2.28	1039.14	1070.52	71.32	314.08	271.52	29.92	32.33	353.66	336.4	365.5	785.06	856.09	219.5	263.28	268.15	237.7	186.06	274.42	341.37	281.77	1118.4	216.12	1.65	4.81	13.78	75.72	23.19	0.8	0.86	A kinase (PRKA) anchor protein 12 [Source:HGNC Symbol;Acc:370]
AKAP13	902.6	602.91	872.72	1062.26	815.25	1046.07	1016.34	709.29	714.95	517.18	584.18	948.66	910.82	833.28	989.13	1044.21	1150.35	878.63	273.89	269.34	141.47	466.78	418.39	175.18	258.75	256.2	245.71	266.85	159.24	155.04	253.96	239.92	154.29	174.4	270.58	333.2	293.22	276.33	484.96	148.19	1194.46	1420.54	885.25	994.98	1227.15	937.12	878.69	A kinase (PRKA) anchor protein 13 [Source:HGNC Symbol;Acc:371]
AKAP14	0	0	0	0	0	0	0	0	0	0	0	0	0	0	0	0.04	0	0.04	0	0	0.06	9.62	0.17	0	0.1	0.22	0.08	0.05	0.04	0	0.05	0.03	0	0.07	0.1	0	0.13	0.26	0.27	0.13	0	0	0.15	0	0.17	0.04	0	A kinase (PRKA) anchor protein 14 [Source:HGNC Symbol;Acc:24061]
AKAP17A	75.47	63.73	71.69	82.49	60.14	59.07	86.17	54.03	65.45	58.31	52.52	67.41	59.88	63.1	63.14	59.37	69.28	63.85	35.98	38.55	13.03	53.47	33.62	39.21	39.24	29.71	24.11	30.41	17.22	20.81	69.42	57.31	61.45	36.51	47.54	51.8	71.99	69.93	99.37	56.04	127.22	99.41	138.36	111.66	121.96	194.2	214.09	A kinase (PRKA) anchor protein 17A [Source:HGNC Symbol;Acc:18783]
AKIP1	15.09	15.43	14.02	12.24	13.6	13.53	8.83	17.48	13.8	14.71	20.09	9.87	17.98	15.69	15.11	15.31	10.9	11.17	11.37	12.34	5.4	19.95	10.7	6.16	4.53	7.07	8.72	14.53	5.18	6.02	10.92	9.18	7.21	8.01	6.37	5.79	14.55	13.15	10.3	8.13	8.93	6.37	9.86	7.15	7.46	7.58	6.44	A kinase (PRKA) interacting protein 1 [Source:HGNC Symbol;Acc:1170]
AKIRIN1	66.43	62.3	61.34	66.19	59.74	54.54	70.37	66.06	63.87	53.87	41.51	65.35	45.91	55.76	52.47	53.09	54.09	66.22	95.14	90.42	68.63	59.81	137.76	80.78	104.91	56.99	62.26	76.84	127.46	135.73	184.32	71.29	90.46	117.65	46	52.59	59.84	59.6	88.36	129.58	94.79	38.17	115.84	141.92	57.29	94.76	89.79	akirin 1 [Source:HGNC Symbol;Acc:25744]
AKIRIN2	60.31	36.13	44.98	57.99	55.26	67.12	47.42	46.62	50.47	44.17	38.73	42.31	38.36	35.12	50.84	51.05	47.04	50.44	17.77	18.58	13.23	14.78	10.34	13.71	19.57	13.7	13.55	15.65	24.95	25.02	13.15	18.53	18.85	35.17	42.72	49.75	12.82	13.71	14.66	31.25	44.81	16.85	31.06	46.7	22.16	27.36	28.04	akirin 2 [Source:HGNC Symbol;Acc:21407]
AKNA	98.03	77.76	87.43	170.87	99.97	150.83	136.01	103.92	112.95	72.34	55.38	137.91	104.62	110.61	99.12	93.66	115.5	128.01	11.99	11.02	6.98	15.28	12.17	2.91	3.65	5.62	4.72	3.13	15.89	6.01	48.47	15.33	12.44	9.88	28.38	29.61	20.78	18.59	6.69	9.62	881.98	314.12	495.32	459.32	491.71	602.14	689.76	AT-hook transcription factor [Source:HGNC Symbol;Acc:24108]
AKNAD1	0.04	0	0	0	0	0	0.08	0	0.04	0	0	0	0	0.04	0	0	0	0	0	0	0.84	0	0	0.18	0.1	0.22	0	0	0.04	0	0	0	0	0	0	0.04	0	0	0	0	0	0	0	0.04	0	0	0	AKNA domain containing 1 [Source:HGNC Symbol;Acc:28398]
AKR1A1	113.11	142.91	149.74	142.57	139.97	135.8	105.07	154.13	128.58	139.16	203.06	103.85	169.51	92.19	116.8	135.12	149.88	143.13	60.26	58.07	123.53	79.61	67.83	122.67	106.03	55.42	40.55	42.18	68.47	62.94	199.76	81.98	78.62	84.31	89.67	69.45	76.52	68.03	71.7	154.23	27.98	19.96	38.34	35.08	28.35	37.64	41.77	aldo-keto reductase family 1, member A1 (aldehyde reductase) [Source:HGNC Symbol;Acc:380]
AKR1B1	18.93	35.59	24.52	35.87	22.78	42.43	14.77	37.44	28.8	31.01	53.74	26.11	54.37	40.64	29.3	29.76	21.44	22.19	55.71	53.13	14.52	6.49	5.75	7.66	8.08	37.64	57.87	91.22	44.09	46.18	93.72	85.39	78.66	24.12	37.95	22.92	23.94	19.37	90.71	55.11	34.46	3.96	44.86	29.89	7.04	51.95	44.24	aldo-keto reductase family 1, member B1 (aldose reductase) [Source:HGNC Symbol;Acc:381]
AKR1B10	0	0	0.08	0.04	0	0.09	0	0	0.03	0	0.01	0	0	0.05	0	0	0	0	0.15	0.28	3.67	0.29	0.17	2.63	1.02	23.47	19.64	13.83	3.19	2.43	4.18	0.52	0.81	4.51	0.27	0.32	1.35	1.3	3.7	0.96	0.04	0	0	0	0	0	0	aldo-keto reductase family 1, member B10 (aldose reductase) [Source:HGNC Symbol;Acc:382]
AKR1B15	0	0	0	0.03	0	0.01	0	0	0.04	0	0.02	0	0	0	0	0	0	0	0	0	1.42	0.17	0.06	0.8	0.29	6.37	4.58	3.74	0.59	0.62	5.41	0.26	0.07	1.06	0.07	0.08	1	0.3	1.92	0.73	0	0	0.08	0	0	0	0	aldo-keto reductase family 1, member B15 [Source:HGNC Symbol;Acc:37281]
AKR1C1	2.49	2.24	2.11	2.14	2.98	2.13	1.74	0.79	0.65	3.15	1.31	2.28	0.89	0.73	4.1	1.23	0.34	3.83	1.25	1.44	7.98	7.48	11.02	4.52	2.77	1.88	0.93	0.61	19.68	17.84	3.42	1.4	2.39	1.21	10.7	7.62	6.15	5.95	0.49	1.73	2.53	2.11	4.01	2.03	1.03	3.16	7.25	aldo-keto reductase family 1, member C1 [Source:HGNC Symbol;Acc:384]
AKR1C2	0.88	1.6	0.65	1.09	0.98	0.71	0.53	0.33	0.38	1.91	0.67	1.01	0.39	0.38	2.72	0.11	0.23	1.52	0.44	0.66	6.49	6.22	4.94	2.08	1.8	1.18	0.46	0.51	23	16.45	1.39	0.78	1.65	0.85	7.55	5.26	5.12	4.74	0.52	1.17	1.07	0.9	2.03	1.23	0.47	1.05	2.39	aldo-keto reductase family 1, member C2 [Source:HGNC Symbol;Acc:385]
AKR1C3	2.27	1.24	0.8	1.5	1.66	0.3	0.64	0.47	0.23	6.3	0.7	0.86	1.01	1.19	1.15	0.41	0.33	0.64	1.37	1.61	3.66	9.04	6.08	5.68	5.5	1.67	1.24	1.21	5.58	4.39	0.8	0.25	0.51	2.93	25.42	22.71	9.71	11.36	0.94	4.64	2.26	1.4	2.33	2.26	0.98	2.36	2.48	aldo-keto reductase family 1, member C3 [Source:HGNC Symbol;Acc:386]
AKR1C4	0.18	0.32	0.05	0.09	0.29	0	0.08	0.09	0	0.15	0.06	0.19	0.09	0.12	0.16	0	0.08	0.04	0.04	0.39	0.8	0.92	0.46	0.24	0.1	0.27	0.23	0.05	2.01	0.95	0.16	0.03	0.1	0.31	2.4	2.16	1.3	1.3	0.26	0.54	0.34	0	0.36	0.27	0.17	0.34	0.36	aldo-keto reductase family 1, member C4 [Source:HGNC Symbol;Acc:387]
AKR1D1	0.04	0	0.05	0	0	0	0	0	0.04	0	0.06	0	0.03	0	0	0	0	0	0	0.06	0.89	0.29	0.29	0.12	0	0.05	0	0	0.04	0	0	0.03	0	0.03	0	0.12	0.04	0.04	0.03	0	0	0.8	0	0.09	0.52	0	0.09	aldo-keto reductase family 1, member D1 [Source:HGNC Symbol;Acc:388]
AKR1E2	3.63	1.33	2.47	2.94	2.3	3.42	2.16	1.49	1.11	3.25	2.02	2.92	2.15	1.38	4.25	2.01	1.5	6.11	0.87	1.38	0.22	1.83	10.79	7.02	5.11	1.87	1.62	0.19	32.48	34.29	12.42	4.53	4.76	0.18	2.16	3.2	4.86	5.74	0	1.33	3.3	2.51	5.03	3.18	2.7	14.48	15.44	aldo-keto reductase family 1, member E2 [Source:HGNC Symbol;Acc:23437]
AKR7A2	27.43	19.85	20.91	24.03	22.78	25.88	22.8	25.55	22.04	23.01	27.21	18.63	21.83	20.96	26.04	19.51	18.31	14.61	40.93	40.95	31.89	25.93	20.31	16.49	18.99	49.82	47.35	52.55	65.76	64.39	66.34	45.39	41.78	57.64	55.45	39.65	90.92	79.95	29.21	57.82	19.74	3.71	22.33	22.77	5.08	19.74	23.94	aldo-keto reductase family 7, member A2 (aflatoxin aldehyde reductase) [Source:HGNC Symbol;Acc:389]
AKR7A3	1.32	1.05	1	1.17	1.26	1.68	1.33	1.12	1.99	1.14	1.16	1.23	1.58	0.99	1.28	1.41	0.97	1.32	3.57	4.1	4.86	8.41	4.25	3	2.09	2.96	4.03	2.38	4.48	4.77	5.94	4.94	3.58	6.4	5.87	6.18	5.68	5.51	2.81	5.44	1.88	0.2	2.32	1.82	0.77	1.43	2.3	aldo-keto reductase family 7, member A3 (aflatoxin aldehyde reductase) [Source:HGNC Symbol;Acc:390]
AKT1	200.45	157.17	148.88	148.76	148.98	160.43	169.65	155.81	170.16	136.17	172.51	152.06	174.49	170.32	149.06	154.07	137.14	151.8	204.43	211.78	59.92	88.19	228.46	123.71	120.83	125.84	114.95	112.8	200.37	203.88	227.85	178.84	171.47	234.6	224.77	109.53	173.38	162.76	180.49	211.27	121.7	24.48	130.87	101.58	66.32	115.18	113.95	v-akt murine thymoma viral oncogene homolog 1 [Source:HGNC Symbol;Acc:391]
AKT1S1	23.25	24.4	25.52	20.41	18.88	19.05	22.57	15.66	26.79	21.31	18.59	24.48	38.75	22.68	23.76	24.97	28.89	26.63	24.82	21.92	23.46	9.84	9.74	13.53	18.94	30.95	27.47	33.49	19.37	19.25	26.73	27.16	25.32	31.45	10.66	9.61	13.25	13.04	18.49	12.91	18.97	5.57	18.47	19.66	7.26	21.34	24.66	AKT1 substrate 1 (proline-rich) [Source:HGNC Symbol;Acc:28426]
AKT2	104.25	94.53	87.46	92.96	85.85	80.87	92.84	83.12	78.39	74.92	80.48	87.08	82.14	86.77	85.13	82.89	92.59	90.36	274.83	300.9	81.54	38.08	72.07	78.94	69.08	195.27	185.57	210.38	84.8	85.52	202.49	246.23	207.24	138.08	160.85	128.63	180.44	156.87	169.96	136.95	127.22	18.41	138.24	135.62	48.6	136.32	158.87	v-akt murine thymoma viral oncogene homolog 2 [Source:HGNC Symbol;Acc:392]
AKT3	16.55	20.14	28.02	22.33	10.73	13.21	15.3	11.93	15.6	14.71	16.36	21.25	10.88	20.45	27.49	23.33	17.92	21.19	51.68	56.31	14.51	102.68	46.43	3.14	4.09	7.45	11.03	12.42	5.1	5.58	0.29	2.82	4.06	9.88	5.68	1.94	0.07	0	0	0	113.73	345.12	157.36	82.17	140.58	133.07	124.58	v-akt murine thymoma viral oncogene homolog 3 [Source:HGNC Symbol;Acc:393]
AKTIP	4.43	4.39	6	5.89	5.57	6	4.77	6.06	5	4.44	5.44	4.51	4.54	7.22	6.05	7.1	5.14	5.93	23.31	23.09	44.38	39.03	54.12	45.08	44.98	15.24	17.04	22.65	17.23	17.11	7.22	27.88	30.36	32.64	13.13	15.12	31.17	28.26	33.15	22.6	28.75	64.5	45.03	31.35	76.41	42.48	45.19	AKT interacting protein [Source:HGNC Symbol;Acc:16710]
AL008723.1	0	0.05	0.2	0.16	0.11	0.07	0.04	0.05	0.11	0.05	0.03	0.22	0.15	0	0.06	0.15	0.08	0.04	0.3	0.17	0.13	0	0	0	0.05	0.05	0	0	0.04	0	0	0.06	0.07	0.03	0.07	0.04	0.04	0.03	0.13	0.16	0	0	0	0.13	0.09	0.17	0.14
AL021546.6	22.56	22.45	24.37	22.74	24.79	24.86	21.21	24.06	18.51	22.34	26.38	20.53	27.57	22.09	16.85	20.21	31.78	24.65	59.24	51.89	38.37	27.51	37.24	27.11	25.46	92.71	81.9	94.21	29.12	31.07	149.93	54.39	38.5	33.52	76.59	54.94	60.63	61.93	57.91	99.69	18.4	5.57	19.61	23.5	9.01	25.76	22.82	Glutamyl-tRNA(Gln) amidotransferase subunit C, mitochondrial [Source:UniProtKB/TrEMBL;Acc:J3KMY1]
AL022578.1	0	0	0.15	0.03	0	0	0.04	0	0.04	0	0	0	0	0	0	0.04	0	0.11	0	0	0.12	0	0	0	0.05	0.11	0	0	0	0.04	0	0.11	0	0	0	0	0	0	0	0	0.27	0.35	0.25	0.31	0	0.17	0.23
AL023806.1	2.6	2.7	1.51	1.87	2.53	1.55	2.16	1.63	2.14	1.96	1.07	2.99	1.4	1.38	1.44	1.71	1.72	2.65	4.05	4.44	3.85	1.31	1.72	0.6	1.17	0.96	1.08	1.03	2.05	1.44	0.21	2.24	1.83	1.96	0.75	0.23	1.16	0.39	1.04	1.1	0.73	2.56	1.42	1.33	3.61	1.01	0.54
AL049794.1	0.81	0.69	0.35	0.55	0.57	0.68	0.64	0.14	1.11	0.98	0.52	1.09	0.63	0.38	1	0.45	0.4	0.64	0.3	0.44	2.01	0.06	0.17	0.06	0.29	0.64	0.54	0.14	0.17	0.28	0.32	0.81	0.52	0.34	0.46	0.51	0.42	0.32	0.43	0.32	0.15	0.8	0.41	0.29	0.56	0.38	0.41
AL049872.1	0	0.05	0	0	0	0	0	0	0	0	0	0	0	0	0	0	0	0	0	0	0.51	0.06	0.06	0.67	0.29	0	0	0	0	0	0	0	0	0	0	0	0.04	0	0	0	0	0	0	0	0.08	0	0
AL109927.1	0.04	0	0.1	0	0	0.03	0.04	0	0	0	0	0.22	0	0.15	0.03	0.07	0.04	0.08	0	0	0.26	0.06	0.23	0.67	0.34	0	0	0	0	0	0	0	0	0	0	0	0	0	0	0	0	0	0	0.04	0	0	0	HCG2032222; PRO2047; Uncharacterized protein [Source:UniProtKB/TrEMBL;Acc:Q9UHS2]
AL133335.1	0.04	0	0	0	0	0.03	0.04	0.05	0.08	0.05	0.03	0.04	0.06	0.04	0	0.07	0.04	0.08	0	0	0	0	0	0	0	0.11	0	0	0	0	0	0.03	0.07	0	0.1	0	0	0.04	0.07	0	0	0.15	0.25	0.13	0.17	0	0.18
AL133475.1	0	0	0	0	0	0	0	0	0	0	0	0	0	0	0	0	0	0	0	0	0	0	0	0	0	0	0	0	0	0	0	0	0	0	0	0	0	0	0	0	0	0	0	0	0	0	0
AL135745.1	0	0	0	0	0	0	0	0	0	0	0	0	0	0	0	0.04	0	0.04	0.04	0	0	0	0	0.06	0	0	0	0	0	0	0	0	0	0	0	0	0	0	0	0	0	0	0	0	0	0.04	0.05
AL135842.1	0	0	0	0	0	0	0	0	0	0	0	0	0	0	0	0	0	0	0	0	0	0	0	0	0	0	0	0	0	0	0	0	0	0	0	0	0	0	0	0	0	0	0	0	0	0	0
AL137164.1	0	0	0	0	0	0	0	0	0	0	0	0	0	0	0	0	0	0	0	0	0.06	0	0	0	0	0	0	0	0	0	0	0	0	0	0	0	0	0	0	0	0	0	0	0	0	0	0
AL138706.2	0	0	0	0	0	0	0	0	0	0	0	0	0	0	0	0	0	0	0	0	0	0	0.06	0.06	0	0	0	0	0	0	0	0	0	0	0	0	0	0	0	0	0	0	0	0	0	0	0
AL138751.1	0.07	0.05	0.05	0	0.06	0.07	0	0.23	0.08	0.1	0.03	0.15	0	0.12	0.13	0	0.16	0.08	0	0	0	0	0	0.06	0	0.11	0	0	0.04	0.04	0	0	0	0.03	0	0	0.04	0	0.06	0.06	0.19	2.36	0.1	0.09	1.16	0.08	0.18
AL139333.1	0	0.09	0.1	0	0.06	0.03	0	0	0.11	0	0	0.15	0.06	0.04	0.06	0.07	0.12	0.11	0	0	0.58	0.23	0.11	0.06	0.44	0	0.08	0	0	0.09	0	0.12	0.07	0.03	0	0.08	0	0	0	0.03	0.04	0	0.05	0.13	0	0	0.09	none
AL158801.1	21.71	22.98	22.97	23.91	21.18	24.77	25.23	28.49	18.46	22.86	26.43	22.36	23.9	26.04	19.34	25.78	29.89	25.2	29.8	22.91	80.83	48.23	46.25	39.64	44.89	14.91	15.58	22.09	23.26	22.02	6.24	22.43	20.56	14.03	30.03	29.39	21.27	19.75	18.7	45.23	27.25	39.07	21.19	21.75	53.65	27.7	22.1
AL158839.1	0	0	0	0	0	0	0	0	0	0	0	0	0	0	0	0	0	0	0	0	0	0	0	0	0	0	0	0	0	0	0	0	0	0	0	0	0	0	0	0	0	0	0	0	0	0	0
AL162426.1	0	0	0	0	0	0.03	0	0.05	0.04	0.1	0	0.04	0	0	0	0	0	0	0.11	0	0.63	0	0.11	0.18	0	0.11	0	0	0	0	0	0	0.04	0	0.07	0.08	0	0.04	0.03	0	0	0.05	0	0.04	0.22	0	0
AL354822.1	1.21	6.91	0.74	2	2.58	4.2	0.57	2.14	8.64	4.49	1.21	3.02	11.77	6.43	9.7	6.32	10.31	1.24	24.35	34.5	26.08	9.16	17.09	3.87	3.7	18.68	19.7	11.16	2.91	2.66	10.69	16.94	11.92	15.64	9.52	8.4	9.22	10.32	12.48	14.98	1.76	6.07	7.4	2.48	2.89	2.44	2.84	none
AL354828.1	0	0.18	0.15	0.1	0.06	0.07	0.04	0.09	0	0.15	0	0.22	0.03	0	0.09	0.04	0.04	0.04	0.11	0	0.42	0.4	0	0	0	0.22	0.08	0.09	0.04	0.04	0.16	0.12	0.03	0.07	0.1	0.12	0	0	0.03	0.03	0.11	0.05	0.15	0.13	0.17	0.08	0.14
AL354828.2	0.07	0	0.05	0	0	0	0	0	0	0	0	0.04	0.03	0	0.03	0	0	0.04	0.04	0.06	0.13	0.06	0	0	0	0.05	0	0	0.04	0	0	0.06	0	0.07	0	0	0	0	0	0	0.04	0	0.1	0	0.34	0.08	0
AL356135.1	0	0	0	0	0	0	0	0	0	0	0	0	0	0	0	0	0	0	0	0	0	0.06	0	0	0	0	0	0	0	0	0	0.03	0	0	0	0	0	0	0	0	0	0	0.05	0	0	0	0
AL356289.1	0.07	0	0.05	0	0	0	0	0	0.04	0	0	0	0	0	0	0.04	0	0	0	0	0.32	0.12	0	0	0.05	0.05	0	0	0.08	0	0	0.06	0	0.03	0.07	0.04	0	0.04	0	0	0	0	0.05	0.04	0	0	0.05
AL356585.2	7.95	6.78	8.3	4.72	5.57	5.43	7.46	4.76	6.73	5.68	3.51	8.83	8.05	7.02	7.78	5.94	7.77	7.05	7.96	6.58	0.9	2.47	2.93	1.95	2.87	7.18	4.56	4.62	3.07	2.3	11.59	4.12	4.45	6.44	7.83	6.72	12.06	18.49	9.93	6.82	9.39	1	16.55	13.46	6.07	26.52	19.58
AL357140.1	0.04	0	0	0	0.11	0.03	0	0	0.04	0	0	0.11	0	0	0	0	0	0	0.07	0	0	0	0	0	0	0	0	0	0.13	0.05	0	0.06	0	0	0.03	0	0	0.04	0.03	0	0	0	0	0	0	0	0
AL358852.1	0.26	0.37	0.25	0.19	0.23	0.34	0.11	0.23	0.15	0.15	0.18	0.11	0.06	0.15	0.22	0.26	0.03	0.27	0.22	0.05	1.03	0.17	0.23	0.12	0.34	0.91	0.23	0.09	0.17	0.03	0.05	0.14	0.1	0.1	0.23	0.03	0.81	0.65	0.25	0.02	0.8	0.05	0.61	0.61	0.43	0.13	0.41
AL365181.2	0.62	0.41	0.6	0.57	0.23	0.47	0.61	0.37	0.34	0.31	0.37	0.78	0.3	0.57	0.34	0.37	0.71	0.61	3.05	2.55	2.06	1.04	1.72	0.85	0.63	2.05	2.02	1.03	0.75	1.22	3.11	0.78	0.8	0.64	1.82	2.02	1.8	2.73	2.13	1.78	0.96	1.5	1.72	0.75	1.85	1.77	1.44
AL365202.1	0.37	0.14	0.15	0.4	0.11	0.2	0.42	0.05	0.31	0.05	0.06	0.19	0.15	0.15	0.25	0.11	0.14	0.3	0.07	0.11	1.47	0.57	0.06	0.24	0.05	0.27	0.39	0.19	0.16	0.04	0	0.22	0.59	0.37	0.36	0.22	0	0.12	0	0.17	2.38	1.71	0.76	1.82	2.15	1.52	1.71	Uncharacterized protein [Source:UniProtKB/TrEMBL;Acc:H7BYV5]
AL445183.1	0	0	0	0	0	0	0	0	0	0	0	0	0	0	0	0	0	0	0	0	0.06	0.12	0	0	0	0	0	0	0	0	0	0	0	0	0	0	0	0	0	0	0	0	0	0	0	0	0
AL513523.2	0	0.05	0.05	0.09	0.06	0	0.04	0	0.04	0	0.03	0.07	0.09	0	0	0	0.04	0.04	0.07	0	3.62	1.38	1.44	1.53	1.22	0.05	0	0.05	0.71	0.23	0.11	0.2	0.03	0.03	0.2	0.12	0.13	0.11	0.1	0.22	0.27	0.3	0.25	0.22	0.39	0.17	0.18
AL589743.1	0.77	0.64	0.19	0.75	0.34	0.77	0.23	0.42	0.49	0.36	0.38	0.48	0.02	0.1	1.14	0.3	0.08	2.72	30.13	39.89	23.06	0.17	15.57	12.86	12.12	16.83	12.88	8.13	40.29	38.62	17.79	47.4	36.76	53.01	0.03	0	1.16	0.84	6.4	0.92	0.84	0.25	0.41	3.01	0.99	0.13	0.54
AL591806.1	0.04	0.14	0.05	0.1	0.17	0.14	0.04	0.09	0.61	0.21	0.12	0.19	0.09	0	0.16	0	0.08	0.11	0.04	0.11	0	0	0	0	0	0.05	0.08	0	0	0	0	0	0.03	0	0	0	0.04	0.04	0	0	0.11	0	0	0.09	0.22	0.04	0	Uncharacterized protein [Source:UniProtKB/TrEMBL;Acc:M0QZM2]
AL592183.1	14.32	7.69	9.45	13.23	9.24	16.92	15.61	9	8.22	8.46	12.73	11.82	7.84	9.43	12.43	12.45	10.66	8.68	14.26	16.89	21.1	37.1	48.16	26.44	25.56	11.02	10.36	8.92	14.55	13.62	2.24	27.88	26.14	9.4	10.35	14.01	4.62	5.78	10.32	14.68	10.46	90.73	15.59	12.99	42.07	19.15	15.8	none
AL596220.1	0	0	0	0	0	0	0	0	0	0	0	0	0	0	0	0	0	0	0	0	0.13	0	0	0.06	0	0	0	0	0	0	0	0	0	0	0	0	0	0	0	0	0	0.05	0	0	0	0	0	Uncharacterized protein [Source:UniProtKB/TrEMBL;Acc:M0R1Z0]
AL645728.1	0.07	0.05	0.1	0.16	0.11	0	0.15	0.05	0.15	0.05	0.06	0.07	0.03	0.04	0.06	0.15	0.04	0.04	0.07	0	0	0.06	0	0.18	0	0	0	0	0.04	0.04	0	0.09	0.07	0.03	0	0.03	0.08	0.03	0.16	0.03	0.15	0.1	0.05	0.26	0	0.13	0.05	Uncharacterized protein [Source:UniProtKB/TrEMBL;Acc:H0Y6Q5]
AL645922.1	0	0	0	0	0	0	0	0	0	0	0	0	0	0	0	0	0	0	0	0	0.06	0	0	0	0	0.05	0	0	0	0	0	0	0	0.03	0	0.04	0	0	0	0	0	0	0	0	0	0	0	Uncharacterized protein [Source:UniProtKB/TrEMBL;Acc:M0R2J5]
AL645927.1	0	0	0	0	0	0	0	0	0	0	0	0	0	0	0	0	0	0	0	0	0.13	0.17	0	0.06	0	0.05	0	0	0	0	0	0	0	0	0	0	0	0	0	0	0	0	0	0	0	0	0
AL928654.7	111.8	74.45	106.68	32.77	61.23	39.09	44.69	18.56	17.26	49.02	49.69	46.84	44.14	63.23	61.4	68.36	59.52	47.53	129.86	109.29	52.88	41.93	64.94	49.28	49.07	241.24	239.95	375.78	578.35	524.97	283.62	102.9	125.77	331.2	36.32	32.34	222.9	171.8	188.39	361.06	119.48	3.96	63.63	149.95	20.09	110.13	95.64
ALAD	23.66	22.85	18.55	24.71	23.41	23.43	19.77	23.68	23.47	20.85	28.34	21.96	28.63	24.33	26.08	25.3	27.49	18.31	23.07	25.08	11.92	24.42	29.59	10.54	10.08	16.6	13.11	14.11	26.25	25.39	16.12	29.01	20.18	24.24	41.55	30.21	52.48	46.26	15.78	24.57	19.74	14.85	27.75	18.34	18.64	31.28	35.33	aminolevulinate dehydratase [Source:HGNC Symbol;Acc:395]
ALAS1	25.85	43.71	61.52	37.47	39.65	38.61	49.85	55.81	48.39	24.87	44.96	37.89	65.51	59.25	41.91	56.17	83.64	43.17	73.61	79.53	29.97	32.58	52.74	52.49	68.55	53.43	47.63	59.74	56.37	61.49	49.5	66.07	48.57	72.48	26.43	30.09	52.71	49.15	46.27	50.94	15.75	15.6	21.31	32.63	34.8	16.88	14.81	aminolevulinate, delta-, synthase 1 [Source:HGNC Symbol;Acc:396]
ALAS2	0	0	0.05	0	0	0	0	0	0	0	0	0	0	0	0	0	0	0	0	0	0.26	0.23	0	0	0.05	0.05	0	0.09	0	0	0	0.03	0	0	0	0	0	0	0	0	0	0	0.05	0	0	0.34	0	aminolevulinate, delta-, synthase 2 [Source:HGNC Symbol;Acc:397]
ALB	0	0	0	0	0	0.03	0	0	0	0	0	0.04	0.03	0	0.03	0	0.04	0	0.75	1.11	2.51	0.35	1.15	0	0.05	0.65	0.78	0.33	0.04	0.05	0.05	0	0.11	0.03	0.4	0.4	0.87	0.37	0.64	0.22	0.08	0.05	0.3	0.03	0	0.08	0.14	albumin [Source:HGNC Symbol;Acc:399]
ALCAM	80.85	170.62	103.73	134.21	48.78	84.56	161.88	174.36	118.15	124.25	46.07	184.98	128.4	163.26	136.28	78.5	125.89	188.33	284.4	303.82	87	1060.31	690.71	71.2	49.02	64.19	35.22	10.98	247.94	288.46	4.77	42.56	57.51	37.11	283.65	256.18	32.07	23.48	54.4	74.02	22.58	20.26	22.4	27.14	55.13	17.13	15.17	activated leukocyte cell adhesion molecule [Source:HGNC Symbol;Acc:400]
ALDH1A1	22.92	82.29	72.03	32.09	34.49	49.98	12.5	48.53	55.29	133.59	105.13	36.52	64.75	45.24	13.06	71.59	43.17	32.55	1.72	1.36	8.57	1.65	4.37	0.69	10.76	2.05	2.11	4.34	0.09	0	0.22	4	7.93	1.21	1.6	2.11	4.12	8.55	0.5	0.55	0.27	1.96	0.01	0	0.99	0.25	0.32	aldehyde dehydrogenase 1 family, member A1 [Source:HGNC Symbol;Acc:402]
ALDH1A2	4.36	24.77	8.5	6.22	6.48	4.31	5.49	3.82	2.87	4.23	3.91	7.03	4.44	3.83	11.03	2.3	5.03	5.04	7.52	0.33	14.11	11.26	2.11	1.75	11.44	1.87	0.92	3.78	0.58	0.66	0.36	2.26	4.8	1.51	4.1	2.88	2.48	2.97	1.36	0.52	1.42	0.35	1.04	2.26	5.14	0	0	aldehyde dehydrogenase 1 family, member A2 [Source:HGNC Symbol;Acc:15472]
ALDH1A3	15.2	49.96	11.45	6.08	58.13	6.24	9.96	1.35	7.68	3.82	8.59	6.38	1.26	9.19	50.62	2.23	5.42	1.42	16.76	2.71	52.14	204.4	3.32	13.13	41.23	4.68	7.37	16.3	6.58	8.5	4.17	22.67	19.84	3.96	8.75	6.47	24.83	18.29	9.8	1.17	3.18	0.5	1.83	5.79	3.27	0	0	aldehyde dehydrogenase 1 family, member A3 [Source:HGNC Symbol;Acc:409]
ALDH1B1	15.27	18.02	11.54	14.74	12.74	13.52	17.01	21.68	11.37	18.47	14.7	15.14	17.56	19.38	12.99	15.38	13.78	18.25	32.11	27.22	108.85	13.59	10.95	20.27	19.57	68.75	54.36	57.69	58.54	60	19.6	42.98	50.74	38.14	42.9	35.18	84.24	70.56	46.95	35.57	6.13	2.51	13.34	10.27	4.73	6.69	6.75	aldehyde dehydrogenase 1 family, member B1 [Source:HGNC Symbol;Acc:407]
ALDH1L1	0.15	0.96	0.4	0.19	0.06	0.13	0.04	0.05	0	0.05	0.33	0.15	0.12	0	0.15	0	0.03	0	0.19	0.11	1.74	0.75	0.34	0.18	2.73	1.4	1.16	0.79	0.84	0.62	0.7	26.59	19.23	0.31	2.5	2.52	0.91	0.85	0.87	1.21	0.08	0	0.35	0.19	0.13	0	0	aldehyde dehydrogenase 1 family, member L1 [Source:HGNC Symbol;Acc:3978]
ALDH1L2	0.48	1.88	1.16	2.74	2.64	1.89	1.89	1.49	1.45	2.37	1.22	1.83	2.09	1.38	1.87	1.04	3.65	1.63	12.26	14.37	19.14	3.28	27.28	12.97	12.71	1.77	0.93	1.17	48.48	35.66	19.82	20.69	23.42	0.33	9.88	16.63	0.53	0.71	4.08	54.09	0.31	0.8	0.75	2.06	0.51	0.21	0.18	aldehyde dehydrogenase 1 family, member L2 [Source:HGNC Symbol;Acc:26777]
ALDH2	312.02	197.27	331.98	232.74	145.54	152.87	147.38	124.48	106.59	86.02	204.29	151.95	285.45	210.69	244.39	332.29	242.73	197.25	29.74	35.14	63.87	1.94	13.16	5.9	7.89	40.66	37.4	36.9	173.48	174.28	9.07	69.13	74.92	12.73	14.59	19.89	59.36	56.64	3.12	31.99	4.02	4.97	5.55	3.09	16.24	3.54	4.37	aldehyde dehydrogenase 2 family (mitochondrial) [Source:HGNC Symbol;Acc:404]
ALDH3A1	0.04	0.05	0.05	0	0.17	0.06	0	0.05	0.11	0.05	0.18	0.04	0.03	0.11	0	0	0	0	0.41	0.61	0.94	1.44	0.46	0.43	0.63	2.32	0.78	0.93	3.74	2.82	0.32	2.03	1.41	0.41	0.73	0.44	1.7	1.89	0.91	0.51	0.08	0	0.1	0	0.04	0	0	aldehyde dehydrogenase 3 family, member A1 [Source:HGNC Symbol;Acc:405]
ALDH3A2	52.25	59.25	45.34	50.17	54.12	51.6	49.01	53.33	49.43	57.53	64.99	50.4	52.34	47.8	48.14	46.89	49.19	44.48	107.77	120.09	54.8	83.62	70.81	56.36	55.21	146.39	146.39	133.5	120.06	122.62	36.71	101.01	93.85	73.79	66.57	73.01	64.21	67.93	43.22	62.06	25.91	15	41.3	23.89	28.77	36.12	37.26	aldehyde dehydrogenase 3 family, member A2 [Source:HGNC Symbol;Acc:403]
ALDH3B1	126.11	104.86	103.91	120.45	128.61	123.79	105.83	132.64	122.62	119.3	141.38	104.31	94.03	104.43	118.74	114.43	93.13	102.14	10.47	8.14	17.34	51.71	26.39	12.29	19.77	25.37	21.15	28.03	17.74	14	23.48	17.75	13.42	28.78	36.72	37.04	33.32	33.28	43.14	25.42	1.23	0.35	2.03	5.43	2.82	0.63	1.08	aldehyde dehydrogenase 3 family, member B1 [Source:HGNC Symbol;Acc:410]
ALDH3B2	2.78	2.1	3.4	2.58	2.3	3.19	2.12	3.12	2.59	2.58	3.43	2.12	3.56	2.58	3	2.41	6.32	2.79	24.41	26.41	9.75	1.78	38.03	9.55	13.34	25.13	18.31	16.82	6.33	7.45	27.32	14.2	9.23	33.04	94.19	61.99	18.15	16.75	44.2	71.01	0.77	0	0.35	1.69	0.6	0.04	0	aldehyde dehydrogenase 3 family, member B2 [Source:HGNC Symbol;Acc:411]
ALDH4A1	12.89	18.08	11.49	11.67	20.32	14.69	18.45	15.99	16.66	24.3	17.23	13.86	12.8	12.17	14.61	11.22	11.06	11.88	14.1	15.13	9.63	2.79	5.16	3.28	3.7	22.65	22.63	25.6	13.68	13.81	18.55	24.28	17.23	28.09	21.78	13.62	17.93	13.01	5.98	9.74	2.11	0.2	7.35	3.23	0.49	1.64	1.62	aldehyde dehydrogenase 4 family, member A1 [Source:HGNC Symbol;Acc:406]
ALDH5A1	0.11	2.05	1.45	1.83	0.98	0.94	0.42	1.96	2.82	0.57	0.95	0.79	1.83	1.29	2.4	0.74	7.21	2.76	37.23	41.98	23.85	32.09	68.18	29.86	33.25	43.47	40.66	36.9	60.26	62.98	20.77	67.95	67.39	43.44	77.51	63.2	50.06	72.45	38.95	89.38	11.58	13.04	24.75	9.17	20.36	20.25	26.69	aldehyde dehydrogenase 5 family, member A1 [Source:HGNC Symbol;Acc:408]
ALDH6A1	16.48	21.83	18.52	16.17	31.62	29.37	16.06	25.13	29.85	28.79	27.33	16.66	17.29	16.23	30.42	19.88	16.51	10.99	23.57	22.82	27.59	25.08	24.2	34.38	29.01	33.85	42.31	35.64	38.49	38.79	20.75	48.78	66.19	47.47	30.18	40.44	41.38	51.87	62.09	58.14	12.53	7.82	26.81	10.42	10.47	23.28	22.82	aldehyde dehydrogenase 6 family, member A1 [Source:HGNC Symbol;Acc:7179]
ALDH7A1	1.5	3.49	2.61	2.14	2.87	4.36	1.7	1.31	2.56	4.23	5.34	2.15	8.34	4.37	5.36	2.94	2.78	3.16	60.55	66.91	37.03	37.87	18.08	31.25	32.23	93.82	106.49	101.92	33.57	33.33	23.83	53.06	59.03	70.53	65.22	68.13	41.76	48.82	40.03	39.47	0.65	0.35	1.68	0	1.16	0.76	1.35	aldehyde dehydrogenase 7 family, member A1 [Source:HGNC Symbol;Acc:877]
ALDH8A1	0.81	0.92	1.96	1.63	0.46	0.74	0.64	0.56	1.3	1.14	0.73	0.67	0.95	1.38	1.47	1.63	0.87	1.14	3.23	3.99	8.65	2.99	0.22	0.54	1.66	1.12	1.16	0.79	0.62	1.1	0.05	0.7	0.77	0.94	0.94	0.62	0.28	0.46	0.9	0.2	1.46	8.73	2.99	1.47	3.31	1.56	2.88	aldehyde dehydrogenase 8 family, member A1 [Source:HGNC Symbol;Acc:15471]
ALDH9A1	49.58	72.11	56.63	49.91	63.07	71	49.43	58.32	53.1	66.67	69.91	44.02	60.44	62.36	62.12	61.12	45.89	34.37	24.46	26.73	31.02	58.21	65.32	61.06	71.47	38.3	37.9	35.69	56.99	53.81	67.01	48.12	50.92	55.52	55.37	51.07	48.32	55.97	56.07	77.17	43.93	38.07	55.44	38.47	62.36	49.26	41.99	aldehyde dehydrogenase 9 family, member A1 [Source:HGNC Symbol;Acc:412]
ALDH16A1	56.21	66.57	64.11	53.06	64.73	49.22	55.87	51.56	54.17	64.96	69.15	43.22	58.01	50.01	45.68	40.53	40.87	55.52	40.69	45.19	1.42	8.52	9.14	15.21	16.7	75.89	56.83	47.69	23.91	23.95	81.14	22.89	20.34	47.02	17.67	12.67	24.77	19.61	18.12	35.91	33.73	2.51	31.69	26.95	5.89	33.68	45.37	aldehyde dehydrogenase 16 family, member A1 [Source:HGNC Symbol;Acc:28114]
ALDH18A1	22.59	32.75	22.44	25.87	29.9	30.66	29.47	34.55	29.41	23.89	33.37	24.12	31.71	29.68	28.54	22.85	39.21	23.24	147.69	136.57	55.28	77.92	84.2	125.85	102.23	128.21	106.01	99.82	198.98	197.51	299.48	156.34	146.28	121.03	88.93	75.85	116.52	129.59	103.64	227	48.07	16.2	68.17	42.91	34.22	63.57	51.49	aldehyde dehydrogenase 18 family, member A1 [Source:HGNC Symbol;Acc:9722]
ALDOA	851.78	803.57	784.26	498.72	824.26	945.59	955.66	881.74	939.71	926.51	1067.47	719.28	705.98	830.23	872.94	548.11	763.78	639.37	1475.06	1427.36	367.4	273.36	575.62	491.8	464.09	1552.4	1380.59	1854.66	925.34	797.67	1919.27	1675.47	1963.66	2050.3	550.47	491.7	1990.82	2018.5	1094.97	1023.42	284.96	26.08	357.97	305.24	130.5	372.41	382.19	aldolase A, fructose-bisphosphate [Source:HGNC Symbol;Acc:414]
ALDOB	0	0	0	0	0.06	0	0	0	0	0	0	0	0	0	0	0	0	0	0.04	0.06	0.63	0.29	0.11	0.06	0	0.16	0.08	0	0.04	0	0.05	0	0	0.03	0	0.04	0	0	0	0	0	0	0.05	0	0	0	0	aldolase B, fructose-bisphosphate [Source:HGNC Symbol;Acc:417]
ALDOC	26.58	13.27	10.53	7.99	16.53	23.55	20.49	19.39	19.22	16.77	23.86	12.4	16.23	19.5	28.62	11.74	16.85	7.89	10.79	10.44	47.75	3.98	17.56	13.91	5.7	27.35	21.37	28.82	83.95	70.8	31.42	44.79	89.35	43.05	9.46	11.99	19.54	29.44	3.08	9.97	28.1	3.96	31.9	27.07	8.36	32.33	38.07	aldolase C, fructose-bisphosphate [Source:HGNC Symbol;Acc:418]
ALG1	21.42	24.3	20.96	24.81	24.96	23.47	19.96	26.48	20.52	23.43	27.83	20.54	22.08	24.08	20.23	19.69	19.91	21.07	13.38	13.66	14.5	16.92	11.8	18.98	17.28	48.42	43.63	48.39	22.16	22.24	44.22	25.37	22.84	49.34	24.11	18.84	53.75	52.24	44.91	38.78	16.14	3.41	18.23	15.77	7.48	18.57	17.19	ALG1, chitobiosyldiphosphodolichol beta-mannosyltransferase [Source:HGNC Symbol;Acc:18294]
ALG1L	0.51	0.78	0.75	0.99	0.34	0.88	0.57	0.84	0.61	0.62	1.31	0.67	1.01	0.95	0.77	0.78	0.71	1.06	0.66	1.05	0.8	1.15	2.12	5.14	4.97	5.77	4.96	5.47	3.23	2.03	3.32	1.3	0.79	6.79	6.11	5.73	11.24	10.55	2.03	4.97	0.73	0.15	0.47	0.46	0.64	0.84	0.68	ALG1, chitobiosyldiphosphodolichol beta-mannosyltransferase-like [Source:HGNC Symbol;Acc:33721]
ALG1L2	0.7	0.55	0.24	0.88	0.52	1.09	0.72	0.7	1.03	0.41	1.12	0.33	0.79	0.83	0.82	0.85	0.99	0.94	2.49	2.16	2.05	1.03	2.07	4.65	4.33	16.56	14.75	9.95	1.8	1.6	10.28	1.32	1.04	3.41	4.35	4.37	3.93	5.54	7.64	8.55	0.54	0.25	1.26	0.37	0.56	0.67	1.44
ALG2	35.48	42.03	39.59	43.78	38.39	34.6	37.61	36.88	34.56	40.35	32.07	36.47	25.82	32.51	35.71	30.28	34.4	40.42	23.86	24.96	29.6	46.54	39.87	28.04	30.91	15.11	15.42	15.51	44.32	48.2	24.51	23.47	27.88	29.17	54.14	55.41	49.14	49.42	24.64	29.47	20.09	11.49	29.36	26.15	22.16	27.36	21.92	ALG2, alpha-1,3/1,6-mannosyltransferase [Source:HGNC Symbol;Acc:23159]
ALG3	21.86	22.32	19.79	21.15	22.44	29.25	21.32	26.15	21.39	22.76	17.63	19.81	18.75	19.72	18.98	17.24	19.94	18.96	51.48	53.73	32.75	7.23	16.91	51.54	42.31	65.17	55.6	61.98	38.92	37.09	67.17	18.33	25.9	86.3	48.49	39.45	64.02	62.58	34.29	62.22	11.31	5.92	16.32	16.11	10.91	18.02	17.01	ALG3, alpha-1,3- mannosyltransferase [Source:HGNC Symbol;Acc:23056]
ALG5	20.62	29.53	21.3	25.17	21.58	25.72	24.73	28.02	19.57	23.17	24.83	24.34	19.6	25.96	23.08	24.41	24.88	32.25	17.64	16.82	29.41	47.25	44.33	55.98	46.88	24.27	25.06	28.63	21.64	25.76	12.21	19.13	24.78	54.45	17.6	18.71	17.87	15.01	29.78	18.37	16.64	22.37	19.06	22.34	19.11	17.81	13.55	ALG5, dolichyl-phosphate beta-glucosyltransferase [Source:HGNC Symbol;Acc:20266]
ALG6	8.97	10.44	11.5	12.09	11.42	10.32	12.35	12.4	11.12	11.45	7.53	12.6	6.58	8	12.26	11	8.43	13.07	10.39	10.52	40.19	14.07	9.74	10.22	14.22	22.79	25.34	14.67	16.36	21.98	4.87	13.23	18.93	21.82	11.6	17.92	7.53	6.93	11.85	11.45	10.85	24.07	28.74	13.4	14.39	9.6	8.37	ALG6, alpha-1,3-glucosyltransferase [Source:HGNC Symbol;Acc:23157]
ALG8	20.14	25.07	22.66	27.01	20.89	25.25	22.99	24.01	20.7	23.01	17.55	23.23	19.5	19.04	21.49	21.25	21.3	27.43	15.76	14.77	28.17	21.25	28.58	28.95	25.22	63.09	65.52	55.96	24.8	25.92	31.89	22.16	30.41	47.83	51.59	54.97	24.95	29.6	54.34	33.13	15.03	12.44	26.47	16.56	12.09	15.32	15.8	ALG8, alpha-1,3-glucosyltransferase [Source:HGNC Symbol;Acc:23161]
ALG9	21.17	23.93	19.27	18.4	22.44	22.16	20.57	23.73	23.77	23.84	21.15	22.08	20	22.86	22.31	20.73	18.55	20.51	58.43	60.69	25.33	28.5	28.54	24.17	18.65	42.08	43.46	40.73	28.85	24.79	19.6	25.82	29.31	24.78	51.81	56.34	32.26	31.87	34.49	21.63	28.37	22.37	29.37	25.75	23.71	29.6	29.16	Alpha-1,2-mannosyltransferase ALG9 [Source:UniProtKB/TrEMBL;Acc:H3BSC6]
ALG10	8.46	11.99	11.66	13.19	8.84	10.53	9.05	11.28	9.56	9.18	7.59	8.15	7.24	6.13	11.8	7.65	7.27	11.67	9.41	12.35	14.56	15.15	14.9	31.28	27.85	15.1	18.99	11.91	13.6	17.26	7.62	15.57	30.01	12.84	19.53	21.11	8.93	9.84	15.1	29.09	8.2	15.85	18.74	10.64	23.2	10.31	12.96	ALG10, alpha-1,2-glucosyltransferase [Source:HGNC Symbol;Acc:23162]
ALG10B	8.53	16.89	13.47	16.17	9.76	11.05	11.29	12.91	12.46	12.18	7.92	9.6	7.35	7.16	13.88	9.73	7.58	13.07	14.46	20.56	35.91	40.57	47.33	45.91	26	22.8	30.31	15.6	22.12	31.04	10.13	33.19	68.48	21.08	26.93	31.87	10.76	11.8	19.31	36.8	10	38.77	24.26	14.79	35.01	14.99	16.2	ALG10B, alpha-1,2-glucosyltransferase [Source:HGNC Symbol;Acc:31088]
ALG11	20.4	23.02	21.24	22.94	20.43	20.87	23.26	26.62	22.59	19.19	20.67	24.52	22.96	23.22	20.63	26.6	24.1	24.16	41.51	48.71	46.69	47.85	39.31	49.13	46.25	38.22	42.6	34	42.19	42.85	21.63	70.65	69.71	64.01	24.25	28.36	25.22	24.43	31.76	30.71	22.08	46.39	33.27	28.93	53.11	28.63	21.51	ALG11, alpha-1,2-mannosyltransferase [Source:HGNC Symbol;Acc:32456]
ALG12	22.67	22.15	25.17	24.7	27.26	24.93	26.51	20.75	21.78	24.2	18.44	24.34	22.64	21.11	18.64	20.66	19.04	23.52	6.91	6.92	22.47	10.88	2.72	10.7	8.18	26.26	27.08	30.22	21	19.55	7.06	18.11	13.92	16.6	43.9	39.64	17.92	18.13	9.75	8.21	34.42	17.05	34.98	26.58	15.11	32.67	39.88	ALG12, alpha-1,6-mannosyltransferase [Source:HGNC Symbol;Acc:19358]
ALG13	34.57	37.18	35.82	44.8	35.64	39.29	45.53	32.54	39.72	33.18	21.71	47.11	38.12	30.36	50.26	33.88	29.26	50.67	71.27	79.47	40.03	79.82	30.38	28.44	29.55	14.5	18.78	12.8	24.58	27.42	11.01	18.7	23.38	16.37	20.6	23.68	44.37	50.75	32.4	25.1	82.68	200.47	114.55	94.82	121.16	57.55	59.23	ALG13, UDP-N-acetylglucosaminyltransferase subunit [Source:HGNC Symbol;Acc:30881]
ALG14	5.05	5.49	4.47	4	5.39	5.33	4.55	4.34	4.01	6.3	5.55	4.33	4.82	4.36	4.52	4.79	2.79	4.35	4.18	4.1	21.07	11.25	8.66	11.53	14.51	11.51	11.55	9.3	15.68	16.5	4.1	8.56	7.38	10.5	9.96	10.96	7.69	7.67	6.37	5.38	2.91	3.26	6.45	2.93	3.75	2.53	3.47	ALG14, UDP-N-acetylglucosaminyltransferase subunit [Source:HGNC Symbol;Acc:28287]
ALK	0.29	0.27	0.09	0.12	0	0.58	0.27	0.37	1.26	0.88	0.36	0.18	0.2	0.34	0.18	0.07	1.32	0.07	2.12	2	6.05	0.46	0.92	1.28	1.22	10.31	9.16	5.09	33.16	28.98	3.91	3.42	6.32	0.55	1.4	1.4	0.52	0.7	4.43	25.72	0.23	0.25	0.27	0.28	0.04	0	0.05	anaplastic lymphoma receptor tyrosine kinase [Source:HGNC Symbol;Acc:427]
ALKBH1	10.11	10.71	12.21	11.55	9.99	10.33	10.72	8.44	10.32	8.36	10.04	11.78	11.12	12.58	8.95	12.19	12.45	12.05	7.36	7.35	8.35	9.91	12.27	14.95	12.95	12	12.84	12	8.55	8.33	5.78	13.98	16.44	12.79	11.22	14.98	12.33	11.74	14.74	18.39	9.81	7.42	10.84	12.88	12.1	9.26	8.51	alkB, alkylation repair homolog 1 (E. coli) [Source:HGNC Symbol;Acc:17911]
ALKBH2	4.06	4.57	3.05	5.34	2.81	3.47	2.92	3.92	2.48	3.61	2.85	3.73	3.32	3.47	3.66	3.01	3.88	3.96	18.95	18.3	20.88	14.49	18.54	13.07	11.88	22.47	14.97	14.39	10.77	11.04	27.41	15.77	13.52	12.52	19.58	17.69	16.19	19.63	22.85	14.43	6.75	8.38	9.67	6.37	7.04	9.98	11.7	alkB, alkylation repair homolog 2 (E. coli) [Source:HGNC Symbol;Acc:32487]
ALKBH3	11.79	14.14	11.8	16.23	13.26	13.9	13.33	16.18	11.65	14.14	17.36	12.22	14.33	14.29	12.06	12.82	14.74	16.97	17.92	19.88	13.61	22.65	12.42	19.36	16.02	22.93	17.8	20.74	17.6	18.19	13.96	17.08	15.55	27.68	31.82	28.76	26.61	33.85	20.75	26.88	19.74	19.46	19.74	14.56	18.22	23.15	19.98	alkB, alkylation repair homolog 3 (E. coli) [Source:HGNC Symbol;Acc:30141]
ALKBH4	7.76	7.14	6.97	8.12	6.37	8	6.06	6.57	6.95	7.74	7.16	6.23	7.23	7.27	6	5.91	7	6.54	13.78	14.13	4.82	4.53	4.13	8.8	6.09	18.89	19.77	15.97	26.12	26.39	21.51	14.75	13.32	13.41	18.92	16.1	16.45	18.04	12.69	21.51	6.52	1.6	11.49	7.09	3.56	9.14	9.54	alkB, alkylation repair homolog 4 (E. coli) [Source:HGNC Symbol;Acc:21900]
ALKBH5	117.65	96.4	95.88	90.86	86.37	92.07	102.61	91.7	92.42	75.64	98.53	86.02	86.64	99.46	97.44	89.35	86.21	84.89	148.06	145.05	72.36	79.36	101.11	114.93	100.77	100.43	102.96	105.7	189.8	177.34	205.04	92.57	109.7	128.82	78.73	76.9	93.91	99	91.62	123.89	126.65	45.34	143.74	131.27	72.12	144.1	160.76	alkB, alkylation repair homolog 5 (E. coli) [Source:HGNC Symbol;Acc:25996]
ALKBH6	7.76	6.18	6.58	7.59	6.26	6.99	5.53	7.97	6.38	7.53	6.04	6.5	5.6	4.94	6.86	5.54	5.85	5.98	29.43	26.55	7.32	5.17	6.88	14.49	13.39	12.41	11.85	10.37	11.67	13.12	10.51	9.53	7.14	10.59	9.57	7.02	10.01	11.41	11.95	9.96	15.22	4.71	12.65	14.5	7.39	15.03	18.54	alkB, alkylation repair homolog 6 (E. coli) [Source:HGNC Symbol;Acc:28243]
ALKBH7	13.95	17.65	15.45	16.42	13.6	14.53	12.92	13.15	13.36	13.67	16.01	12.51	12.69	11.04	13.07	10.92	12.57	15.89	25.14	27.43	21.53	12.98	14.29	7.06	7.3	64.6	49.32	64.13	15.26	13.55	96.11	14.23	14.96	19	54.05	27.54	62.53	54.67	17.73	50.87	18.78	1.6	30.66	19.67	5.26	29.85	35.19	alkB, alkylation repair homolog 7 (E. coli) [Source:HGNC Symbol;Acc:21306]
ALKBH8	12.27	11.49	12.4	17.9	11.82	9.21	11.74	13.89	10.78	10.22	8.19	12.74	12.45	13.22	13.09	15.53	11.65	14.16	2.28	2.06	26.53	26.44	11.48	25.19	22.64	24.53	25.94	19.06	8.44	10.3	1.15	15.77	18.37	13.99	17.44	19.29	7.93	7.47	9.94	7.56	20.85	50.86	26.41	18.82	53.96	20.12	22.82	alkB, alkylation repair homolog 8 (E. coli) [Source:HGNC Symbol;Acc:25189]
ALLC	0	0	0	0	0	0	0	0	0	0	0	0	0	0	0	0	0	0	0	0	0.19	0.12	0	0.06	0	0.05	0.08	0	0.04	0	0	0.06	0.04	0	0	0	0	0	0	0	0	0	0	0	0	0	0	allantoicase [Source:HGNC Symbol;Acc:17377]
ALMS1	88.58	81.09	79.92	91.29	104.85	62.23	93.29	72.96	89.35	84.21	49.75	114.65	81.34	73.48	94.28	99.05	94.95	80.02	459.9	468.27	130.41	169.97	96.94	132.24	142.11	193.43	172.6	140.83	283.01	289.52	69.05	96.78	86.9	166.07	258.28	321.22	69.32	60.58	224.49	203.12	172.88	288.14	159.12	148.18	216.34	180.52	215.35	Alstrom syndrome 1 [Source:HGNC Symbol;Acc:428]
ALOX5	387.86	231.2	427.32	405.22	288.2	261.38	358.96	168.53	218.44	155.62	272.6	307.68	382.74	372.32	416.04	343.59	457.65	296.58	1.76	1.61	2.35	64.06	8.74	16.61	29.5	21.22	26.18	36.85	10.82	8.94	7.09	17.26	8.97	13.82	34.09	26.06	90.54	73.14	20.49	9.22	8.74	15.45	18.71	6.56	9.81	7.37	12.87	arachidonate 5-lipoxygenase [Source:HGNC Symbol;Acc:435]
ALOX5AP	56.72	56.51	56.78	108.68	37.76	92.95	156.05	69.09	71.89	79.05	72.31	88.1	79.5	195.27	119.83	19.77	90.21	74.63	0.7	0.57	0	0.9	0.96	2.1	1.31	2.75	1.92	0.05	0.95	1.71	0.06	0.96	2.39	0.5	6	15.53	30.65	27.54	2.37	0.99	57.96	34.31	46.93	74.97	105.13	42.39	26.73	arachidonate 5-lipoxygenase-activating protein [Source:HGNC Symbol;Acc:436]
ALOX12	0.11	0	0	0	0	0	0	0	0	0	0	0	0	0.04	0	0	0	0.04	0.07	0	0.09	0.34	0.17	0.37	0.68	0.22	0.16	0.09	3.11	2.62	0.27	1.28	0.81	0.61	0.47	0.76	0.13	0.33	0	0.16	0.11	0	0	0.09	0.04	0.13	0.09	arachidonate 12-lipoxygenase [Source:HGNC Symbol;Acc:429]
ALOX12B	0.11	0.05	0	0.06	0	0	0	0	0	0	0.03	0	0	0	0	0.04	0	0	0.67	0.28	0.13	0.06	0	0.06	0.1	0.11	0	0.09	1.34	0.57	0	0.06	0.42	0	0.46	0.44	0	0	0	0	0.27	0.25	0.15	0.26	0.78	0.34	0.5	arachidonate 12-lipoxygenase, 12R type [Source:HGNC Symbol;Acc:430]
ALOX15	1.21	3.89	2.42	1.51	1.21	0.74	1.4	0.05	0.61	0.05	0.64	1.95	0.48	1.27	1.09	0.67	0.64	0.23	1.97	0.5	1.05	0.23	0.4	0.12	1.8	0.05	0.23	0.42	0.5	0.7	0.64	0.6	1	0.3	1.26	0.82	0.23	0.24	0.25	0.22	0.46	0.25	0.66	0.81	1.03	0.51	0.86	arachidonate 15-lipoxygenase [Source:HGNC Symbol;Acc:433]
ALOX15B	1.98	0.64	0.85	1.83	2.24	34.92	1.1	2.47	1.57	0.52	6.29	1.49	6.62	1.3	9.96	0.45	1.19	1.43	2.05	2.39	0.13	0.16	0.45	1.46	0.88	5.56	5.74	6.59	19.52	14.18	0.21	1.33	3.01	0.37	0.43	0.91	0.64	1.18	0.9	2.91	0.04	0	0.06	0	0	0.04	0.18	arachidonate 15-lipoxygenase, type B [Source:HGNC Symbol;Acc:434]
ALOXE3	0	0	0	0	0.11	0.03	0.08	0	0.04	0	0	0.04	0	0	0.09	0	0.08	0	0.34	0.5	0.77	0.63	0.52	0.73	0.24	0.16	0	0.28	1.22	0.96	0.43	0.38	0.07	0.38	1	2.24	0.35	0.22	0.1	0.54	0	0	0.1	0.03	0	0.17	0.27	arachidonate lipoxygenase 3 [Source:HGNC Symbol;Acc:13743]
ALPI	0	0	0	0	0	0	0	0	0	0	0	0	0	0	0	0	0	0	0	0	0.19	0.23	0.11	0.31	0.24	0.22	0.54	0.19	0.21	0.05	0.16	0.09	0.14	0.07	0.03	0	0.04	0.04	0.17	0.48	0	0	0.05	0.13	0	0	0	alkaline phosphatase, intestinal [Source:HGNC Symbol;Acc:437]
ALPK1	50.39	47.89	57.51	66.66	48.66	33.15	57.34	51.38	56.39	50.26	43.52	51.44	72.34	75.86	67.5	65.28	80.37	56.85	16.98	19.16	37.47	30.19	80.86	14.96	15.09	25	23.16	20.69	11.43	12.97	16.19	4.44	3.96	25.87	26.55	32.02	58.71	54.62	29.97	24	12.84	15.05	33.6	12.97	15.24	16.08	17.01	alpha-kinase 1 [Source:HGNC Symbol;Acc:20917]
ALPK2	0.55	1.56	0.5	0.39	0.11	0.71	1.1	0.28	1.03	0.05	0.34	0.97	0.21	0.5	1.03	0.71	0.23	0.42	0.32	0.1	1.64	0.63	0.11	0.04	0.44	0.26	0.07	0.23	0.28	0.1	0.04	0.64	1.75	0.11	0.13	0.26	0.17	0.32	0.31	0.03	6.29	13.69	2.39	8.29	2.41	2.69	3.15	alpha-kinase 2 [Source:HGNC Symbol;Acc:20565]
ALPK3	1.72	2.1	2.2	2.55	4.53	5.76	3.37	4.94	8.33	5.11	2.92	6.2	8.73	3.44	4.51	2.3	2.49	2.72	13.37	18.53	6.16	5.42	19.22	4.3	4.67	19.84	17.38	11.44	2.34	2.75	3.9	75.79	49.58	41.13	26.8	23.66	8.43	8.16	18.79	4.06	2.07	1.66	1.75	2.76	1.38	0.88	0.45	alpha-kinase 3 [Source:HGNC Symbol;Acc:17574]
ALPL	0.59	0.92	0.7	0.38	1.26	0.33	1.78	0.09	0.11	0.31	0.67	2.36	0.15	12.83	3.56	0.19	2.76	0.07	4.73	4.1	10.63	0.58	24.87	45.98	24.68	20.07	5.67	0.98	20.1	20.19	254.09	6.96	9.38	13.66	10.42	9.3	0.34	0.43	25.32	39.33	0.57	0.1	0.96	1.16	0.42	0	0	alkaline phosphatase, liver/bone/kidney [Source:HGNC Symbol;Acc:438]
ALPP	0	0.04	0.04	0	0	0	0.04	0.19	0.11	0	0.02	0.07	0	0.03	0	0.11	1.01	0.41	0.48	0.22	0.76	37.63	0.4	16.28	9.44	11.6	6.68	7.85	1.22	1.33	9.22	1.48	3.55	13.52	0.17	0.36	0.6	0.4	10.51	17.57	0.08	0	0.46	1.96	0	0.04	0.05	alkaline phosphatase, placental [Source:HGNC Symbol;Acc:439]
ALPPL2	0	0	0	0	0	0	0	0.05	0.04	0	0	0	0	0	0	0.11	0.77	0.26	0.19	0.22	0.32	8.36	0.23	6.92	4.53	7.55	4.19	4.02	0.88	1.14	8.84	2.06	4	8.23	0.17	0.36	0.47	0.59	6.45	13.2	0.04	0	0.33	1.17	0	0	0	alkaline phosphatase, placental-like 2 [Source:HGNC Symbol;Acc:441]
ALS2	37.46	32.46	29.15	31.5	42.47	39.86	39.24	31.19	44.5	39.42	30.79	37.84	40.36	35.94	38.96	34.59	36.03	28.49	80.82	86.88	64.95	101.19	62.96	55.28	50.53	39.69	36.67	31.58	54.63	56.19	33.98	91.44	88.71	38.72	60.26	68.32	50.84	44.41	56.33	60.48	19.43	25.03	29.2	19.69	29.45	30.9	20.12	amyotrophic lateral sclerosis 2 (juvenile) [Source:HGNC Symbol;Acc:443]
ALS2CL	25.67	16.77	19.07	22.02	31.79	13.85	20.45	11.84	14.49	11.66	16.26	19.7	15.29	13.67	20.47	38.16	21.4	11.06	75.07	79.33	123.48	77.44	73.56	33.99	53.6	88.51	101.48	101.13	57.19	50.66	19.08	85.23	45.35	151.38	61.51	39.6	93.77	74.46	70.61	41.47	14.64	2.51	31.6	17.26	6.74	51.57	93.43	ALS2 C-terminal like [Source:HGNC Symbol;Acc:20605]
ALS2CR11	0	0	0.05	0.13	0.06	0.51	0.04	0	0.08	0.21	0.06	0.04	0.18	0.11	0.09	0.48	0.52	0.23	9.58	11.43	8.23	0.35	0.52	2.69	2.29	0.86	0.85	0.47	8.9	10.74	3.27	6.58	9.38	0	0	0.43	0.03	0.06	1.24	2.81	0.04	0	0.1	0.14	0.09	0.21	0.05	amyotrophic lateral sclerosis 2 (juvenile) chromosome region, candidate 11 [Source:HGNC Symbol;Acc:14438]
ALS2CR12	1.9	1.56	1.96	1.84	2.53	2.37	2.16	2.05	2.56	1.6	1.62	2.62	2.3	2	2.06	2.38	3.32	2.54	6.12	7.37	8.76	5.17	1.76	1.06	0.92	1	1.93	0.65	2.12	1.69	0.46	4.14	2.63	1.6	2.08	1.89	1.16	1.31	0.79	0.44	6.48	24.38	9.56	7.45	13.42	8.13	9.54	amyotrophic lateral sclerosis 2 (juvenile) chromosome region, candidate 12 [Source:HGNC Symbol;Acc:14439]
ALX1	0	0	0	0	0	0	0	0	0	0	0	0	0	0	0	0	0	0	0.48	1.22	0.64	0.4	0.11	0.06	0	0.27	0.08	0.09	0	0.14	0.05	2.12	2.46	0.1	0.13	0.28	0	0	0	0.35	0	0	0	0	0	0	0	ALX homeobox 1 [Source:HGNC Symbol;Acc:1494]
ALX3	0	0.09	0	0.03	0	0	0	0	0	0	0	0.07	0	0	0	0	0.04	0	0.63	0.28	0.26	0.06	0	0.18	0.05	0.11	0	0	0.04	0	0.43	0.99	0.7	0	0.53	0.44	0.09	0	0.17	0.03	0	0	0	0.04	0	0	0	ALX homeobox 3 [Source:HGNC Symbol;Acc:449]
ALX4	0	0	0	0	0	0	0.04	0	0	0.05	0	0	0	0.04	0	0	0	0	0	0.06	0.32	0.17	0.06	0.06	0.05	0.22	0	0	0.17	0	0.05	0.09	0.11	0	0.07	0.04	0	0.04	0.03	0	0.04	0	0.05	0	0	0	0	ALX homeobox 4 [Source:HGNC Symbol;Acc:450]
ALYREF	43.36	46.01	40.21	49.94	43.5	38.88	55.38	47.27	35.2	37.46	35.09	41.88	30.03	42.04	33.88	32.51	47.92	48.63	51.17	47.02	33.02	29.1	54.42	38.14	37.63	40.42	31.7	37.65	15.03	20.18	126.98	85.22	77.07	28.62	64.43	54.77	49.37	50.91	120.23	75.46	40.25	13.69	38.53	47.05	26.4	45.76	38.71	Aly/REF export factor [Source:HGNC Symbol;Acc:19071]
AMACR	9.45	18.09	13.23	15.74	14.81	13.23	10.38	15.29	16.21	18.63	13.01	10.7	11.51	14.58	13.4	9.14	13	9.44	14.14	13.41	35.4	16	12.07	20.4	16.5	9	8.66	8.55	5.63	4.84	10.03	15.3	14.52	16.69	15.97	13.42	20.66	21.6	8.49	25.47	5.37	10.78	10.87	6.38	9.8	6.95	6.26	alpha-methylacyl-CoA racemase [Source:HGNC Symbol;Acc:451]
AMBN	0	0	0	0	0	0	0	0	0	0	0	0	0	0	0	0	0	0	0	0.06	0.39	0.17	0.06	0	0	0	0	0	0	0	0	0.03	0	0	0	0	0	0	0	0	0	0	0	0	0	0	0	ameloblastin (enamel matrix protein) [Source:HGNC Symbol;Acc:452]
AMBP	0	0	0	0	0	0	0	0	0	0	0	0	0	0	0	0	0	0	0.6	0.44	0.26	0	0.46	0.06	0.1	0.11	0	0	0.04	0.05	0.16	0.06	0.04	0.03	0.23	0.24	0.09	0.19	0.13	0.22	0	0	0.05	0.04	0	0	0	alpha-1-microglobulin/bikunin precursor [Source:HGNC Symbol;Acc:453]
AMBRA1	52.8	50.04	51.28	55.96	54.63	53.27	52.65	57.81	58.79	55.37	49.39	59.28	64.25	50.52	48.57	50.34	45.64	49.49	84.4	89.19	30.42	26.88	46.55	33.11	34.95	40.81	42.86	43.21	34.07	31.41	93.12	54.08	45.49	61.98	94.26	84.74	69.33	73.73	80.5	64.36	103.19	37.97	77.34	90.45	59.1	89.59	90.6	autophagy/beclin-1 regulator 1 [Source:HGNC Symbol;Acc:25990]
AMD1	113.92	132.4	117.65	151.98	108.35	104.11	143.44	146.39	127.15	150.77	103.47	142.32	85.73	125.03	110.85	119.52	119.33	171.75	58.49	61.37	115.86	162.89	151.95	189.76	235.33	90.6	83.13	92.25	107.9	127.38	14.73	120.51	195.22	102.99	112.39	122.66	40.98	41.13	56.52	100.22	149.8	140.94	163.21	263.6	162.82	136.61	127.46	adenosylmethionine decarboxylase 1 [Source:HGNC Symbol;Acc:457]
AMDHD1	1.65	6.09	0.91	1.51	7.63	0.95	2.99	2.84	4.47	7.64	2.26	2.69	3.43	4.3	3.5	1.11	1.44	3.79	0.55	0.55	1.55	0.44	0.1	0.04	0.05	0.26	0.54	0.33	0.33	0.73	0	0.33	0.25	0.09	0.02	0.32	0.43	0.18	0	0.05	1.03	1.55	1.22	0.93	1.49	1.39	1.44	amidohydrolase domain containing 1 [Source:HGNC Symbol;Acc:28577]
AMDHD2	35.59	40.34	26.39	36.63	47.98	39.43	35.11	43.73	54.56	57.12	57.67	34.82	37.51	37.06	29.66	27.98	18.83	28.01	18.88	22.34	5.92	9.23	7.48	6.1	4.67	34.58	31.95	24.29	18.63	15.93	50.81	56.06	38.18	31.69	24.46	18.47	26.59	21.01	36.15	20.06	31.66	3.41	26	24.98	6.25	35.83	40.78	amidohydrolase domain containing 2 [Source:HGNC Symbol;Acc:24262]
AMELX	0	0	0	0	0	0	0	0	0	0	0	0	0	0	0	0	0	0	0	0	0.06	0.06	0	0	0	0	0	0	0	0	0	0	0	0	0	0	0	0	0	0	0	0	0	0	0	0	0	amelogenin, X-linked [Source:HGNC Symbol;Acc:461]
AMELY	0	0	0	0	0	0	0	0	0	0	0	0	0	0	0	0	0	0	0	0	0	0	0	0	0	0	0	0	0	0	0	0	0	0	0	0	0	0	0	0	0	0	0	0	0	0	0	amelogenin, Y-linked [Source:HGNC Symbol;Acc:462]
AMER1	5.24	7.46	9.8	9.89	5.11	5.66	5.19	8.02	6.38	4.39	6.59	6.2	12.25	8.74	6.2	12.48	18.99	13.34	25.55	28.93	17.41	12.77	6.53	30.89	27.41	17.44	17.42	10.42	56.6	50.2	37.92	42.52	50.34	16.56	45.12	43.27	22.19	27.08	50.65	42.88	14.99	13.44	21.59	14.14	10.74	20.25	21.96	APC membrane recruitment protein 1 [Source:HGNC Symbol;Acc:26837]
AMER2	0	0	0	0	0	0.03	0.04	0	0	0	0	0.04	0	0.04	0	0	0	0.04	0	0.06	1.8	0.4	0.06	0	0.05	0.11	0	0.09	0.34	0.52	0.11	0.41	0.42	0.03	0	0.04	0	0	0.03	0.1	0.04	0	0.05	0.04	0.04	0.04	0.05	APC membrane recruitment protein 2 [Source:HGNC Symbol;Acc:26360]
AMER3	0	0.05	0	0	0	0	0.04	0	0	0	0.06	0.04	0	0	0.09	0	0	0.04	0.11	0.17	1.1	0	0.23	0.12	0.29	0.54	0.08	0	0.29	0.24	0.05	1.1	0.42	0.03	0.4	0.32	0	0	0.07	0	0.08	0	0	0.18	0	0.21	0.05	APC membrane recruitment protein 3 [Source:HGNC Symbol;Acc:26771]
AMFR	113.85	106.17	99.92	87.36	78.74	92.53	80.68	87.93	95.75	107.95	106.92	87.02	101.74	103.71	94.9	94.26	69.89	78.25	195.48	195.34	62.82	102.01	75.03	82.62	71.66	144.41	162.65	190.2	59.77	53.52	97.67	76.58	73.45	94.5	101.73	89.62	279.01	269.47	206.39	135.07	105.03	38.02	115.15	106.34	49.53	108.66	110.44	autocrine motility factor receptor, E3 ubiquitin protein ligase [Source:HGNC Symbol;Acc:463]
AMH	0.55	0.32	0.15	0.6	0.29	0.1	0.45	0.09	0.15	0.46	0.12	0.45	0.09	0.11	0.5	0.22	0.51	0.64	0.37	0.83	0.06	0.17	0.23	0	0	0.32	0.31	0.23	0.96	1.17	0.43	0.92	0.66	2.15	0.06	0.23	0.15	0.28	0.28	0.47	1.15	0	1.37	1.32	0.09	0.38	0.5	anti-Mullerian hormone [Source:HGNC Symbol;Acc:464]
AMHR2	0	0.09	0.2	0.06	0.06	0	0.04	0	0	0	0	0.04	0	0.08	0	0	0.04	0.04	0	0.06	0.26	0	0	0	0.1	0	0.08	0.09	0.08	0.05	0	0.03	0.07	0	0	0.12	0	0.04	0	0.06	0.04	0.15	0.05	0.04	0	0.04	0.05	anti-Mullerian hormone receptor, type II [Source:HGNC Symbol;Acc:465]
AMICA1	177.12	78.12	190.99	290.42	61.29	72.43	108.29	15.71	53.34	81.42	74.18	130.58	90.33	213.05	192.28	156.97	234.73	119.59	0	0.13	0	0.04	0.64	0	0.49	0	0	0.19	0	0	0	0	0	0.05	0.87	0	3.54	4.22	0	1.61	66.85	50	87.52	62.28	174.19	91.1	101.49	adhesion molecule, interacts with CXADR antigen 1 [Source:HGNC Symbol;Acc:19084]
AMIGO1	0.22	1.14	0.23	1.77	0.29	0.99	0.34	0.79	1.07	0.05	0.2	0.7	0.55	0.52	0.51	1	1.17	0.44	7.65	8.68	2.11	3.46	4.25	11.99	10.03	7.83	10.46	10.56	35.43	32.38	2.91	5.78	5.61	20.49	21.76	25.37	8.94	10.96	7.94	7.12	26.14	8.53	44.15	20.43	16.97	56.5	75.61	adhesion molecule with Ig-like domain 1 [Source:HGNC Symbol;Acc:20824]
AMIGO2	5.71	8.65	8.04	10.4	6.94	10.52	9.36	10.86	6.34	11.09	8.09	7.29	10.16	9.59	7.86	9.55	10.83	13.15	8.32	7.9	31.61	270.44	24.91	2.04	2.09	5.09	6.17	8.92	14.51	10.65	12.42	30.61	36.29	4.19	52.43	37.09	5.44	4.91	18.89	10.48	19.09	8.18	16.57	16.33	18.49	19.07	20.57	adhesion molecule with Ig-like domain 2 [Source:HGNC Symbol;Acc:24073]
AMIGO3	3.63	2.97	3.26	4.65	2.81	2.6	4.81	2.84	2.87	2.89	1.73	3.89	1.93	3.22	1.92	2.08	2.79	3.22	6.16	6.2	1.33	1.03	2.58	3.3	3.41	5.37	6.27	6.96	5.52	5.55	3.78	5.26	7.76	5.83	2.87	1.44	5.14	3.99	6.03	5.11	9.39	1.2	8.65	10.65	3.22	9.47	10.13	adhesion molecule with Ig-like domain 3 [Source:HGNC Symbol;Acc:24075]
AMMECR1	14.94	16.62	13.36	18.3	15.67	12.5	20.53	16.88	14.94	17.44	9.6	17.95	9.08	14.18	19.26	15.16	16.09	18.61	21.84	23.86	28.98	35.94	41.82	68.74	51.8	25.33	23.22	16.86	38.4	48.64	28.78	24.19	31.42	34.02	31.78	30.9	33.11	28.72	34.04	47.54	30.7	63.04	42.1	31.59	36.88	40.58	36.14	Alport syndrome, mental retardation, midface hypoplasia and elliptocytosis chromosomal region gene 1 [Source:HGNC Symbol;Acc:467]
AMMECR1L	31.64	26.54	28.81	30.96	26	18.25	34.47	21.54	24.87	23.74	23.54	33.18	24.4	32.75	25.91	29.42	30.32	26.71	55.87	56.11	28.45	36.68	50.45	28.57	36.76	50.74	51.96	54.14	44.04	39.41	79.56	64.49	63.44	41.82	63.94	68.73	43.58	44.81	52.78	40.18	45.19	15.65	34.92	43.4	28.14	28.25	28.08	AMMECR1-like [Source:HGNC Symbol;Acc:28658]
AMN	0.07	0.31	0.23	0.13	0	0.25	0.08	0.05	0.03	0	0.1	0.14	0.22	0.05	0.13	0.19	0.14	0.32	4.36	4.33	1.93	4.73	2.07	1.29	1.75	8.68	9.86	14.57	7.6	8.57	7.45	10.65	7.97	18.47	5.39	2.63	1.72	1.39	11.78	4.46	1.07	0.05	2.76	1.55	0.17	1.81	4.01	amnion associated transmembrane protein [Source:HGNC Symbol;Acc:14604]
AMN1	3.59	4.25	3.9	8.68	3.21	2.96	3.37	4.9	3.82	4.9	3.83	4.66	3.74	4.01	4.31	3.72	3.99	4.3	14.36	16.02	29.17	21.86	14.06	25.98	21.91	19.77	21.88	16.11	2.92	4.29	4.27	8.28	12.21	13.1	10.83	8.97	4.87	5.64	7.74	14.89	4.94	6.62	13.12	6.63	13.06	7.11	10.13	antagonist of mitotic exit network 1 homolog (S. cerevisiae) [Source:HGNC Symbol;Acc:27281]
AMOT	0.99	2.63	2.45	2.41	1.38	7.98	0.68	0.79	0.7	1.08	1.08	2.74	6.61	4.95	4.17	3.12	3.83	3.35	144.3	142.74	73.24	98.24	54.05	71.62	74.14	48.26	62.7	73.66	71.8	79.7	35.56	84.01	114.25	57.23	228.58	164.43	247.49	255.22	109.68	59.18	7.78	4.81	10.72	5.39	11.04	9.05	6.53	angiomotin [Source:HGNC Symbol;Acc:17810]
AMOTL1	15.89	20.38	15.38	14.34	14.63	14.38	8.64	9.46	10.86	8.62	10.28	22.95	16.95	14.61	15.95	20.43	8.03	8.69	38.06	32.88	160.51	326.51	106.75	21.42	33.79	46.6	70.42	108.27	7.11	8.75	28.21	129.27	122.85	14.63	78.05	63.36	130.26	101.34	130.19	24.51	1.3	2.01	6.3	6.36	7.42	0.34	0.63	angiomotin like 1 [Source:HGNC Symbol;Acc:17811]
AMOTL2	1.28	6.08	2.59	2.78	5.28	3.99	2.88	0.98	1.82	0.57	1.42	1.85	3.15	1.32	5.67	2.23	8.62	2.18	561.39	563.97	136.51	104.23	78.86	66.05	186.7	646.57	648.06	1090.72	739.27	718.84	194.06	239.36	309.72	184.85	261.62	256.43	189.33	190.62	236.46	269.71	4.98	0.2	8.47	9.46	5.1	0.13	0.14	angiomotin like 2 [Source:HGNC Symbol;Acc:17812]
AMPD1	0	0	0.05	0	0	0	0	0	0	0	0.03	0	0	0.04	0.03	0	0	0	0.04	0	0.77	0	0	0.12	0	0	0.08	0.05	0.04	0	0.11	0.03	0	0.14	0	0	0	0	0.03	0.03	0.04	0	0.05	0.13	0	0	0	adenosine monophosphate deaminase 1 [Source:HGNC Symbol;Acc:468]
AMPD2	102.53	76.83	118.65	85.06	100.95	138.2	121.66	82.15	68.36	45.67	68.93	99.26	107.03	113.83	97.72	89.65	104.46	77.77	38.86	42.73	27.03	14.29	24.15	34.76	31.25	46.6	37.65	32.14	63.1	54.02	82.02	39.35	50.47	47.04	26.31	25.96	52.06	56.21	45.99	71.02	46.61	16.7	55.01	64.25	22.22	65.3	93.93	adenosine monophosphate deaminase 2 [Source:HGNC Symbol;Acc:469]
AMPD3	89.17	91.45	83.4	153.71	78.51	87.83	160.41	105.88	102.74	75.54	96.17	153.47	151.65	149.28	109.68	110.53	122.06	145.23	18.14	21.47	0	26.08	6.83	5.93	6.67	7.58	8.49	8.27	9.4	10.26	4.9	15.78	12.06	4.25	13.29	16.45	30.32	32.61	13.52	3.18	35.53	35.36	44.5	24.91	44.57	36.84	35.37	adenosine monophosphate deaminase 3 [Source:HGNC Symbol;Acc:470]
AMPH	0.73	0.23	0.5	0.39	1.09	3.96	1.17	0.61	0.54	0.05	0.64	0.49	0.45	0.81	1.69	0.37	0.24	0.15	0.03	0.11	1	0.52	0.11	0.18	0.34	0.38	0.39	0.23	0.17	0.14	0	0.87	0.59	0.03	1.23	1.43	0.16	0.1	0.16	3.7	0	0.05	0.1	0.07	0.09	0.13	0	amphiphysin [Source:HGNC Symbol;Acc:471]
AMT	4.21	2.15	2.36	3.4	2.98	2.6	3.33	3.36	3.17	3.41	3.51	4.53	4.8	2.99	3.5	2.71	5.26	1.63	18.91	23.18	4.29	4.88	5.51	1.27	1.95	4.61	3.71	1.77	3.42	3.77	31.54	4.27	3.84	21.77	5.39	5.97	5.16	6.98	3.23	41.59	9.7	1.71	9.8	12.36	2.83	14.02	15.71	aminomethyltransferase [Source:HGNC Symbol;Acc:473]
AMTN	0	0	0	0	0	0	0	0	0	0	0	0	0	0	0	0	0	0	0	0	0.71	0	0	0	0	0	0	0	0	0	0	0	0	0	0	0	0	0	0	0	0	0	0	0	0	0	0	amelotin [Source:HGNC Symbol;Acc:33188]
AMY1A	2.45	3.57	2.96	3.43	2.64	4.3	2.99	2.61	3.02	3.61	2.86	5.5	3.66	4.37	5.3	4.35	14.94	3.78	21.72	24.34	32.53	34.42	148.06	86.21	69.67	19.7	17.06	6.87	307.98	393.33	12.45	12.52	6.82	7.92	27.64	35.45	15.74	12.67	21.82	158.48	11.92	20.86	12.72	11.1	18.08	12.33	18.27	amylase, alpha 1A (salivary) [Source:HGNC Symbol;Acc:474]
AMY1B	2.42	3.48	2.91	3.37	2.64	4.3	2.95	2.61	2.94	3.56	2.74	5.46	3.63	4.33	5.24	4.31	14.78	3.79	21.43	24.11	32.16	33.78	147.77	86.27	69.62	19.54	16.44	6.77	307.39	393.09	12.35	12.4	6.79	7.75	27.44	35.29	15.66	12.37	21.72	158.25	11.81	20.46	12.26	10.97	18.04	12.25	17.96	amylase, alpha 1B (salivary) [Source:HGNC Symbol;Acc:475]
AMY1C	2.38	3.52	2.76	3.4	2.64	4.3	2.99	2.56	2.9	3.51	2.77	5.31	3.63	4.18	5.3	4.35	14.62	3.71	21.65	24.17	31.31	31.2	141.28	81.56	65.97	19.27	16.9	6.73	296.18	383.06	12.08	12.14	6.72	7.68	27.31	35.01	15.3	12.33	21.62	155.25	11.92	20.86	12.67	11.02	18	12.33	18.23	amylase, alpha 1C (salivary) [Source:HGNC Symbol;Acc:476]
AMY2A	3.04	4.35	4.32	4.33	3.44	3.88	4.7	2.8	4.09	3.72	3.07	5.38	4.29	5.33	6.18	5.42	10.17	3.97	25.07	30.05	36.03	24.05	68.5	35.25	31.45	19.59	16.9	7.94	96.8	124.22	5.54	12.36	7.82	8.52	22.9	28.58	10.52	9.55	23.47	68.17	12.46	36.86	17.9	12.32	18.35	13.09	19.62	amylase, alpha 2A (pancreatic) [Source:HGNC Symbol;Acc:477]
AMY2B	8.86	13.59	13.41	14.87	9.76	10.76	13.94	8.86	10.62	11.04	8.56	15.81	11.97	12.76	16.47	14.97	21.73	13.03	64.83	77.61	84.58	48.6	92.24	48.83	44.5	47.07	44.95	18.96	127.84	170.36	12.65	30.08	23.01	23.83	51.15	61.34	22.81	20	53.52	114.22	33.92	71.72	43.51	33.52	47.34	40.88	53.33	amylase, alpha 2B (pancreatic) [Source:HGNC Symbol;Acc:478]
AMZ1	0.84	1.51	0.34	1.75	0.63	1	1.7	2.1	1.3	0.36	1.85	1.53	0.82	1.1	0.45	1.15	1.36	0.79	0.62	1.38	0.66	2.65	2.35	0.67	1.07	5.44	7.68	7.89	5.87	5.11	18.64	0.48	1.1	0.12	0.25	0.44	0.29	0.4	4.4	3.37	1.46	0.3	0.97	1.25	0.6	0.76	0.81	archaelysin family metallopeptidase 1 [Source:HGNC Symbol;Acc:22231]
AMZ2	22.7	25.64	24.48	30.44	23.93	28.62	21.25	32.17	24.16	21.05	26.31	28.35	28.14	29.31	26.47	27.94	30.64	26.83	42.34	42.77	44.14	62.17	102.61	54.77	40.6	31.02	27.27	24.2	41.16	44.23	26.81	45.96	43.15	21.91	57.23	59.74	42.81	47.68	73.33	56.85	63.82	91.98	62.79	68.76	111.29	63.15	52.16	archaelysin family metallopeptidase 2 [Source:HGNC Symbol;Acc:28041]
ANAPC1	73.68	79.13	64.04	89.24	62.5	68.18	84.81	80.09	67.64	64.6	54.22	81.81	73.46	70.79	67.49	76.05	71.87	81.34	177.55	175.4	124.97	101.91	120.62	146.18	139.96	171.49	150.86	119.34	171.89	176.68	123.73	220.45	221.8	175.77	162.39	158.85	103.86	114.49	215.26	202.81	178.43	127.04	178.83	155.88	171.06	182.71	168.32	anaphase promoting complex subunit 1 [Source:HGNC Symbol;Acc:19988]
ANAPC2	22.96	22.62	21.13	25.74	19.97	19.9	20.95	17.62	18.43	21.41	17.87	23.87	22.82	20.8	20.62	18.65	23.07	21.77	39.56	46.1	5.36	3.02	5.9	3.21	4.77	13.38	13.12	8.41	17.31	16.23	38.57	18.71	13.68	16.07	40.09	36.49	16.2	13.8	12.6	18.22	34.42	3.66	32.74	29.16	8.37	35.41	44.47	anaphase promoting complex subunit 2 [Source:HGNC Symbol;Acc:19989]
ANAPC4	26	29.03	30.79	31	28.92	23.99	31.29	32.45	26.11	29.46	21.29	33.52	24.81	27.21	28.28	40.5	25.21	29.92	16.46	20.98	55.91	167.64	72.95	33.78	30.77	14.04	16.53	11.3	21.96	23.99	5.47	34.12	32.92	31.05	25.78	31.22	9.94	6.48	20.96	12.92	45.08	84.06	60.26	34.66	80.59	34.31	36.86	anaphase promoting complex subunit 4 [Source:HGNC Symbol;Acc:19990]
ANAPC5	79.13	92.4	83.47	94.4	68.98	71.68	87.42	74.27	69.54	68.42	74.67	83.76	85.41	91.4	80.74	86.45	110.23	88.35	124.29	126.22	60.28	82.52	110.97	107.43	100.68	179.21	163.27	153.02	117.55	115.45	225.18	171.88	165.08	100.95	151.15	162.7	120.54	114.04	148.82	298.14	139.14	42.83	150.15	132.94	76.47	156.06	159.46	anaphase promoting complex subunit 5 [Source:HGNC Symbol;Acc:15713]
ANAPC7	33.98	36.7	35.65	38.97	34.55	29.67	34.92	38.18	33.47	37.25	37.9	36.73	39.76	45.92	31.78	41.54	42.96	36.91	71.65	76.26	43.7	56.2	66.86	82.71	55.55	72.92	69.71	58.85	66.56	74.57	70.32	71.18	73.23	67.99	73.79	79.67	40.21	39.82	73.54	68.32	31.43	34.11	41.38	30.35	50.86	37.34	34.47	anaphase promoting complex subunit 7 [Source:HGNC Symbol;Acc:17380]
ANAPC10	8.24	10.16	8.5	10.03	9.87	8.67	8.71	10.77	10.13	11.25	9.62	9.16	8.44	8.82	10.28	10.96	9.95	10.54	11.09	10.57	21.07	18.84	39.98	30.13	23.42	6.55	7.1	6.35	7.59	8.36	6.8	5.97	8.87	6.38	8.33	10.89	9.74	9.97	11.37	11.03	11.38	25.33	11.8	12.66	15.97	9.39	8.46	anaphase promoting complex subunit 10 [Source:HGNC Symbol;Acc:24077]
ANAPC11	25.71	25.72	22.35	25.04	21.46	24.84	21.78	25.08	17.27	21.72	29.5	20.81	20.9	23.11	20.6	20.29	22.9	22.34	32.33	27.87	14.67	14.62	17.61	13.84	11.1	34.28	28.18	33.72	12.21	11.97	93.84	60.39	47.35	24	41.03	33.2	63.22	61.79	66.7	40.64	11.65	0.85	12.32	16.61	3.69	16.71	10.67	anaphase promoting complex subunit 11 [Source:HGNC Symbol;Acc:14452]
ANAPC13	27.06	32.78	19.78	28.9	29.33	28.13	27.04	27.6	19.45	30.24	29.29	26.47	23.38	27.72	19.57	25.26	21.24	26.63	20.21	20.15	40.53	39.4	31.94	42.38	39.82	32.15	31.89	32.23	15.97	19.58	6.16	25.58	40.84	23.74	28.42	26.53	31.88	32.73	18.04	13.92	14.41	12.64	24.18	10.62	23.33	17.68	13.86	anaphase promoting complex subunit 13 [Source:HGNC Symbol;Acc:24540]
ANAPC15	16.48	16.07	14.22	17.62	14.23	14.22	17.27	11.1	12.15	13.78	13.85	15.81	12.78	13.57	13.78	11.55	17.26	13.79	15.58	11.89	22.31	31.24	30.03	36.03	32.08	19.49	14.86	18.73	21.93	26.52	29.88	16.39	17.16	19.91	50.97	41.35	30.83	31.33	33.2	26.8	19.47	27.03	19.4	18.63	35.92	31.78	30.78	anaphase promoting complex subunit 15 [Source:HGNC Symbol;Acc:24531]
ANAPC16	47.24	45.36	48.2	53.87	35.06	47.29	39.43	38.09	35.96	38.8	40.79	45.43	36.2	42.14	51.19	41.28	49.19	29.76	55.22	54.15	105.42	114.56	180.9	132.39	113.24	47.56	49.8	46.94	75.91	77.68	64.97	49.72	54.48	80.4	95.31	96.98	142	156.99	64.18	115.64	97.98	110.19	141.09	109.44	119.4	120.66	141.95	anaphase promoting complex subunit 16 [Source:HGNC Symbol;Acc:26976]
ANG	5.38	3.89	3.27	3.74	2.58	5.32	3.37	2.56	1.57	2.32	3.12	4.08	5.1	5.57	6.25	2.97	2.61	2.66	2.18	1.38	2.3	1.95	3.04	1.89	1.02	0.95	0.38	0.51	1.67	1.1	0.36	1.94	2.05	0.27	1.57	1.51	2.21	3.11	0.35	0.66	0.42	0.1	1.01	0.36	0.77	0.29	0.32	angiogenin, ribonuclease, RNase A family, 5 [Source:HGNC Symbol;Acc:483]
ANGEL1	49.51	47.8	57.74	51.68	54.4	60.16	50.3	41.21	51.8	45.41	54.66	53.45	71.49	48.77	59.79	59.3	59.81	47.96	31.6	35.24	6.93	10.66	12.28	23.91	22.39	42.06	40.63	29.15	44.42	41.64	23.53	69.08	76.36	43.35	35.67	46.54	47.19	49.32	48.83	61.5	29.06	17.35	46.48	20.28	19.55	39.24	48.97	angel homolog 1 (Drosophila) [Source:HGNC Symbol;Acc:19961]
ANGEL2	26.4	26.23	32.19	40.43	26.17	26.82	32.76	29.51	28.79	23.79	23.26	28.73	25.34	25.55	36.61	33.55	28.77	31.05	28.95	34.41	57.75	57.59	58.18	59.29	54.52	24.16	27.96	18.54	32.56	37.86	21.56	24.78	28.65	34.77	21.77	30.83	25.66	26.57	39.2	32.98	48.41	106.58	61.6	50.83	92.3	49.93	50.18	angel homolog 2 (Drosophila) [Source:HGNC Symbol;Acc:30534]
ANGPT1	0.29	0.14	0.3	0.16	0.17	0.07	0.15	0.09	0.15	0.21	0.12	0.34	0.12	1.04	0.31	0	0.16	0.19	1.42	1.55	3.5	0.57	0.57	0.49	0.58	0.97	0.31	0.28	1.01	0.95	0.11	3.95	3.06	0.55	0.23	0.44	0.13	0.18	0.4	0.38	0.11	0	0.3	0.3	0.26	0.04	0.05	angiopoietin 1 [Source:HGNC Symbol;Acc:484]
ANGPT2	0	0.05	0.05	0.03	0.06	0	0	0	0.08	0.05	0.03	0.07	0.12	0.04	0	0.04	0	0	0.04	0	2.55	0.75	0.17	0.31	0.1	0.11	0.08	0	0.04	0	0	0	0.14	0	0.03	0	0.04	0.18	0	0	0.04	0	0.15	0.04	0.21	0.04	0.05	angiopoietin 2 [Source:HGNC Symbol;Acc:485]
ANGPT4	0.04	0.05	0.1	0.1	0.17	0	0	0.05	0	0	0	0	0.06	0	0	0.04	0	0	0.19	0	0.39	0.29	0.06	0.12	0.05	0.32	0.7	0.37	0.17	0	0.05	0.23	0.17	0	0	0	0.13	0.04	0.1	0.06	0	0	0.15	0.03	0	0	0	angiopoietin 4 [Source:HGNC Symbol;Acc:487]
ANGPTL1	0.44	1.37	0.75	0.52	0.86	0.37	0.38	0.09	0.15	0.05	0.27	0.41	0	0.04	1.47	0.19	0.16	0.04	0.67	0.11	8.8	0.46	0.75	0.37	2.77	0.27	0.39	0.28	0.04	0.04	0.11	1.1	1.79	0.24	0.1	0.19	0.08	0.14	0.13	0.32	0.08	0.1	0.15	0.34	0.13	0	0	angiopoietin-like 1 [Source:HGNC Symbol;Acc:489]
ANGPTL2	1.28	2.65	2.31	0.25	2.35	0.66	0.68	0.19	0.99	0.21	0.45	0.63	0.59	0.61	1.4	0.41	0.89	0.03	1.86	0.44	0.85	1.67	1.89	0.86	1.9	1.56	1.32	3.6	1.93	1.52	4.28	2.96	4.95	0.68	1.56	2.38	3.99	3.92	3.22	3.38	0.31	0.05	0.54	0.55	0.08	0	0	angiopoietin-like 2 [Source:HGNC Symbol;Acc:490]
ANGPTL3	0.07	0	0	0	0	0	0	0	0	0	0	0	0	0	0	0	0	0	0	0	1.35	0.46	0.11	0.18	0	0	0	0	0	0	0	0	0.04	0	0	0	0	0	0	0	0	0	0.15	0	0	0	0	angiopoietin-like 3 [Source:HGNC Symbol;Acc:491]
ANGPTL4	12.41	10.34	4.2	2.22	4.36	52.08	3.67	7.09	6.64	23.17	22.27	12.63	7.15	10.72	10.87	3.01	4.4	2.88	94.04	103.64	202.69	2.23	26.19	3.66	2.68	71.91	91.43	143.77	94.47	66.52	15.85	18.34	37.05	117.77	46.77	31.8	84.09	78.82	12.84	32.18	1.11	0.05	0.75	0	0.11	0.04	0.18	angiopoietin-like 4 [Source:HGNC Symbol;Acc:16039]
ANGPTL5	0	0	0	0	0	0	0	0	0	0	0	0	0	0	0	0	0	0	0	0	1.35	0.23	0.06	0.06	0	0	0	0.05	0.08	0	0	0	0	0	0	0	0	0	0	0	0	0	0.15	0	0	0	0	angiopoietin-like 5 [Source:HGNC Symbol;Acc:19705]
ANGPTL6	5.24	1.37	0.91	0.51	3.27	4.13	1.17	0.65	1.61	0.57	0.64	0.64	0.63	3.84	1.03	1.08	0.64	1.14	0.33	0.77	0.24	0.28	0.17	0.43	0.15	0.21	0.31	0	0.67	0.21	0.1	0.22	0.29	0.19	0.32	0.32	0.52	0.37	0.21	0.15	0.77	0	1.22	0.63	0.21	0.97	0.9	angiopoietin-like 6 [Source:HGNC Symbol;Acc:23140]
ANGPTL7	0.26	0.5	0.2	0.03	0.23	0.13	0	0	0.04	0	0.09	0	0.06	0	0.09	0	0	0	0.07	0	1.55	0.12	0.06	0	0.54	0.22	0	0.19	0.25	0	0	1.48	0.81	0.07	0	0.24	0	0	0.07	0	0	0	0	0.04	0	0	0	angiopoietin-like 7 [Source:HGNC Symbol;Acc:24078]
ANHX	0	0	0	0	0	0	0.04	0	0	0	0	0	0	0	0	0	0	0	0	0	0	0	0	0	0	0	0	0	0	0	0	0	0	0	0	0	0	0	0	0	0	0	0.1	0.04	0	0	0	anomalous homeobox [Source:HGNC Symbol;Acc:40024]
ANK1	0.44	0.14	0.35	0.37	0.57	0.37	0.11	0.51	0.73	0.83	0.21	0.34	1.04	0.23	0.62	0.37	0.24	0.64	2.27	3.14	1.87	4.95	8.15	2.07	1.75	0.45	0.53	0.75	3.54	3.52	1.04	0.32	0.31	2.34	2.75	4.02	0.44	0.44	2.54	2.28	18.32	6.67	17.8	12.04	3.27	19.53	23.85	ankyrin 1, erythrocytic [Source:HGNC Symbol;Acc:492]
ANK2	0.99	2.47	2.75	1.17	1.43	1.13	1.02	1.26	1.56	1.86	2.89	1.83	5.18	4.25	3.45	1	6.63	0.97	10.84	13.81	9.25	4.59	16.02	0.84	2.34	23.03	16.22	8.78	75.34	76.62	82.08	64.84	36.64	1.56	16.36	15.51	5.83	4.49	18.65	98.08	1.15	0.55	0.4	0.45	1.14	0	0.05	ankyrin 2, neuronal [Source:HGNC Symbol;Acc:493]
ANK3	0.7	2.73	3.61	7.42	2.07	7.76	1.82	5.31	9.96	1.65	2.7	5.49	3.14	4.22	4.41	7.1	6.53	5.27	10.06	11.45	48.42	86.29	56.77	30.92	49.41	168.64	193.02	169.56	26.73	32.34	20.25	199.09	128.36	22.52	116.95	112.94	108.58	109.89	94.06	34.3	365.07	411.77	478.56	230.8	68.45	179.26	196	ankyrin 3, node of Ranvier (ankyrin G) [Source:HGNC Symbol;Acc:494]
ANKAR	5.71	6.18	7.04	8.34	6.08	4.83	5.45	6.25	6.12	4.8	4.4	6.02	4.17	3.84	7.03	5.68	4.24	5.8	3.45	4.97	14.39	9.72	8.2	5.59	4.48	4.64	4.71	2.34	6.39	6.69	1.89	6.33	7.58	7.19	7.23	8.69	2.84	3.37	4.15	3.78	9.89	22.42	17.33	12.22	17.6	9.47	9.59	ankyrin and armadillo repeat containing [Source:HGNC Symbol;Acc:26350]
ANKDD1A	2.01	2.88	2.97	3.2	5.45	5.24	3.79	5.87	9.6	6.04	4.03	5.61	9.28	5.91	3.62	4.46	5.33	5.57	3.64	4.53	9.32	2.56	9.64	9.52	8.76	2.82	3.01	2.52	5.85	5.62	3.72	5.18	5.25	3.21	13.17	11.48	4.32	5.04	6.7	4.97	9.51	2.56	6.18	2.59	13.67	5.3	1.35	ankyrin repeat and death domain containing 1A [Source:HGNC Symbol;Acc:28002]
ANKDD1B	0.29	0.46	0.5	0.58	0.4	0.44	0.57	0.28	0.65	0.57	0.15	1.05	0.3	0.35	0.28	0.45	0.92	0.72	0.33	0.44	1.31	13.65	0.69	2.81	2.82	0.1	0.46	0.05	0.08	0.22	0.16	0.49	0.38	0.1	0.59	0.62	0.59	0.09	0.46	0.34	0.5	1.15	1.32	0.43	0.21	0.17	0.5	ankyrin repeat and death domain containing 1B [Source:HGNC Symbol;Acc:32525]
ANKEF1	1.5	1.41	2.26	2.09	2.64	2.61	1.06	1.17	1.36	3.1	1.01	1.16	1.92	3.32	1.52	1.49	1.57	1.7	22.39	18.63	62.81	35.54	11.93	21.32	20.45	36.24	38.57	35.27	35.62	41.11	8.98	12.88	14.73	27.97	15.17	16.61	46.55	43.98	29.67	14.9	8.43	33.15	15.24	7.91	10.58	13.18	11.79	ankyrin repeat and EF-hand domain containing 1 [Source:HGNC Symbol;Acc:15803]
ANKFN1	0	0.05	0	0.06	0	0	0	0	0	0.05	0	0	0	0	0	0	0.04	0.08	0.15	0.11	0.96	5.36	0	0	0.05	0.11	0.23	0.05	0.17	0	0.96	0.06	0.03	0	0.27	0.16	0.74	1.08	0.17	0.22	0.08	0.25	0.3	0.36	0	0	0	ankyrin-repeat and fibronectin type III domain containing 1 [Source:HGNC Symbol;Acc:26766]
ANKFY1	183.68	197.61	208.75	213.4	236.55	225.52	232.86	266.72	261.97	198.66	235.62	200.09	235.95	207.29	192.43	266.09	226.29	245.58	115	115.02	46.31	61.88	44.35	40.67	55.01	114	113.99	97.76	153.71	150.57	93.02	108.57	105.5	128.28	65.34	87.24	64.61	73.3	73.06	67.49	112.04	74.53	100.72	97.7	72.44	107.39	106.03	ankyrin repeat and FYVE domain containing 1 [Source:HGNC Symbol;Acc:20763]
ANKH	128.82	152.72	49.51	81.52	130.04	115	80.83	235.67	355.68	284.52	139.41	135.77	150.75	117.47	129.34	72.04	40.88	83.34	47.88	50.66	19.75	7.99	10.18	7.27	6.82	20.88	17.2	13.59	28.17	28.62	27.67	36.65	34.59	32.36	59.07	53.66	27.49	26.42	36.27	76.18	65.43	33.5	75.61	48.54	59.39	68.2	72.28	ANKH inorganic pyrophosphate transport regulator [Source:HGNC Symbol;Acc:15492]
ANKHD1	198.73	192.06	177.56	214.61	248.66	205.25	260.86	173.52	247.38	212.18	154.32	252.16	230.48	236.5	218.95	240.97	243.32	232.92	233.76	239.26	235.32	182.07	164.78	123.77	157.25	394.27	409.97	370.69	178.38	181.2	56.09	262.34	205.12	345.33	265.06	327.94	168.91	168.68	216.67	130.93	336.82	675.04	304.37	290.03	406.51	283.75	282.37	ankyrin repeat and KH domain containing 1 [Source:HGNC Symbol;Acc:24714]
ANKHD1-EIF4EBP3	202.46	191.87	179.83	213.89	245.45	205.4	257.37	171.28	246.58	208.77	155.67	251.3	232.18	236.36	217.12	240.34	243.16	229.39	231.1	235.39	227.44	177.19	161.86	124.4	153.25	394.18	407.18	367.19	175.88	177.8	56.9	258.94	196.37	342.35	287.62	337.75	193.63	195.58	215.38	132.24	330.84	668.72	298.44	284.96	404.55	282.57	284.17	ANKHD1-EIF4EBP3 readthrough [Source:HGNC Symbol;Acc:33530]
ANKIB1	63.61	63.51	65.8	75.1	58.88	61.06	69.65	76.6	68.06	62.38	54.33	77.73	66.92	65.9	70.39	73.52	69.4	81.79	107.24	106.8	94.8	137.32	72.92	139.03	137.82	125.1	147.81	125.56	156.71	165.26	43.51	122.6	135.64	107.92	216.67	231.19	104.12	95.55	166.85	113.37	111.39	113.2	114.53	99.15	144	95.56	83.13	ankyrin repeat and IBR domain containing 1 [Source:HGNC Symbol;Acc:22215]
ANKK1	0.04	0	0.15	0.11	0.06	0.13	0	0	0.08	0.15	0.06	0.07	0	0.11	0	0.15	0.02	0	1.22	0.94	0.41	0.4	0.4	0.43	0.19	0.48	0.31	0.19	0.37	0.19	0.05	0.31	0.13	0.13	1.42	1.02	0.45	0.53	0.24	0.11	2.22	0.45	2.08	0.88	0.77	1.6	1.76	ankyrin repeat and kinase domain containing 1 [Source:HGNC Symbol;Acc:21027]
ANKLE1	2.09	1.47	3.87	2.6	2.3	2.5	2.35	1.77	1.91	1.29	1.4	1.31	1.22	2.53	1.62	3.08	4.33	1.82	1.43	1.83	0.67	0.22	2.29	5.93	3.12	1.33	0.92	0.89	11.24	12.4	2.93	5.27	7.49	2.93	0.8	0.98	0.23	0.68	4.44	1.19	1.46	0.4	2.13	1.19	0.42	0.84	1.26	ankyrin repeat and LEM domain containing 1 [Source:HGNC Symbol;Acc:26812]
ANKLE2	84.15	83.98	91.3	85.96	81.95	82.34	91.89	75.06	86.18	87.31	54.31	127.41	80.09	86.35	71.58	81.88	111.73	76.95	166.54	162.98	101.54	178.69	237.87	157.02	214.35	152.61	138.77	137.75	246.41	243.92	180.32	113.89	114.16	95.65	111.28	110.83	109.26	107.72	230.28	287.69	122.05	134.01	120.09	113.11	118	131.26	129.21	ankyrin repeat and LEM domain containing 2 [Source:HGNC Symbol;Acc:29101]
ANKMY1	14.02	14.84	14.54	20.83	11.31	11.45	16.36	12.31	13.42	8.57	9.04	17.62	15.54	13.4	11.97	13.75	13.13	15.32	7.24	8.92	9.11	19.9	26	13.37	14.85	10.32	7.62	5.28	15.09	13.08	41.9	10.91	8.1	16.42	21.44	23.32	22.72	22.21	36.34	15.36	41.36	10.38	33.42	38.38	15.35	39.62	46.45	ankyrin repeat and MYND domain containing 1 [Source:HGNC Symbol;Acc:20987]
ANKMY2	16.48	17.44	16.86	14.33	17.33	18.89	14.01	20.51	19.76	21.62	18.26	15.91	19.2	16.16	18.6	21.99	12.65	14.22	14.48	14.77	13.35	49.25	22.26	18.98	19.77	26.82	31.67	32.28	25.68	28.33	2.63	32.25	37.98	19.16	8.57	11.51	7.38	7.5	6.31	11.96	16.1	34.81	19.45	16.25	32.68	19.58	15.35	ankyrin repeat and MYND domain containing 2 [Source:HGNC Symbol;Acc:25370]
ANKRA2	11.97	7.92	11.51	9.24	7.46	12.07	8.71	9.18	7.26	7.79	9.55	8.04	10.73	10.89	12.02	14.08	12.01	9.7	13.87	12.82	15.62	48.93	36.99	29.92	25.8	12.39	11.97	9.95	6.93	6.1	5.16	20.88	22.07	13.21	32.88	35	24.62	26.28	12.25	13.85	25.99	55.27	34.06	28.46	60.34	33.13	32.36	ankyrin repeat, family A (RFXANK-like), 2 [Source:HGNC Symbol;Acc:13208]
ANKRD1	0	0	0	0	0	0.1	0	0	0.04	0	0.06	0	0	0	0	0	0.04	0	0.52	0.11	2.69	17.34	2.13	0.98	2.63	0.11	0.16	0.28	1.01	1.19	0.11	3.48	4.53	0.2	1.13	2.08	1.17	0.97	0.44	0.19	0.04	0.1	1.22	0.39	3.4	0	0	ankyrin repeat domain 1 (cardiac muscle) [Source:HGNC Symbol;Acc:15819]
ANKRD2	0	0.08	0	0.09	0	0	0.04	0	0.1	0.1	0.03	0	0.01	0.02	0	0.07	0	0.14	1.08	1.16	4.96	6.28	2.3	4.29	3.26	11.17	14.28	38.12	9.4	11.17	31.67	13.82	3.09	3.14	2.5	1.44	1.43	1.82	2.62	1.37	0.11	0	0	0	0.04	0	0	ankyrin repeat domain 2 (stretch responsive muscle) [Source:HGNC Symbol;Acc:495]
ANKRD6	7.21	10.63	9.15	7.49	10.56	6.96	10.68	9.42	10.97	8.62	9.41	9.86	10.69	9.4	10.89	8.47	11.48	5.82	100.1	124.48	18.64	32.96	129.56	45.49	43.33	134.73	136.27	103.6	82.73	107.32	31.84	49.81	34.52	79.16	159.14	200.28	39.36	44.65	38.1	109.35	8.36	10.33	9.75	6.96	11.23	8.08	5.49	ankyrin repeat domain 6 [Source:HGNC Symbol;Acc:17280]
ANKRD7	0	0	0	0.03	0	0.03	0	0	0	0	0.03	0.04	0	0	0.03	0	0	0	0.37	0.55	0.19	0.17	1.09	1.04	0.39	1.19	0.93	0.33	2.1	1.67	0.21	1.57	0.63	0.65	0.37	0.2	0.13	0.19	0	0.61	0.04	0	0.2	0	0	0.04	0.05	ankyrin repeat domain 7 [Source:HGNC Symbol;Acc:18588]
ANKRD9	17.91	12.63	11.48	14.31	13.54	23.08	13.79	16.41	15.32	13.36	17	14.34	12.94	10.24	13.69	10.22	8.71	11.83	30.25	29.55	11.97	9.96	12.33	12.81	18.45	30.2	24.65	32.65	39.54	40.46	45.13	23.18	15.27	57.09	78.84	47.88	9.32	9.69	38.72	27.13	5.02	1.5	7.25	5.26	1.93	4.29	3.33	ankyrin repeat domain 9 [Source:HGNC Symbol;Acc:20096]
ANKRD10	86.42	70.92	79.92	96.34	75.52	73.11	87.31	81.77	77.3	76.83	51.76	86.03	95.73	70.21	101.85	79.06	79.69	67.13	127.94	139.66	86.65	183.01	90.67	70.34	59.34	70.59	68	46.06	59.29	57.06	12.11	184.15	166.8	168.45	87.8	99.36	49.65	43.94	47.67	77.27	98.21	70.52	133.7	96.67	83.29	99.18	100.32	ankyrin repeat domain 10 [Source:HGNC Symbol;Acc:20265]
ANKRD11	79.46	69.03	57.46	85.17	109.95	105.1	94.01	71.28	114.42	78.64	43.43	118.3	87	76.38	72.01	71.48	76.91	96.23	140.26	164.66	124.02	54.82	68.53	50.78	66.01	96.04	99.16	79.78	28.83	27.79	110.05	119.09	94.16	91.25	82.87	79.85	58.14	64.61	96.35	60.95	202.39	456.86	173.19	141.69	244.22	108.32	157.88	ankyrin repeat domain 11 [Source:HGNC Symbol;Acc:21316]
ANKRD12	130.65	133.66	139.24	165.86	133.48	132.66	180.86	138.09	170.68	139.27	71.84	189.83	109.57	115.53	155.79	152.77	116.62	194.52	51.7	62.31	174.36	137.15	147.38	111.97	141.13	31.87	41.92	29.38	82.9	85.66	9.95	107.57	82.96	48.88	77.38	112.75	31.31	35.69	41.68	21.66	339.31	1910.5	418.84	406.68	1004.27	253.48	249.83	ankyrin repeat domain 12 [Source:HGNC Symbol;Acc:29135]
ANKRD13A	87.41	77.01	108.06	99.41	74.32	78.58	94.84	86.11	81	82.2	83.45	82.02	86.58	98.67	82.33	112.94	126.04	114.47	174.9	166.89	191.62	100.38	181.34	113.25	161.48	106.45	135.65	171.47	78.21	83.77	38.22	219.23	153.73	145.71	105.99	107.08	170.15	145.8	62.8	47.89	116.15	150.77	132.64	152.49	135.42	149.87	139.11	ankyrin repeat domain 13A [Source:HGNC Symbol;Acc:21268]
ANKRD13B	0.29	1.1	0.4	0.46	0.69	0.26	0.38	0.19	0.23	0.21	0.12	0.45	0.71	0.54	0.34	0.26	0.78	0.42	5.48	4.66	1.7	3.17	1.03	0	0.24	2.53	1.63	1.12	1.63	1.82	0.8	7.34	8.07	1.09	2.02	1.74	1.36	1.38	0.91	8.19	2.03	1.1	1.67	2.32	1.59	1.68	1.31	ankyrin repeat domain 13B [Source:HGNC Symbol;Acc:26363]
ANKRD13C	34.35	32.22	30.44	36.1	28.29	32.77	32.76	29.51	33.75	28.17	27.39	35.4	30.95	27.02	33.41	35.93	30.74	33.26	50.98	51.42	51.84	76.21	42.14	55.42	56.91	41.17	37.57	38.82	52.13	54.25	32.57	49.04	55.22	57.72	35.94	40.93	41.9	41.11	47.19	33.17	64.24	85.87	70.57	70.32	76.21	54.22	54.59	ankyrin repeat domain 13C [Source:HGNC Symbol;Acc:25374]
ANKRD13D	59.54	48.58	72.51	78.65	46.83	40.35	69.77	46.57	51.04	43.24	45.45	68.32	63.84	60.81	50.91	56.81	71.19	66.11	39.86	37.16	9.95	16.27	26.64	18.95	14.31	18.24	14.9	16.54	21.6	24.5	55.18	14.34	12.2	34.25	45.85	35.19	29.77	25.64	35.64	16.62	88.05	30.14	88.9	58.3	39.94	80.7	104.64	ankyrin repeat domain 13 family, member D [Source:HGNC Symbol;Acc:27880]
ANKRD16	2.2	2.06	1.7	3.02	2.07	1.45	2.31	1.54	2.06	1.81	2.25	1.71	1.99	1.99	2.33	1.56	2.59	2.42	23.92	27.07	4.8	5.87	10.68	4.15	3.89	11.05	9.7	7.57	16.06	14.88	10.49	8.01	6.95	11.65	18.91	13.19	9.95	11.49	15.07	16.41	4.41	4.11	7.73	4.51	3.87	5.39	8.01	ankyrin repeat domain 16 [Source:HGNC Symbol;Acc:23471]
ANKRD17	181	178.75	169.72	194.3	234.14	192.78	212.3	187.37	213.98	194.37	150.91	227.87	207.13	191.87	206.65	205.42	204.22	189.89	210.4	212.47	224.13	262.81	504.84	166.65	205.93	233.86	225.64	206.64	201.85	200.72	134.7	321.28	283.03	163.24	144.94	167.22	215.9	220.57	361.29	326.99	233.33	472.71	266.24	200.31	406.5	235.84	244.92	ankyrin repeat domain 17 [Source:HGNC Symbol;Acc:23575]
ANKRD18A	0.4	0.37	0.15	0.3	0.17	0.13	0.38	0.14	0.19	0	0.09	0.34	0.33	0.31	0.37	0.19	0.39	0.45	3.9	5.99	7.64	25.24	5.44	2.4	3.6	1.07	1.32	0.79	12.67	12.78	1.55	15.34	14.6	3.37	7.37	6.23	0.59	0.75	3.32	4.55	5.29	40.98	6.61	5.51	8.83	3.62	2.79	Ankyrin repeat domain-containing protein 18A [Source:UniProtKB/TrEMBL;Acc:H3BPE5]
ANKRD18B	0.04	0.14	0.15	0.09	0	0	0	0.05	0	0	0.03	0.04	0.06	0.08	0.03	0.15	0.11	0.04	0.78	1.39	4.72	10.54	1.03	0.54	1.12	0.43	0.39	0.09	2.68	3.56	0.21	4.64	4.11	0.88	2.12	2.31	0.16	0.09	2.1	1.52	1.15	9.13	1.63	1.11	2.28	1.26	0.63	ankyrin repeat domain 18B [Source:HGNC Symbol;Acc:23644]
ANKRD20A1	0.22	0.87	1.56	2.27	0.11	1.28	0.38	1.63	1.15	0.88	0.46	0.49	1.82	0.15	1.78	0.52	0.69	0.83	2.38	2.99	10.54	3.8	4.59	2.8	2.34	1.4	1.16	1.03	3.9	4.57	0.42	7.71	4.34	2.96	5.64	5.04	0.22	0.11	2.08	0.74	2.45	9.18	3.71	4.32	4.43	0.97	1.53	ankyrin repeat domain 20 family, member A1 [Source:HGNC Symbol;Acc:23665]
ANKRD20A2	0.22	0.78	1.51	2.11	0.17	1.25	0.34	1.68	1.07	0.88	0.46	0.45	1.88	0.11	1.78	0.45	0.74	0.91	2.27	3.05	11.11	3.91	3.96	2.49	2.58	1.07	1.08	0.89	3.98	4.24	0.32	7.68	4.45	2.89	5.21	4.85	0.13	0.07	1.95	0.46	2.26	9.58	3.71	4.2	4.43	0.97	1.44	ankyrin repeat domain 20 family, member A2 [Source:HGNC Symbol;Acc:31979]
ANKRD20A3	0.22	0.82	1.51	2.17	0.11	1.25	0.34	1.68	1.11	0.88	0.49	0.56	1.85	0.11	1.75	0.45	0.74	0.87	2.3	2.83	14.03	4.2	4.07	2.37	2.58	1.07	0.85	0.84	3.65	4.29	0.32	7.65	4.31	2.82	5.28	4.73	0.13	0.07	1.91	0.45	2.34	9.03	3.86	4.11	4.78	1.01	1.44	ankyrin repeat domain 20 family, member A3 [Source:HGNC Symbol;Acc:31981]
ANKRD20A4	0.15	0.78	1.86	2.24	0.17	1.05	0.38	1.59	1.03	0.88	0.73	0.41	1.85	0.15	2.09	0.56	0.82	0.95	2.41	3.16	14.63	4.37	4.36	3.04	2.63	1.56	1.24	0.7	3.44	3.81	0.37	7.91	5.01	2.99	5.34	5.36	0.21	0.07	2.28	0.87	2.57	9.93	4.73	4.38	4.86	0.97	1.62	ankyrin repeat domain 20 family, member A4 [Source:HGNC Symbol;Acc:31982]
ANKRD22	3.63	6.18	52.3	43.35	5.39	14.09	19.2	29.6	5.51	2.48	14.18	4.64	35.45	32.22	13.13	66.54	149.55	104.38	0	0.09	3.9	11.5	7.39	1.93	1.41	0.03	0.11	0.28	0	0	0.02	1.73	0.26	0	1.09	1.54	0.89	0	6.43	1.37	0.15	0.3	0.61	0	1.02	0.13	0.27	ankyrin repeat domain 22 [Source:HGNC Symbol;Acc:28321]
ANKRD23	1.43	1.14	1.51	2.34	1.49	1.68	2.05	1.31	2.1	1.34	1.1	1.98	2.44	1.34	1.81	2.6	1.97	1.67	7.79	11.19	3.74	2.99	3.32	1.82	2.14	5.63	4.64	2.62	5.22	5.41	12.62	5.08	5.14	3.15	8.15	6.05	4.36	5.04	5.36	4.19	11.23	10.23	10	8.48	12.05	10.4	15.21	ankyrin repeat domain 23 [Source:HGNC Symbol;Acc:24470]
ANKRD24	1.35	1.51	1.11	0.76	1.61	0.54	0.83	0.89	1.11	1.39	1.04	0.79	1.52	1.11	1.06	0.78	1.23	0.15	0.14	0.33	0.6	0.51	1.2	0.36	0.78	0.75	0.38	0.14	0.96	0.34	0.05	0.48	0.47	0.12	0.68	0.25	1.09	1.63	0.14	0.24	1.61	1.2	2.44	1.58	1.42	0.67	1.58	ankyrin repeat domain 24 [Source:HGNC Symbol;Acc:29424]
ANKRD26	12.08	14.79	17.39	16.24	13.6	14.45	14.51	12.45	17.24	15.53	7.83	17.31	14.48	11.19	20.17	14.86	11.58	11.1	64.34	86.28	58.72	57.46	55.61	42.12	43.43	22.59	23.46	15.09	45.46	53.95	5.11	34.46	26.78	27.55	28.69	39.27	11.4	11.84	21.41	24.86	23.34	212.81	54.12	22.86	82.69	20.59	25.92	ankyrin repeat domain 26 [Source:HGNC Symbol;Acc:29186]
ANKRD27	44.49	39.4	42.63	43.04	40.29	35.68	54.73	37.11	39.9	37.62	44.36	45.67	42.04	47.67	41.89	47.3	50.61	40.88	200.21	211.64	55.73	39.47	89.59	40.25	37.24	79.04	71.07	69.32	152.63	139.63	45.77	88.34	72.85	91.73	97.78	99.56	79.45	77.51	93.5	57.07	62.94	52.81	58.86	51.19	74.2	52.37	47.21	ankyrin repeat domain 27 (VPS9 domain) [Source:HGNC Symbol;Acc:25310]
ANKRD28	26.99	18.46	13.09	11.8	21.75	17.61	15.53	27.32	19.73	43.14	10.67	15.74	10.35	12.06	23.32	13.52	13.61	9.55	127.27	132.71	115.98	175.7	119.73	184.14	194.88	105.6	114.01	94.17	114.18	122.91	42.6	126.86	117.48	130.1	160.21	148.75	79.82	70.48	171.67	117.64	80.38	107.48	81.7	128.54	63.78	71.61	83.4	ankyrin repeat domain 28 [Source:HGNC Symbol;Acc:29024]
ANKRD29	1.39	3.11	2.51	0.97	3.79	3.78	2.31	5.04	4.13	5.01	2.78	2.58	1.58	2.49	2.12	1.34	0.99	1.44	0.33	0.11	1.73	0.96	0	0.23	0.15	2.15	2.09	1.77	2.39	2.75	0	1.87	1.62	0.22	0.19	0.28	0.17	0.48	0	0.38	0.15	0.4	0.24	0.19	0.03	0.38	0.5	ankyrin repeat domain 29 [Source:HGNC Symbol;Acc:27110]
ANKRD30A	0.15	0.14	0.1	0	0.17	0.07	0.08	0.05	0.04	0	0.03	0.11	0	0	0	0.07	0.08	0.04	0.19	0.06	2.11	0.23	0.86	0	0.19	0.22	0	0	0.25	0.05	0.05	0.2	0.03	0	0.07	0.12	0.04	0	0.17	0	0.08	0.55	0.41	0.13	0	0	0.05	ankyrin repeat domain 30A [Source:HGNC Symbol;Acc:17234]
ANKRD30B	0	0.09	0	0	0	0	0.04	0.19	0	0	0	0.04	0.03	0	0	0	0	0.11	0.04	0.17	1.53	2.82	0.29	0.31	0.1	0.22	0.23	0.05	5.5	4.58	0	1.83	2.04	0.03	0.1	0.28	0.04	0	0.44	0.03	0	0.05	0.2	0.22	0.99	0	0.05	ankyrin repeat domain 30B [Source:HGNC Symbol;Acc:24165]
ANKRD30BL	0	0	0	0	0	0	0.04	0	0	0	0.03	0	0	0	0	0	0	0	0	0.17	1.16	0.4	0.29	0.12	0.05	0	0	0	0	0	0	0.96	0.81	0	0.1	0	0.04	0.04	0.07	0.06	0	0	0	0.04	0	0	0	ankyrin repeat domain 30B-like [Source:HGNC Symbol;Acc:35167]
ANKRD31	0.04	0.09	0.2	0.11	0.11	0.27	0.11	0.14	0.08	0.05	0.03	0.11	0.12	0	0.19	0.22	0.02	0.15	1.15	1.49	3	2.71	1.78	3.73	3.12	0.53	0.93	0.47	0.84	0.52	0.69	2.92	2.76	1.7	2.65	4.61	0.44	0.97	2.18	1.89	2.38	7.72	7.37	1.81	5.43	1.98	3.33	ankyrin repeat domain 31 [Source:HGNC Symbol;Acc:26853]
ANKRD32	6.41	10.12	9.04	11.78	9.18	11.12	8.6	12.03	8.37	8.88	6.16	7.7	6.61	5.94	14.77	11.74	7.67	9.89	4.51	6.38	12.52	21.54	3.83	16.61	13.1	12.72	15.93	10.79	8.73	11.36	2.27	10.87	18.26	7.2	6.04	8.52	3.6	4.42	4.96	8.19	33.58	102.72	41.23	62.22	90.57	15.16	11.39	ankyrin repeat domain 32 [Source:HGNC Symbol;Acc:25408]
ANKRD33	0	0.05	0	0	0	0	0.04	0	0	0	0	0	0	0	0	0	0	0	0	0	0.32	0	0	0	0.19	0	0	0.09	0.38	0.14	0.05	0	0	0	0.17	0.08	0	0	0.07	0.03	0	0	0	0	0	0	0	ankyrin repeat domain 33 [Source:HGNC Symbol;Acc:13788]
ANKRD33B	1.83	3.44	1.48	1.29	2.35	0	3.03	0.98	1.29	1.75	2.61	1.06	1.91	2.95	3.85	2.3	0.5	3.29	313.81	372.6	209.8	20.56	11.54	16.82	53.21	351.89	376.77	461.35	105.42	110.79	98.62	416.6	272.52	80.15	77.08	85.4	54.62	58.33	138.48	29.31	8.36	9.43	7.32	6.61	5.83	2.61	4.01	ankyrin repeat domain 33B [Source:HGNC Symbol;Acc:35240]
ANKRD34A	0.48	0.18	0.45	0.14	0.17	0.3	0.3	0.14	0.27	0	0.21	0.41	0.3	0.31	0.25	0.33	0.31	0.46	0.11	0.11	1.63	0.69	0.17	0.18	0.78	1.24	0.23	0.14	0.63	0.15	0.42	1.18	0.58	0.23	0.19	0.06	0.27	0.38	0.37	0.11	1.84	1.45	2.19	1.64	2.71	1.39	3.33	ankyrin repeat domain 34A [Source:HGNC Symbol;Acc:27639]
ANKRD34B	0	0.37	0.1	0.36	0.46	0.2	0.83	0.33	0.11	0.93	0.37	1.57	0	0.46	0.41	0.22	0.52	0.19	0.07	0	0.41	0.11	0	0.18	0.19	0.05	0.08	0	0.29	0.33	0.11	1.88	2.03	0	0.3	0.51	0.17	0.03	0.16	0.35	0.04	0.05	0	0.04	0	0	0	ankyrin repeat domain 34B [Source:HGNC Symbol;Acc:33736]
ANKRD34C	0	0	0	0	0	0	0	0	0	0	0	0	0	0	0	0	0	0	0	0	0.52	0.17	0.17	0.24	0	0	0	0	0.08	0	0	0.03	0	0	0	0	0.04	0.07	0	0	0	0	0	0	0	0	0	ankyrin repeat domain 34C [Source:HGNC Symbol;Acc:33888]
ANKRD35	1.1	0.5	0.35	0.71	0.98	0.95	0.42	1.59	0.61	0.67	1.25	0.41	0.84	0.92	0.16	1.11	0.44	0.34	0	0.11	1.39	2.22	2.29	0.29	0.29	0.26	0.23	0.14	0.16	0.12	0.1	1.21	0.71	0.05	0.19	0.44	0.09	0.19	0.18	0.95	0.57	0.35	0.3	1.25	0.89	0.29	0.27	ankyrin repeat domain 35 [Source:HGNC Symbol;Acc:26323]
ANKRD36	31.49	59.21	49.95	67.38	61.23	90.13	43.44	58.28	71.04	54.85	32.43	87.61	62.36	45.71	71.18	60.04	44.66	61.72	445.92	439.09	500.04	485.34	254.72	182.24	182.51	162.52	189.04	119.62	133.95	149.32	52.08	239.95	160.65	171.75	154.24	150.73	111.85	90.63	112.35	102.66	378.76	1571.26	497.93	457.15	1013.96	365.5	402.67	ankyrin repeat domain 36 [Source:HGNC Symbol;Acc:24079]
ANKRD36B	20.84	40.4	36.05	46.78	41.49	58.71	28.63	35.2	46.5	37.41	20.82	55.94	41.71	32.77	50.41	40.79	28.08	39.64	417.89	422.94	367.12	425.17	194.84	135.56	136.21	122.46	145.63	92.39	122.24	127.76	48.08	160.85	108.98	129.89	132.57	125.76	103.28	85.45	82.06	81.73	266.06	1117.2	362.79	347.68	687.44	264	293.35
ANKRD36C	25.05	43.37	37.34	56.57	48.61	71.6	28.26	44.38	51.58	47.16	26.22	68.58	52.86	43.89	57.77	51.2	35.27	44.98	525.35	499.06	451.88	634.68	210.81	137.63	169.71	134.63	149.74	101.36	99.73	106.68	34.21	152.02	101.46	145.3	201.64	184.66	164.75	115.46	85.43	94.64	343.11	1336.88	372.03	370.51	794.8	290.86	321.61	ankyrin repeat domain 36C [Source:HGNC Symbol;Acc:32946]
ANKRD37	7.1	8.38	6.13	5.96	4.48	8.89	7.12	3.68	4.36	5.21	12.42	7.51	6.16	9.47	6.39	5.65	5.84	5.75	8.57	7.52	9.15	26.02	52.78	31.39	14.75	7.82	5.17	9.76	12.8	7.48	6.92	5.2	9.94	11.34	2.8	4.8	9.5	11.08	2.67	8.94	17.71	3.31	5.93	27.05	4.85	8.46	7.2	ankyrin repeat domain 37 [Source:HGNC Symbol;Acc:29593]
ANKRD39	1.65	2.93	2.56	3	3.56	4.53	2.58	3.78	3.06	2.99	3.6	2.39	2.5	3.75	2.99	2.67	1.91	2.23	6.6	7.92	5.4	5.62	4.47	5.42	4.14	7.79	7.28	6.96	5.64	6.59	21.78	10.71	9.4	6.5	9.76	6.45	10.77	10.21	5.01	6.89	9.77	6.57	7.63	7.58	7.09	9.81	11.07	ankyrin repeat domain 39 [Source:HGNC Symbol;Acc:28640]
ANKRD40	65.25	62.3	63.47	63.37	61.18	47.94	70.6	81.07	69.95	64.14	66.61	63.3	72.72	74.17	58.59	79.21	64.39	76.02	41.77	41.19	64.46	57.42	39.81	37.24	40.94	59.45	64.7	68.9	55.33	55.23	36.03	29.95	30.84	31.45	57.58	69.47	48.61	50.63	65.98	43.11	43.2	53.72	43.96	41.85	89.3	44.84	40.78	ankyrin repeat domain 40 [Source:HGNC Symbol;Acc:28233]
ANKRD42	12.96	12.12	13.88	11.13	14.81	11.38	12.27	12.49	14.9	14.65	11.61	15.27	14.24	16.95	12.74	10.29	12.08	9.47	10.06	8.56	17.5	69.39	45.68	34.18	36.41	27.31	31	41.29	24.28	24.41	10.7	20.19	18.64	26.19	30.62	37.15	23.88	24.94	19.33	15.98	25.3	20.51	28.01	18.38	16.71	19.66	18.72	ankyrin repeat domain 42 [Source:HGNC Symbol;Acc:26752]
ANKRD44	167.16	137.75	181.52	223.62	108.41	103.2	160.79	102.47	120.64	93.55	100.15	150.07	158.13	170.57	188.55	200.62	236.52	199.34	1.37	1.91	17.67	16.19	16.18	5.55	4.19	5.84	3.93	3.5	8.64	9.62	2.39	14.33	12.88	2.04	7.51	9.39	7.44	3.57	4.11	11.32	410.04	500.2	365.65	347.15	547.53	487	472.83	ankyrin repeat domain 44 [Source:HGNC Symbol;Acc:25259]
ANKRD45	0.04	0.09	0.05	0	0	0	0	0	0	0	0.03	0.19	0.03	0.04	0.18	0	0.47	0.11	2.05	2.72	2.19	15.39	12.18	1.53	1.02	2.32	2.17	1.59	1.68	1.77	3.8	7.29	5.2	0.24	1.1	1.12	0.43	1.49	2.65	3.67	0.04	0	0	0	0	0	0.09	ankyrin repeat domain 45 [Source:HGNC Symbol;Acc:24786]
ANKRD46	6.52	6.91	5.06	6.65	5.51	4.82	6.14	5.92	5.39	6.86	6.58	6.46	4.93	4.97	6.88	6.5	7.12	6.28	16.16	20.17	27.7	17.28	35.75	36.85	20.45	19.04	20.78	16.77	14.78	15.35	10.84	11.71	15.29	22	39.14	40.39	20.42	25.4	21.5	30.38	10.85	15.3	19.22	8.42	13.73	11.2	12.47	ankyrin repeat domain 46 [Source:HGNC Symbol;Acc:27229]
ANKRD49	13.99	14.97	17.44	16.49	13.83	13.06	14.51	15.43	14.56	12.13	14.12	14.88	10.15	14.87	16.19	18.09	14.28	15.87	10.76	10.49	40.81	33.12	34.92	23.05	17.43	25.48	28.65	20.13	11.83	14.95	4.67	23.66	33.53	16.38	25.39	30.03	14.82	12.73	18.04	9.07	22.92	157.19	45.13	33.89	116.84	45.3	37.76	ankyrin repeat domain 49 [Source:HGNC Symbol;Acc:25970]
ANKRD50	52.25	52.06	39.02	55.62	57.33	44.07	63.52	37.44	56.16	44.38	37.36	64.49	34.67	36.32	56.51	43.73	40.42	44.69	45.34	47	57.19	107.67	67.11	23.61	29.4	32.81	40.85	30.27	76.12	69.82	21.81	77.92	69.83	23.29	22.18	30.37	41.73	33.04	53.15	44.13	2.22	2.51	4.01	4.36	4.28	0.93	0.81	ankyrin repeat domain 50 [Source:HGNC Symbol;Acc:29223]
ANKRD52	42.22	54.06	37.16	45.58	59.86	64.09	45.57	42.75	65.06	56.71	34.02	60.69	60.05	41.85	40.81	36.74	36.31	56.15	134.9	142.92	22.43	28.81	16.41	24.27	30.23	74.95	82.44	58.9	74.34	68.14	300.22	186	154.59	67.94	76.59	71.15	63.72	67.88	80.9	63.63	59.64	26.68	55.48	49.64	38.89	43.32	47.66	ankyrin repeat domain 52 [Source:HGNC Symbol;Acc:26614]
ANKRD53	0.15	0.14	0.1	0.32	0.06	0.1	0	0.14	0	0.05	0.06	0	0.21	0.04	0.25	0.04	0.08	0	0.19	0.11	0.13	0.58	0.29	0.12	0.19	0.54	0.15	0.09	0.38	0.09	0.37	0.75	0.81	0.24	0.56	0.48	0.04	0.03	0.83	0.38	0.42	0.15	0	0.98	0.3	0.38	0	ankyrin repeat domain 53 [Source:HGNC Symbol;Acc:25691]
ANKRD54	12.01	10.62	11.2	10.1	11.76	9.09	10.3	10.63	10.59	10.27	9.08	9.49	8.28	10.58	10.01	10.29	9.18	7.53	15.82	14.62	12.01	17.71	12.62	9.7	8.47	16.85	12.14	15.46	29.41	25.89	19.55	16.79	14.77	14.74	25.43	22.26	11.67	12.53	11.22	20.47	16.25	2.96	14.69	19.48	8.15	12.67	13.55	ankyrin repeat domain 54 [Source:HGNC Symbol;Acc:25185]
ANKRD55	0	0	0.15	0.13	0.17	0.17	0.15	0.09	0	0	0.03	0.11	0.09	0.04	0.09	0.26	0.22	0	0	0	0.25	0.11	0	0.11	0.1	0	0	0	0	0.18	0	0.04	0.04	0.01	0	0	0	0.06	0.04	0	7.21	11.08	12.62	11.36	5.25	16.38	28.85	ankyrin repeat domain 55 [Source:HGNC Symbol;Acc:25681]
ANKRD60	0	0	0	0	0	0	0	0	0.04	0	0	0.04	0	0	0	0	0	0	0.04	0	0.13	0	0	0	0.05	0	0	0	0	0	0	0	0	0	0	0	0	0	0	0	0	0	0	0	0	0.08	0.09	ankyrin repeat domain 60 [Source:HGNC Symbol;Acc:16217]
ANKRD61	0.07	0	0.15	0.1	0.06	0.03	0.23	0.09	0.04	0.1	0.09	0.19	0.12	0.04	0.09	0.19	0.24	0.08	0.15	0.22	0.38	0.11	0.17	0.43	0.1	0.21	0.08	0.23	0.21	0.09	0.05	0.49	0.24	0.13	0.03	0.35	0	0.14	0.16	0.06	0.04	0	0.25	0.07	0.17	0	0	ankyrin repeat domain 61 [Source:HGNC Symbol;Acc:22467]
ANKRD62	0	0	0	0	0	0.03	0	0	0.04	0	0.03	0	0.03	0	0.03	0	0.08	0	0.3	0.5	3.09	0.46	0.57	0.24	0.39	0.16	0.16	0.05	0.8	0.38	0.27	1.57	1.09	0.07	0.17	0.4	0	0	0.54	0.22	0.04	0.25	0	0.09	0	0	0	ankyrin repeat domain 62 [Source:HGNC Symbol;Acc:35241]
ANKRD63	0.11	0.09	0.2	0.19	0	0	0.3	0	0.04	0	0	0.07	0.06	0.04	0.03	0.15	0.08	0.23	0	0.06	0	0	0	0	0	0	0.08	0	0	0	0	0	0.03	0	0	0.04	0	0	0	0	0.04	0	0	0	0	0	0.05	ankyrin repeat domain 63 [Source:HGNC Symbol;Acc:40027]
ANKRD65	0.07	0.31	0.25	0.46	0.11	0	0.08	0.37	0.22	0	0.32	0.31	0.44	0.41	0	0.15	1.68	0.94	3.17	2.77	47.73	28.52	8.16	30.24	29.5	47.97	39.59	31.16	19.85	16.19	9.16	40.09	52.37	26.47	9.62	11.15	35.85	39.06	3.79	29.71	0.04	0	0.05	5.4	0.25	0.08	0.05	ankyrin repeat domain 65 [Source:HGNC Symbol;Acc:42950]
ANKRD66	0	0	0	0	0.23	0	0	0	0.08	0.05	0	0.04	0	0	0	0	0	0	0	0	1.48	11.7	0	0.06	0.1	0.49	0.16	0	0.17	0	0	0.17	0.03	0	0	0	0.04	0.15	0	0	0.04	0	0.25	0.13	0.09	0	0	ankyrin repeat domain 66 [Source:HGNC Symbol;Acc:44669]
ANKS1A	81.99	76.13	59.76	69.39	89.07	79.97	62.08	74.97	103.41	79.62	69.96	88	78.73	69.5	74.83	74.12	51.64	66.81	85.4	89.93	39.07	47.93	41.1	41.64	41.92	75.21	75.2	60.44	44.41	39.24	114.52	41.26	39.51	69.49	68.62	64.8	65.7	71	72.28	114.66	27.48	24.28	31.25	29.27	28.97	21.3	26.42	ankyrin repeat and sterile alpha motif domain containing 1A [Source:HGNC Symbol;Acc:20961]
ANKS1B	0.15	0.41	0.24	0.14	0.11	0	0.19	0.09	0.11	0.05	0.11	0.07	0.17	0.25	0.36	0.33	0.31	0.06	15.92	19.36	6.81	3.51	6.72	2.45	2.19	10.57	12.81	9.62	8.31	7.44	12.16	17.64	12.05	1.33	5.99	6.1	10.17	13.36	18.16	7.38	0.46	0.4	0.45	1.48	1.81	0.34	0.23	ankyrin repeat and sterile alpha motif domain containing 1B [Source:HGNC Symbol;Acc:24600]
ANKS3	6.3	6.13	5.57	7.77	5.39	4.97	5.95	8.11	6.69	6.24	5.3	6.69	7.06	5.86	5.48	5.68	6.49	5.03	15.37	18.01	8.11	9.95	5.51	6.54	3.75	21.58	17.52	12.94	7.94	8.01	17.11	15.05	16.32	13.88	10.81	9.51	18.99	18.26	16.64	10.3	12.99	3.51	13.6	10.85	5.2	16.8	18.05	ankyrin repeat and sterile alpha motif domain containing 3 [Source:HGNC Symbol;Acc:29422]
ANKS4B	0.15	0.18	0.1	0.03	0	0.03	0.08	0	0	0.05	0.03	0.04	0.09	0.04	0.09	0	0.12	0.08	0.04	0	1.07	0.17	0.11	0	0.1	0.11	0	0	0.13	0.04	0.11	0.12	0.07	0.03	0.07	0.04	0	0.07	0.13	0.03	0.23	0.1	0.1	0.22	0.04	0.08	0.05	ankyrin repeat and sterile alpha motif domain containing 4B [Source:HGNC Symbol;Acc:26795]
ANKS6	1.76	3.29	2.38	3.58	2.18	2.47	1.89	2.33	3.13	1.86	1.64	3.2	3.88	2.73	3.08	1.89	3.94	3.15	25.35	24.5	15.84	31.92	34.06	22.82	27.07	29.96	29.48	24.71	59.16	63.58	34.91	45.22	34.91	44.38	65	45.88	67.64	66.34	51.7	36.99	16.41	5.12	28.89	17.05	9.81	21.47	28.08	ankyrin repeat and sterile alpha motif domain containing 6 [Source:HGNC Symbol;Acc:26724]
ANKUB1	0.04	0.14	0	0	0	0	0.08	0	0	0	0	0.04	0.12	0.46	0	0.07	0	0	0.07	0.06	0.64	9.74	0	0	0	0.22	0	0	0.21	0	0.05	0	0	0	0.03	0.08	0	0	0.03	0.1	0	0	0.05	0	0.04	0	0	ankyrin repeat and ubiquitin domain containing 1 [Source:HGNC Symbol;Acc:29642]
ANKZF1	25.71	19.77	24.27	24	16.7	25.02	22.27	14.27	16.97	12.02	23.8	19.36	26.46	27.07	24.71	26.49	24.27	14.88	220.33	225.94	62.11	82.11	177.48	98.09	70.88	44.64	38.28	26.34	78.57	70.75	104.15	89.94	96.29	100.56	91.29	102.36	84.2	87.61	88.68	54.03	91.11	140.38	101.96	85.33	191.95	147.26	172.87	ankyrin repeat and zinc finger domain containing 1 [Source:HGNC Symbol;Acc:25527]
ANLN	2.67	19.27	5.9	6.41	13.14	11.04	4.05	21.73	4.07	32.3	12.87	5.88	26.83	17.96	9.91	3.79	14.4	5.94	103.34	96.69	157.29	84.73	59.31	165.8	116.64	132.65	144.91	153.82	80.15	132.99	32.29	121.42	152.06	106.34	113.62	114.86	21.68	17.41	74.9	182.61	7.7	11.44	8.06	22.15	29.23	0.51	0.45	anillin, actin binding protein [Source:HGNC Symbol;Acc:14082]
ANO1	0.07	0.14	0.29	0.02	0.23	2.89	0	0	0	0	0.05	2.65	0.32	0.34	0.18	0.15	2.61	0.03	1.3	0.33	1.87	65.46	23.44	1.22	1.66	5.61	5.12	4.44	2.52	3.38	9	6.73	6.43	0.17	13.15	14.38	25.62	21.12	9.87	35.27	0.38	0	1.96	0.31	1.25	0	0	anoctamin 1, calcium activated chloride channel [Source:HGNC Symbol;Acc:21625]
ANO2	0	0	0	0	0.06	0.08	0	0.05	0.04	0	0	0.11	0.09	0.03	0.03	0.11	0.37	0.07	4.47	5.6	1.61	0.58	1.32	0.37	0.88	3.78	3.96	3.04	2.27	3.01	12.81	7.34	4.64	0.14	3.79	3.47	2.3	2.23	1.58	4.6	0	0	0.03	0.1	0.22	0.04	0	anoctamin 2 [Source:HGNC Symbol;Acc:1183]
ANO3	0	0	0.1	0	0	0	0	0	0	0	0	0	0	0	0	0	0.08	0	0.04	0	2	0.58	0.34	2.14	2.63	0.27	0.47	0.09	0.04	0	0.54	0.06	0.07	0.31	0.17	0.16	0.26	0.33	0.03	0.64	0	0	0.1	0.09	0.3	0	0	anoctamin 3 [Source:HGNC Symbol;Acc:14004]
ANO4	0	0.05	0	0	0	0	0	0	0	0.05	0	0	0.06	0	0.03	0	0	0	0.04	0.06	0.77	0.35	0.23	0.06	0	0.11	0	0.05	0.13	0.05	0	0.23	0.42	0.03	0.1	0.28	0	0.04	0	0	0	0.15	0.1	0	0	0	0	anoctamin 4 [Source:HGNC Symbol;Acc:23837]
ANO5	6.23	3.71	5.13	7.37	3.21	3.72	5.15	3.08	2.26	1.81	4.52	4.23	4.6	3.34	9.19	3.68	7.04	5.46	5.2	5.54	4.57	8.59	10.09	0.88	0.83	0.3	0.22	0.28	0.16	0.24	0.2	16.48	12.51	1.98	7.85	8.53	0.32	0.53	0.92	0.46	0.11	0.1	0.45	0.07	0.3	0.17	0.05	anoctamin 5 [Source:HGNC Symbol;Acc:27337]
ANO6	217	200.28	209.15	204.09	194.2	214.62	198.62	198.56	175.29	197.57	194.61	195.07	190.42	183.02	206.7	236.51	176.22	212.56	124.58	130.41	106.26	143.03	139.93	75.07	69.52	66.37	67.37	73.01	98.07	95.41	77.63	84.43	98.99	73.11	103.82	108.11	107.96	91.97	113.78	149.08	79.62	119.27	84.54	74.55	135.59	95.35	82	anoctamin 6 [Source:HGNC Symbol;Acc:25240]
ANO7	0.22	0.5	0.45	0.13	0.52	0.51	0	0.23	0.46	0.21	0.49	0.37	0.69	0.27	0.41	0.37	0.44	0.49	1.15	1.61	1.16	0.35	0.17	1.9	0.78	1.72	0.85	0.47	10.07	8.06	10.39	1.45	1.68	1.09	3.49	4.18	1.2	0.99	3.65	3.19	0.23	0	0.35	0.41	0	0.08	0.14	anoctamin 7 [Source:HGNC Symbol;Acc:31677]
ANO8	11.13	11.99	10.55	12.86	16.41	13.1	11.29	10.68	12.23	15.38	8.63	14.21	11.77	9.7	12.64	7.1	9.8	14.82	18.55	21.6	11.61	12.14	28.54	13.82	12.46	12.82	13.39	13.92	56.44	51.85	27.22	31.59	22.48	20.71	14.03	13.73	16.29	13.56	39.16	16.92	21.35	5.62	20.81	18.05	10.58	17.81	27.09	anoctamin 8 [Source:HGNC Symbol;Acc:29329]
ANO9	0.22	1.46	1.82	2.44	0.11	1.37	0.19	1.35	0.91	0.1	0.29	1.06	0.89	0.49	1.67	2.71	4.2	1.63	61.78	74.13	3.8	7.03	26.36	5.5	4.43	35.96	33.32	26.86	30.53	28.23	24.1	9.88	7.26	43.16	50.17	53.07	42.51	37.82	49.77	30.63	78.24	7.12	60.07	71.76	17.4	79.1	94.24	anoctamin 9 [Source:HGNC Symbol;Acc:20679]
ANO10	21.28	22.2	19.28	21.13	28.81	24.12	22.65	22.14	23.66	24.25	24.47	23.25	28.88	22.58	25.3	26.94	22.37	23.11	24.8	29.2	33	17.37	27	26.27	24.97	23.78	27	28.59	43	40.35	14.68	54.72	43.74	35.04	13.61	13.01	30.92	29.77	15.08	31.37	9.43	9.78	9.34	6.45	8.42	9.22	7.61	anoctamin 10 [Source:HGNC Symbol;Acc:25519]
ANOS1	3.52	8.56	16.55	9.11	6.31	26.4	7.46	29.14	21.03	9.39	19.89	8.53	28.31	32.33	14.59	10.22	10.79	8.49	28.39	33.89	25.45	7.55	0.82	1.88	5.21	5.6	4.94	4.67	43.45	48.82	0.55	16.84	27.31	0.85	19.64	22.29	25.82	22.71	8.41	8.94	0.19	0.1	1.68	1.26	0	0	0
ANP32A	107.95	91.47	95.72	120.27	90.96	87.7	103.97	100.28	92.09	87	94.84	92.89	81.69	100.47	106.16	113.46	107.87	97.71	88.98	83.96	48.18	92.36	145.77	211.8	212.6	88.46	83.36	77.82	67.82	72.78	44.5	86.53	100.95	110.44	127.13	155.89	88.9	96.88	130.02	104.18	64.78	116.36	91.32	57.46	149.48	97.04	90.64	acidic (leucine-rich) nuclear phosphoprotein 32 family, member A [Source:HGNC Symbol;Acc:13233]
ANP32B	16.62	19.54	15.77	17.76	27.03	19.74	20.45	18.14	22.82	16.56	13.38	26.44	22.53	18.97	18.4	18.58	19.79	23.95	22.23	21.75	57.53	33.45	33.56	32.47	41.87	27.04	28.65	24.66	30.96	33.57	37.19	16.5	20.29	25.86	46.51	53.41	30.47	42.75	25.46	35.38	27.33	162.3	33.09	26.75	69.36	19.24	25.29	acidic (leucine-rich) nuclear phosphoprotein 32 family, member B [Source:HGNC Symbol;Acc:16677]
ANP32D	8.09	7.6	7.24	8.91	5.74	5.94	9.01	8.86	7.45	7.38	7.57	6.28	5.34	6.79	8.65	8.21	6.53	6.82	5.76	5.98	1.52	7.55	12.84	20.08	14.7	6.47	6.18	4.62	4.29	4.74	2.27	5.41	7.52	7.21	10.16	11.05	7.35	6.38	7.72	7.47	3.83	10.58	4.79	2.81	21.4	4.84	4.82	acidic (leucine-rich) nuclear phosphoprotein 32 family, member D [Source:HGNC Symbol;Acc:16676]
ANP32E	26.8	32.5	31.42	32.99	24.96	26.84	31.17	50.72	30.96	36.27	23.46	28.49	23.51	33.33	34.91	28.05	40.58	30.58	48.57	49.79	139.06	49.22	198.07	229.47	172.78	34.23	36.44	27.09	18.48	35.46	25.98	66.01	150.74	78.48	30.16	37.46	30.24	27.55	34.8	72.92	47.61	220.03	68.52	56.95	207.82	58.22	46	acidic (leucine-rich) nuclear phosphoprotein 32 family, member E [Source:HGNC Symbol;Acc:16673]
ANPEP	214.4	233.53	392.36	125.64	53.54	212.44	138.06	132.17	249.82	173.94	87.65	89.76	257.8	186.45	198.7	203	183.04	57.73	4.48	1.27	51.21	123.2	3.29	2.66	4.38	33.63	89.73	180.81	3.97	3.36	1.78	158.95	75.66	11.7	2.66	7.62	138.02	133.59	1.25	11.5	1.49	1.1	2.44	4.84	5.65	1.43	1.35	alanyl (membrane) aminopeptidase [Source:HGNC Symbol;Acc:500]
ANTXR1	1.39	7	3.18	5.83	2.53	4.05	2.69	5.04	2.9	2.32	1.79	3.34	10.53	12.21	9.01	1.56	2.64	3.38	61.75	58.03	13.03	23.36	16.99	33.03	42.65	29.4	30.89	26.48	67.87	69.55	1.87	40.94	63.27	15.76	29.58	41.47	47.11	65.27	46.63	14.75	0.77	0.5	2.37	5.35	4.05	0	0.09	anthrax toxin receptor 1 [Source:HGNC Symbol;Acc:21014]
ANTXR2	99.78	85.91	78.13	95.59	84.13	81.84	95.45	95.57	94.03	88.75	72.47	105.31	64.31	90.26	91.78	80.44	64.8	80.51	1.69	0.34	13.13	12.26	2.56	0.99	6.28	2.17	1.4	0.75	0.65	1.19	0	2.57	7.09	0.84	1.68	1.12	2.05	1.64	0	0	94.53	182.46	72.32	108.71	191.75	90.13	103.15	anthrax toxin receptor 2 [Source:HGNC Symbol;Acc:21732]
ANTXRL	0	0	0.1	0.02	0	0	0	0	0	0	0	0.04	0	0	0.16	0.11	0.07	0	0.74	1.33	2.03	0.34	0.86	0.37	0.49	1.02	0.85	0.09	1.43	1.61	9.64	0.03	0	0.65	1.26	0.63	0.51	0.55	0.93	4.37	0.77	0.6	1.07	0.89	0.99	1.39	0.86	anthrax toxin receptor-like [Source:HGNC Symbol;Acc:27277]
ANXA1	819.22	590.79	586.84	507.7	789.43	633.36	548.6	522.06	491.73	950.71	504.68	660.49	787.05	540.27	682.63	710.1	649.76	501.62	389.15	326.77	638	3180.97	1936.09	467.34	470.67	207.68	214.99	231.63	208.02	154.75	38.77	37.19	40.96	332.26	671.1	867.85	1461.39	1247.59	852.71	286	616.84	353.54	261.22	996.68	528.37	394.17	316.44	annexin A1 [Source:HGNC Symbol;Acc:533]
ANXA2	724.02	931.28	832.5	546.16	770.95	627.58	646.1	677.91	558.77	686.53	973.63	608.57	779.21	841.77	758.7	739.85	766.94	743.29	543.26	411.95	533.28	2915.53	1476.21	715.99	658.09	619.48	683.43	1149.53	704.55	718.43	920.75	651.32	588.23	503.55	521.81	414.34	1447.41	1255.13	955.2	666.66	145.09	55.72	125.44	191.03	147.21	136.36	74.44	annexin A2 [Source:HGNC Symbol;Acc:537]
ANXA2R	8.9	6.82	6.74	4.72	6.43	4.88	4.66	3.54	4.51	10.37	4.95	9.09	3.88	10.72	4.66	4.12	5.74	4.17	3.07	2.56	1.8	0.74	1.14	0.84	0.49	1.06	0.82	0.37	0.58	0.69	1.87	2.43	1.91	0.73	0.21	0.28	0.84	1.14	0.76	1.93	30.01	9.23	52.35	16.57	18.69	51.7	46.67	annexin A2 receptor [Source:HGNC Symbol;Acc:33463]
ANXA3	2.82	3.89	3.95	3.15	1.84	1.64	1.67	0.56	0.87	0.46	2.21	2.16	2.88	6.28	3.75	1.89	4.71	2.41	131.04	112.18	90.08	468.34	347.06	32.43	39.53	17.41	13.81	14.39	33.49	37.89	28.28	133.27	119.18	33.55	56.9	52.6	127.27	98.89	141.78	22.75	2.84	0.55	7.84	5.43	4.97	0.08	0	annexin A3 [Source:HGNC Symbol;Acc:541]
ANXA4	81.29	144.84	87.74	73.79	80.51	72.29	65.26	102.85	117.26	141.23	124.38	72.69	82.53	104.31	88.37	103.1	68.44	100.43	99.17	80.54	69.17	496.38	67.83	69.3	72.93	35.13	37.63	30.22	39.84	43.18	27.95	66.84	64.61	62.39	60.26	37.28	80.99	77.68	49.62	38.46	12.3	15.15	12.92	13.38	16.33	8.38	5.49	annexin A4 [Source:HGNC Symbol;Acc:542]
ANXA5	553.49	710.9	526.23	488.31	639.82	616.82	526.14	622.71	487.79	555.57	695.11	523.82	582.16	547.6	620.84	720.54	589.43	539.57	147.14	123.15	303.91	393.07	293.72	184.65	165.96	81.83	94.6	139.52	177.84	190.05	102.43	171.06	214.24	93.2	112.94	114.77	312.91	290.57	207.07	160.94	89.54	153.02	80.55	141.65	177.86	87.94	57.61	annexin A5 [Source:HGNC Symbol;Acc:543]
ANXA6	79.75	127.95	65.85	195.31	187.77	188.43	221.88	194.5	202.92	193.14	241.99	112.31	63.3	119.48	168.35	124.35	152.69	143.89	24.43	24.26	6.86	19.27	33.61	13.67	10.08	123.79	112.99	125.93	54.96	50.51	21.11	203.86	159.47	50.03	19.81	16.99	75.03	66.16	20.34	14.47	399.84	220.53	332.02	309.17	438.37	766.49	551.05	annexin A6 [Source:HGNC Symbol;Acc:544]
ANXA7	109.45	117.79	105.1	104.68	103.64	106.83	93.14	119.63	99.84	125.54	131.02	91.52	114.79	122.9	100.74	110.97	110.65	100.26	136.53	119.08	236.59	159.26	404.31	210.13	239.37	83.66	81.71	101.27	101.56	101.84	118.19	113.85	93.15	164.75	152.53	149.54	344.48	332.15	102.86	183.93	104.99	93.44	112.74	110.44	88.1	140.69	120.08	annexin A7 [Source:HGNC Symbol;Acc:545]
ANXA8	6.55	29.39	9.47	8.09	9.24	5.83	8.48	1.07	3.7	1.5	5	5.59	1.57	2.99	9.2	2.86	4.29	0.68	31.9	13.2	54.24	203.2	26.64	6.34	43.77	27.28	23.74	28.63	13.92	14.31	2.29	6.23	7.13	8.84	5.42	4.09	10.26	8.53	17.14	1.2	3.79	1.5	2.1	7.99	5.51	0.04	0	annexin A8 [Source:HGNC Symbol;Acc:546]
ANXA8L1	5.97	24.81	8.22	7.24	7.8	5.16	7.42	0.84	3.62	1.14	4.76	4.88	1.43	2.65	8.46	2.53	4.11	0.61	24.67	7.76	47.36	173.64	21.18	4.38	34.32	23.13	19.32	22.37	8.05	8.21	2.13	5.19	6.4	5.74	4.86	3.66	8.85	7.73	14.77	0.98	3.18	1.3	1.68	6.65	4.06	0	0	annexin A8-like 1 [Source:HGNC Symbol;Acc:23334]
ANXA9	0.73	0.9	0.35	0.59	0.69	0.4	0.68	0.7	0.52	0.77	0.93	1.21	1.3	0.64	0.38	0.33	1.32	1.29	10.03	10.71	2.93	4.26	12.92	0.92	3.36	18.45	21.81	30.92	5.37	5.91	5.57	39.36	22.17	3.17	26.23	17.49	7.73	7.12	8.32	20.19	0.27	0	0.11	0	0.34	0.04	0.18	annexin A9 [Source:HGNC Symbol;Acc:547]
ANXA10	0	0	0	0	0	0	0	0	0	0	0	0	0	0	0	0	0	0	0	0	0.58	0.23	0.75	0.43	0.24	0	0	0	0	0	0.05	0	0	0.03	0.1	0.24	0.09	0.26	0.3	0	0	0	0	0	0	0	0	annexin A10 [Source:HGNC Symbol;Acc:534]
ANXA11	190.16	182.29	164.55	191.82	182.09	219.59	205.74	175.34	203.74	180.6	163.15	223.05	180.98	191.6	176.01	187.84	203.05	182.23	512.33	509.83	265.71	236.45	182.4	149.98	235.09	372.38	378.77	514.23	178.63	184.45	538.2	244.72	163.1	510.75	347.76	266.76	176.62	158.12	416.5	709.03	224.78	96.7	252.75	225.65	140.79	244.89	292.49	annexin A11 [Source:HGNC Symbol;Acc:535]
ANXA13	0	0	0	0	0	0	0	0	0	0	0.06	0	0	0	0	0	0.16	0	0.11	0	1.48	0.75	0	0.37	0.1	0.05	0.16	0.09	2.48	2.15	0	0.06	0.11	1.23	1	1.04	4.22	4.42	0.13	0.45	0	0	0.05	0.04	0	0	0	annexin A13 [Source:HGNC Symbol;Acc:536]
AOAH	127.72	104.82	125.85	345.07	71.56	114.06	206.01	111.66	118.31	47.11	116.17	150.22	138.35	142.04	182.43	242.31	298.26	170.7	0	0	0	0.52	0.67	0.14	0.39	1.02	0.62	0.33	0	0	1.46	0	0	0	0	0	0	0	0.85	0.02	163.64	84.86	72.28	96.75	141.37	62.98	44.78	acyloxyacyl hydrolase (neutrophil) [Source:HGNC Symbol;Acc:548]
AOC1	0.11	0.13	0.27	0.54	0.06	0.36	0.23	0.05	0.03	0.15	0.18	1.18	2.27	3.35	3.65	0.07	1.06	0.2	15.7	11.04	0.83	0.63	14.07	8.33	9.44	15.38	19.95	19.34	1.34	1.46	7.45	23.83	11.91	52.19	201.01	85.51	1.38	1.4	17.49	18.01	1.07	0	2.22	1.67	0.21	0	0	amine oxidase, copper containing 1 [Source:HGNC Symbol;Acc:80]
AOC2	1.1	1.1	1.06	1.53	1.21	0.84	1.4	0.79	0.69	0.52	0.64	1.76	1.16	1.46	0.97	1.04	1.07	1.4	4.87	5.77	0.92	0.4	0.92	0.61	0.58	1.66	0.69	0.51	3.48	2.52	2.19	1.38	0.99	1.42	4.88	6.71	0.86	1.25	3.05	1.99	1.99	0.3	2.18	2.27	0.21	1.31	2.21	amine oxidase, copper containing 2 (retina-specific) [Source:HGNC Symbol;Acc:549]
AOC3	0.7	0.41	0.15	0.25	0.75	0.61	0.53	0.47	0.38	0.83	0.21	0.75	0.69	0.81	0.53	0.19	0.52	0.38	2.35	2.72	0.95	0.17	0.29	0.24	0.15	0.21	0.08	0.19	1.55	1.22	0.32	0.32	0.38	0.51	2.39	3.87	0.33	0.77	1.43	0.98	0.69	0.4	0.71	0.7	0.3	0.51	0.27	amine oxidase, copper containing 3 [Source:HGNC Symbol;Acc:550]
AOX1	5.2	34.11	10.11	6.9	5.16	2.58	3.56	1.07	0.95	0.83	2.19	3.03	1.55	3.3	5.37	1.56	4.94	0.3	3.6	0.5	13.52	4.59	0.11	0.35	5.89	1.28	1.16	4.44	5.95	5.45	0.26	2.88	4.74	2.41	6.7	5.74	6.98	11.6	1.34	0.05	1.3	0.25	0.27	1.55	2.48	0.04	0.09	aldehyde oxidase 1 [Source:HGNC Symbol;Acc:553]
AP1AR	17.39	19.23	17.64	22.34	19.22	19.52	19.35	26.11	21.18	26.78	19.63	18.28	13.94	17.68	18.07	19.24	20.35	23.08	9.55	9.84	66.53	94.77	104.14	46.88	46.74	16.64	19.57	16.96	25.14	26.57	5	19.43	29.72	14.34	8.41	8.77	20.82	17.64	19.39	21.88	12.96	94.54	25.76	14.82	57.35	14.4	14.67	adaptor-related protein complex 1 associated regulatory protein [Source:HGNC Symbol;Acc:28808]
AP1B1	426.2	562.4	360.59	434.16	594.71	615.2	401.98	642.9	689.04	702.21	591.16	506.25	561.83	506.8	482	368.18	306.77	385.02	85.58	83.83	106.17	47.1	23.57	33.68	44.16	103.3	107.41	121.17	96.99	95.06	55.99	97.82	75.02	84.78	141.08	125.59	93.34	81.72	69.02	121.54	76.43	38.92	63.88	66.15	57.45	73.55	80.2	adaptor-related protein complex 1, beta 1 subunit [Source:HGNC Symbol;Acc:554]
AP1G1	154.53	168.6	150.25	164.22	170.15	148.87	183.4	158	178.82	173.63	137.31	199.8	141.11	154.29	167.52	164.62	146.75	185.73	101.47	103.78	151.42	193.89	145.47	156.97	194.83	145.48	164.09	167.31	88.81	91.38	66.76	267.5	233.83	144.61	99.89	114.47	113.89	115.54	105.7	78.07	181.58	180.11	150.19	188.16	162.71	121.58	121.92	adaptor-related protein complex 1, gamma 1 subunit [Source:HGNC Symbol;Acc:555]
AP1G2	60.68	44.81	60.37	57.98	41.61	39.07	47.04	33.33	34.05	35.71	42.09	47.36	55.1	50.22	49.07	55.95	58.84	43.9	79.53	87.27	11.36	36.53	135.45	40.95	46.59	77.81	70.77	56.89	50.14	45.27	44.2	103.01	86.52	63.4	64.35	57.14	97.87	97.44	40.03	54.66	126.34	38.87	106.91	112.77	66.36	159.13	186.14	adaptor-related protein complex 1, gamma 2 subunit [Source:HGNC Symbol;Acc:556]
AP1M1	82.02	72.25	76.48	72.83	82.64	73.11	83.1	68.95	71.19	72.14	67.57	74.38	73.98	75.09	71.28	70.29	71.92	73.42	29.05	31.29	15.72	12	10.98	29.9	28.67	22.61	22.1	22.42	53.4	44.75	50.07	42.61	36.13	32.17	41.97	36.43	37.19	34.84	29.53	32.53	66.93	53.42	86.96	57.51	59.27	73.38	95.77	adaptor-related protein complex 1, mu 1 subunit [Source:HGNC Symbol;Acc:13667]
AP1M2	0.15	0.55	1.16	0.69	0.23	0.86	0.23	0.14	0.11	0	0.44	0.55	1.41	0.95	1.52	0.63	5.56	1.54	129.19	124.22	55.64	85.91	99.55	51.24	40.89	99.39	96.64	127.28	71.02	69.31	202.11	136.95	102.17	150	156.42	123.38	120.89	98.42	119.44	93.51	1.49	0	3.86	1.2	2.01	0.04	0	adaptor-related protein complex 1, mu 2 subunit [Source:HGNC Symbol;Acc:558]
AP1S1	15.12	16.88	13.82	15.23	16.64	17.8	11.02	20.79	14.05	17.18	23.21	13.95	17.57	18.36	14.72	17.8	17.76	13.1	30.12	29.54	18.71	33.94	16.01	21.69	15.09	44.34	43.95	49.47	48.07	44.33	53.56	37.99	30.72	38.25	31.42	32.26	54.34	54.96	50.36	47.34	7.4	1.55	8.81	8.1	3.57	12.17	8.33	adaptor-related protein complex 1, sigma 1 subunit [Source:HGNC Symbol;Acc:559]
AP1S2	218.65	293.26	340.65	328.89	226.45	148.51	369.64	208.77	241.89	211.5	195.06	225.9	127.64	157.44	258.73	220.43	280.25	430.71	3.33	3.96	29.96	34.93	7.44	13.31	8.81	2.31	2.03	0.56	1	3.33	0.09	18.35	35.75	1.55	5.5	8.21	0	0	0.36	4.51	13.26	62.44	24.38	20.78	62.49	17.98	14.99	adaptor-related protein complex 1, sigma 2 subunit [Source:HGNC Symbol;Acc:560]
AP1S3	0.62	1.37	1.25	1.53	0.8	1.3	1.17	0.79	0.99	0.67	1.19	1.38	1.19	1.22	0.96	1.15	0.71	0.9	3.98	4.1	9.78	46.84	6.55	3.55	4.48	3.98	4.03	4.25	4.02	4	5.03	11.16	9.67	2.24	1.68	1.51	10.69	9.71	4.32	6.43	1.95	2.41	1.7	3.1	3.79	1.31	0.59	adaptor-related protein complex 1, sigma 3 subunit [Source:HGNC Symbol;Acc:18971]
AP2A1	164.42	128.78	149.75	123.84	159.54	126.39	138.21	85.64	108.33	104.95	97.34	115.85	119.24	107.62	118.19	115.17	127.85	131.3	151.7	160.87	19.17	13.44	20.73	17.32	15.97	120.85	109.37	99.26	81.06	66.98	137.86	82.75	78.77	101.72	37.32	30.82	44.77	36.04	38.77	57.41	49.26	8.48	45.28	40.5	27.36	36.12	47.48	adaptor-related protein complex 2, alpha 1 subunit [Source:HGNC Symbol;Acc:561]
AP2A2	227.73	261.28	157.52	163.01	396.43	345.14	188.09	224.71	289.97	320.07	310.53	253.35	229.29	204.63	209.02	154.89	86.53	157.68	85.39	87.59	10.62	22.99	34.5	25.36	27.36	54.28	59.02	56.8	43.14	40.69	58.03	65.72	56.81	52.74	67.09	66.8	68.93	64.11	55.9	36.22	54.2	30.44	69.35	46.58	38.3	47.91	64.45	adaptor-related protein complex 2, alpha 2 subunit [Source:HGNC Symbol;Acc:562]
AP2B1	135.05	155.9	144.12	145.46	171.7	158.55	159.42	144.9	178.77	137.25	168.35	167.22	157.1	162.51	146.14	165.74	175.8	180.5	155.37	157.95	97.98	211.9	29.98	50.49	61.19	178.11	191.13	192.21	153.15	142.45	101.92	224.94	176.83	128.92	110.22	121.09	115.77	117.07	124.13	165.73	251.53	189.39	203.92	191.58	234.23	209.4	184.7	adaptor-related protein complex 2, beta 1 subunit [Source:HGNC Symbol;Acc:563]
AP2M1	280.35	324.27	233.87	259.87	311.73	316.05	256.58	357.44	318.88	368.26	378.33	253.16	225.8	271.01	247.4	232.28	248.94	226.44	620.84	578.6	387.46	193.54	387.16	758.12	867.87	624.49	595.74	699.85	445.36	441.87	334.73	292.76	275.72	753.99	350.75	308.52	556.46	529.1	319.28	505.21	121.67	79.09	130.8	134.51	128.07	157.16	143.07	adaptor-related protein complex 2, mu 1 subunit [Source:HGNC Symbol;Acc:564]
AP2S1	131.06	137.5	108.25	110.09	95.84	120.39	97.3	101.07	95.35	129.72	135.38	120.12	79.64	108.92	76.57	101.91	82.39	108.86	57.17	51.18	14.14	16.83	12.86	27.9	20.5	49.53	40.97	53.86	27.5	28.35	98.41	46.26	38.7	41.17	19.7	19.29	19.95	21.19	44.82	29.01	18.63	2.06	22.9	21.46	5.99	24.88	22.37	adaptor-related protein complex 2, sigma 1 subunit [Source:HGNC Symbol;Acc:565]
AP3B1	142.7	131.86	125.5	141.84	168.38	147.34	168.47	157.86	163.75	137.1	126.44	164.99	130.6	135.87	148.91	157.01	118.14	156.99	31.64	32.71	59.78	133.12	99.84	91.04	86.22	65.58	68.07	61.98	32.11	35.27	15.25	104.41	98.06	66.47	36.63	42.01	49.68	44.57	37.79	51.7	100.77	238.04	103.87	96.59	222.12	83.57	76.82	adaptor-related protein complex 3, beta 1 subunit [Source:HGNC Symbol;Acc:566]
AP3B2	0.18	0.5	0.15	0.61	0.34	0.06	0.27	0.19	0.27	0.21	0.15	0.34	0.24	0.54	1.19	0.3	0.19	0.76	7.87	10.43	1.6	0.4	3.1	3.73	3.7	2.43	1.94	1.07	15.95	15.08	3.59	2.17	3.02	3.69	7.89	6.9	8.17	9.27	7.55	1.72	0.27	0.1	0.81	0.12	0.34	0.67	0.77	adaptor-related protein complex 3, beta 2 subunit [Source:HGNC Symbol;Acc:567]
AP3D1	159.51	161.64	158.17	184.44	203.55	184.92	225.63	172.45	181.96	194.27	139.56	166.66	136.32	145.25	142.9	121.23	166.59	193.41	151.24	144.08	43.14	96.47	94.17	100.58	101.11	151.24	147.11	154.56	49.55	52.11	197.86	170.16	179.08	147.39	128.77	115.15	183.23	163.24	102.8	100.69	117.68	140.33	107.86	105.2	177.44	119.52	137.94	adaptor-related protein complex 3, delta 1 subunit [Source:HGNC Symbol;Acc:568]
AP3M1	66.21	75.36	67.43	76.43	70.41	61.75	75	69.7	69.61	74.46	55.52	76.45	53.86	68.45	70.64	65.57	71.33	81.89	62.57	62.8	50.8	46.23	81.66	52.24	46.69	53.99	54.11	47.36	57.19	62.25	31.37	59.44	55.04	88.76	57.88	65.81	66.74	62.24	56.25	67.02	37.6	35.16	61.97	42.35	44.92	45.17	40.28	adaptor-related protein complex 3, mu 1 subunit [Source:HGNC Symbol;Acc:569]
AP3M2	10.33	13.73	10.79	12.48	13.31	10.39	11.74	11.75	11.62	13.57	12.75	13.23	9.85	10.65	11.15	12.52	11.46	10.67	79.32	80.46	14.07	36.04	47.2	25.67	15.77	32.23	29.31	19.66	65.71	65.74	16.2	47.08	51.9	40.86	67.3	68.71	24.02	25.81	38.32	36.6	107.71	87.52	80.09	134.78	67.9	152.61	124.53	adaptor-related protein complex 3, mu 2 subunit [Source:HGNC Symbol;Acc:570]
AP3S1	32.81	43.9	45.03	32.51	37.59	36.18	40.45	45.32	36.42	37.2	38.81	36.82	22.38	31.69	42.81	37.26	31.79	38.79	25.27	29.62	48.9	59.6	42.15	74.98	49.02	36.6	45.59	45.92	36.7	40.31	11.63	26.88	44.69	30.22	13.5	13.5	27.3	30.12	12.11	15.01	19.01	48.25	24.32	26.92	39.5	17.68	16.61	adaptor-related protein complex 3, sigma 1 subunit [Source:HGNC Symbol;Acc:2013]
AP3S2	44.82	49.89	52.15	50.26	47.29	42.29	36.66	46.48	44.79	39.16	41.41	40.44	42.02	55.98	42.62	37.49	37.12	39.95	74.99	78.09	32.26	43.19	65.79	54.34	47.32	55.41	52.88	61.61	32.19	30.78	49.7	52.94	39.56	33.6	113.68	117.66	110.59	118.78	112.51	28.16	33.35	13.64	36.13	32.54	17.97	34.98	37.26	adaptor-related protein complex 3, sigma 2 subunit [Source:HGNC Symbol;Acc:571]
AP4B1	21.6	20.19	25.39	25.89	16.81	19.23	21.55	16.36	17.28	19.81	18.83	21.58	22.83	27.43	19.51	25.34	26.94	22.78	18.4	18.05	23.07	35.75	33.93	32.65	36.37	22.37	21.31	19.01	29.9	26.92	26.2	33.34	29.37	52.75	28.04	40.75	51.27	47.53	42.02	32.83	50.71	45.94	43.09	49.37	56.35	45.97	47.35	adaptor-related protein complex 4, beta 1 subunit [Source:HGNC Symbol;Acc:572]
AP4E1	28.82	33.29	29.52	41.82	28.06	29.07	36.74	36.46	32.31	34.52	22.19	30.49	24.6	31.47	38.71	32.62	28.52	37.39	19.72	22.29	41.61	47.39	26.89	54.75	59.3	19.4	22.47	16.11	32.13	33.56	2.95	16.4	18.59	36.5	23.33	27.95	22.21	19.44	18.44	13.94	28.79	96.15	33.02	32.25	81.36	20.25	20.48	adaptor-related protein complex 4, epsilon 1 subunit [Source:HGNC Symbol;Acc:573]
AP4M1	8.39	9.38	8.93	8.75	8.49	6.66	8.71	5.27	7.1	7.43	8.37	7.58	8.42	10.38	6.62	10.59	9.53	6.84	19.42	20.95	10.08	16.86	13.78	16.08	11.49	26.85	21.46	20.79	38.07	30.8	46.35	19.98	15.96	16.88	27.99	24.31	25.55	27.74	33.03	29.31	7.74	0.6	7.99	7.7	2.82	7.24	6.98	adaptor-related protein complex 4, mu 1 subunit [Source:HGNC Symbol;Acc:574]
AP4S1	13.44	14.51	11.52	14.23	11.88	10.87	14.36	13.8	13	11.35	9.68	13.54	7.78	10.48	12.53	13.78	10.55	14.71	8.44	8.5	9.79	10.58	19.43	18.15	16.5	15.15	11.59	6.45	4.84	6.15	3.08	10.47	14.78	13.6	7.37	10.18	5.97	6.44	9.62	13.6	21.47	27.79	30.47	19.76	24.4	25.72	29.12	adaptor-related protein complex 4, sigma 1 subunit [Source:HGNC Symbol;Acc:575]
AP5B1	69.5	44.78	77.85	82.07	44.48	80.1	70.83	80.28	60.56	38.34	43.87	55.26	56.2	56.9	64.76	56.62	76.44	70.86	29.67	32.24	18.1	8.6	18.51	16.51	18.84	16.01	14.94	14.76	64.28	45.59	42.56	34.27	25.86	36.92	37.29	30.18	44.17	40.64	35.75	19.54	31.13	6.22	38.89	34.04	11.42	33.76	49.91	adaptor-related protein complex 5, beta 1 subunit [Source:HGNC Symbol;Acc:25104]
AP5M1	45.85	54.42	53.23	54.25	40.23	39.07	52.16	46.25	40.16	42.93	36.34	43.26	35.28	37.86	51.18	48.41	40.27	52.29	41.54	47.1	84.68	64.64	86.75	71.72	71.37	84.02	97.24	80.85	42.5	55.69	7.95	87.61	108.49	63.06	31.65	45.24	36.5	31.71	40.86	49.86	48.11	60.79	77.31	49.25	55.57	48.75	49.82	adaptor-related protein complex 5, mu 1 subunit [Source:HGNC Symbol;Acc:20192]
AP5S1	22.89	19.86	17.95	17.68	18.19	15.32	16.97	18	17.3	20.28	17.78	15.9	18.11	17.98	16.39	17.39	17.34	17.43	26.92	26.03	18.98	6.85	6.92	10.17	9.79	48.31	44.64	46.29	31.85	30.88	32.7	22.8	17.42	28.21	15.32	14.11	40.97	37.19	26.16	12.82	22	7.12	17.94	13.66	12.79	16.67	15.39	adaptor-related protein complex 5, sigma 1 subunit [Source:HGNC Symbol;Acc:15875]
AP5Z1	49.43	48.07	47.85	57.36	49.3	52.49	49.32	48.35	50.46	52.22	44.61	46.25	46.26	43.68	38.9	38.42	45.98	53.48	30.52	32.63	10.81	10.96	5.53	10.26	13.78	43.45	41.45	44.75	39.63	34.3	28.13	72.04	55.01	45.06	32.63	24.16	28.3	19.47	16.18	67.25	51.33	9.43	45.29	48.28	21.67	55.57	64.31	adaptor-related protein complex 5, zeta 1 subunit [Source:HGNC Symbol;Acc:22197]
AP000275.65	11.32	11.48	11.49	11.79	9.47	10.26	9.7	11.7	10.12	10.68	10.84	9.6	9.7	11.91	11.24	10.85	11.59	8.54	41.74	35.53	48.82	150.92	211.68	67.83	52.29	29.96	22.7	24.52	43.13	52.71	31.01	36.06	30.43	52.31	21.03	19.05	41.06	39.66	44.63	31.87	16.9	68.91	20.89	20.39	62.4	24.63	21.24	Uncharacterized protein [Source:UniProtKB/TrEMBL;Acc:F8VZ95]
AP000295.9	87.66	72.99	70.9	71.14	106.22	86.62	97.27	75.71	95.82	89.06	94.48	88.31	69.24	76.98	87.21	96.26	77.5	89.78	29.75	26.56	8.2	12.05	22.62	7.81	8.13	16.82	18.01	16.91	34.36	29.91	17.31	12.1	10.7	32.94	20.86	19.85	17.97	22.84	20.12	13.03	17.94	11.99	28.54	16.24	14.05	13.72	14.04	none
AP000304.12	40.1	50.88	39.39	43.17	39.94	42.32	37.91	45.41	33.65	44.74	54.6	39.68	43.54	50.75	40.74	49.6	52.52	44.09	51.44	41.67	80.26	49.54	90.89	29.78	32.67	104.53	96.7	110	77.05	82.67	63.63	92.76	92.27	113.04	40.79	37.8	81.69	100.83	62.97	51.22	38.75	20.16	52.64	48.96	20.82	61.84	62.65	none
AP000322.53	0.07	0	0.05	0.06	0.17	0.47	0.27	0.19	0.15	0.1	0.21	0.07	0.06	0	0.47	0.15	0.08	0	0.04	0.11	0.13	0.98	0.11	0	0	0.16	0	0.05	0.04	0.05	0	0.03	0.07	0.07	0	0	0.04	0	0.06	0.29	0	0	0.05	0.04	0	0	0.09	none
AP000349.2	0	0	0	0.03	0	0	0	0	0	0	0	0	0	0	0	0.07	0	0	0	0	0.32	0	0	0	0	0	0	0	0	0.09	0	0	0	0	0.03	0.08	0	0	0.03	0.03	0.04	0	0	0	0	0.13	0.05
AP000350.10	82.72	78.62	77.19	47.07	65.77	118.17	80.68	68.39	94.27	68.27	97.2	68.79	57.46	75.07	85.1	40.35	62.01	66.64	314.46	296.97	295.09	67.51	86.17	78.19	50.34	243.26	204.21	272.97	340.68	326.86	170.09	189.23	256.02	206.1	375.86	293.47	221.84	220.48	117.29	448.11	73.37	1.45	99.19	74.05	7.76	79.52	77.46	Uncharacterized protein [Source:UniProtKB/TrEMBL;Acc:H7C1H1]
AP000721.4	20.18	17.76	18.82	16.83	15.09	12.61	13.71	16.69	12.84	16.41	18.16	16.47	12.1	17.77	11.88	14.94	18.71	19.04	19.23	19.55	38.48	17.89	18.46	10.71	13.1	27.3	23.39	33.91	13.11	11.64	53.14	15.94	9.42	21.22	25.47	18.92	29.76	23.15	25.18	21.07	12.04	3.51	9.88	12.11	5.83	12.21	12.56	none
AP000866.1	0.44	0.6	0.6	0.9	0.46	0.57	0.95	0.28	0.54	0.21	0.15	0.67	0.12	0.31	0.62	0.59	0.12	1.33	0	0.39	1.79	1.27	0.05	0.36	0.49	0.59	1.01	0.33	0.5	0.99	0.05	0.63	1.78	0.33	0.29	0.26	0.11	0.24	0.09	0.12	0.23	6.52	1.01	0.23	0.82	0.17	0
AP001888.1	0	0	0	0	0	0	0	0	0	0	0	0	0	0	0	0	0	0	0	0	0	0	0.06	0	0	0	0	0	0	0	0	0	0	0	0	0	0	0	0	0	0	0	0	0	0	0	0	Uncharacterized protein [Source:UniProtKB/TrEMBL;Acc:Q14569]
AP002884.2	21.93	22.46	20.79	21.08	20.37	20.96	18.67	22.01	14.74	18.21	25.76	17.53	18.68	21.6	18.6	19.47	24.34	22.18	16.71	17.39	21.8	11.69	19.85	10.54	9.54	58.46	54.27	65.63	22.96	19.39	18.02	25.68	21.95	32.18	58.68	49.45	31.49	38.38	21.29	19.88	11.27	2.11	12.57	8.14	2.49	15.32	14.54	LOC100132686 protein; Uncharacterized protein [Source:UniProtKB/TrEMBL;Acc:Q8NEQ1]
AP003419.11	51.6	42.81	46.37	54.83	46.14	45.86	55.98	42.38	35.93	40.51	44.83	52.71	44.64	52.2	52.92	47.56	58.04	45.12	24.58	25.27	13.52	28.92	31.09	19.25	16.41	23.35	21.41	24.34	18.18	15.03	23.25	10.6	8.41	50.41	73.11	55.22	58.97	49.04	32.42	32.82	29.21	2.81	32.64	29.83	8.22	33.72	37.58
AP005242.1	0	0	0	0	0	0	0	0	0	0	0	0	0	0	0	0	0	0	0	0	0.45	0	0.06	0	0	0	0	0	0	0	0	0	0	0	0	0	0	0	0	0	0	0	0	0	0	0	0
AP006285.2	0.04	0.09	0	0.24	0	0	0.04	0	0.11	0.15	0.15	0.07	0.15	0	0.12	0.04	0.05	0.07	1.19	1.5	0.63	1.09	0.69	0.37	0.24	1.56	1.4	2.01	0.54	0.44	5.57	6.99	4	0.2	0.09	0.35	0.46	0.42	0.65	0.27	1.69	0.45	0.8	0.86	0.95	0.88	1.04
APAF1	82.65	72.85	93.44	130.51	64.5	70.39	154.95	66.53	71.46	55.99	63.87	105.22	69.71	80.7	100.55	88.53	108.49	113.03	54.89	61.92	29.38	45.12	37.42	24.61	19.47	37.31	37.96	24.76	25.02	23.05	13.26	38.9	41.43	46.42	23.32	23.85	20.24	18.16	23.22	16.79	54.89	75.28	63.61	47.68	84.42	38.56	38.98	apoptotic peptidase activating factor 1 [Source:HGNC Symbol;Acc:576]
APBA1	6.99	15.47	5.57	8.79	6.89	2.38	5.38	3.08	8.79	19.4	6.98	10.4	5.84	9.24	5.77	4.61	3.08	6.78	1.91	2.66	25.89	2.62	4.12	2.05	2.92	3.1	6.35	9.48	3.3	3.2	10.86	7.2	4.71	1.82	7.8	6.01	3.92	4.98	4	5.91	1.76	5.32	2.02	0.92	2.39	1.56	2.16	amyloid beta (A4) precursor protein-binding, family A, member 1 [Source:HGNC Symbol;Acc:578]
APBA2	0.29	0.68	1.59	2	1.03	3.65	0.19	1.4	2.98	0.15	1.32	1.26	0.46	0.25	1.54	5.8	1.11	0.85	11.42	10.6	1.9	5.58	3.6	7	7.16	15.42	14.19	13.36	32.9	33.13	24.14	49.3	35.08	10.54	13.62	6.75	5.09	5.28	5.75	5.49	119.75	31.25	193.51	74.47	84.15	119.01	142.85	amyloid beta (A4) precursor protein-binding, family A, member 2 [Source:HGNC Symbol;Acc:579]
APBA3	10.66	11.77	14.58	12.06	11.59	11.13	12.27	8.44	10.13	8.93	11.36	10.81	13.03	12.05	10.52	9.96	12.65	10.65	11.08	8.27	3.55	5.87	6.14	2.99	2.43	12.08	10.66	8.64	8.49	7.02	19.31	6.62	6.14	11.73	13.52	11.01	24.99	19.56	7.72	10.13	32.39	2.06	38.19	36.06	8	38.1	36.14	amyloid beta (A4) precursor protein-binding, family A, member 3 [Source:HGNC Symbol;Acc:580]
APBB1	3.15	4.8	3.6	3.36	4.42	4.23	4.77	2.19	4.24	2.17	2.57	4.06	2.15	4.31	3.25	4.79	4.54	3.28	31.46	32.92	1.56	17.34	10.84	1.38	2.73	14.64	14.45	18.45	24.78	21.21	1.92	25.09	23.21	7.77	20.68	16.5	19.68	18.88	16.04	8.14	70.72	18.46	104.49	58.77	44.49	111.9	166.57	amyloid beta (A4) precursor protein-binding, family B, member 1 (Fe65) [Source:HGNC Symbol;Acc:581]
APBB1IP	185.36	163.99	181.98	169.83	263.93	167.82	203.59	137.9	182.78	125.39	126.63	197.04	194.25	162.35	187.96	189.55	184.91	183.52	0.55	0.46	10.82	0.37	0.41	0.19	1.02	1.74	1.38	0.05	0.04	0.63	0.26	1.39	0.34	0.13	1.14	5.24	0.85	0.91	0.4	0.22	85.21	173.39	88.19	68.16	145.96	75.31	77.14	amyloid beta (A4) precursor protein-binding, family B, member 1 interacting protein [Source:HGNC Symbol;Acc:17379]
APBB2	0.84	4.9	1.43	3.06	1.72	0.88	1.52	1.17	0.53	0.62	0.83	1.02	0.77	2.09	1.56	0.59	0.55	1.56	18.61	21.41	71.07	19.3	13.96	17.94	21.42	64.1	93.92	111.96	22.2	20.66	24.38	66.55	60.9	20.38	20.93	18.76	50.75	59.66	21.52	11.78	0.65	0.4	1.21	3.93	1.8	0.34	0.23	amyloid beta (A4) precursor protein-binding, family B, member 2 [Source:HGNC Symbol;Acc:582]
APBB3	46.58	41.57	35.19	34.84	43.39	23.27	47.19	44.8	39.53	35.76	29.08	69.4	56.63	62.1	42.34	34.29	26.73	37.33	28.4	30.06	18.54	7.83	7.73	4.96	5.21	37.68	33.1	29.05	17.48	18.51	9.16	18.16	17.86	25.73	31.98	32.48	31.06	26.37	19.02	9.77	26.03	7.32	30.8	25.26	7.57	30.48	39.43	amyloid beta (A4) precursor protein-binding, family B, member 3 [Source:HGNC Symbol;Acc:20708]
APC	134.57	127.98	145.48	142.79	147.49	118.39	162.87	140.7	141.8	120.9	77.78	149.29	135.6	130.83	142.55	168.56	134.83	150.57	44.1	48.1	118.32	102.05	74.43	83.15	103.16	155.6	170.33	159.47	50.95	55	12.51	140.04	98.16	91.01	48.61	62.74	63.21	41.43	55.65	38.39	114.31	375.61	107.65	99.22	213.35	106.72	113.1	adenomatous polyposis coli [Source:HGNC Symbol;Acc:583]
APC2	0.18	0.18	0	0.09	0.06	0.1	0.08	0.33	0.11	0.26	0.06	0.07	0.03	0.08	0.12	0.04	0	0.08	0.18	0.17	0.32	0.17	0.06	0.18	0	0.32	0.15	0.28	0.5	0	0.48	0.14	0.17	0.1	0.13	0.07	0.38	0.14	0.36	0.18	0.69	0.05	0.71	0.21	0.09	0.17	0.5	adenomatosis polyposis coli 2 [Source:HGNC Symbol;Acc:24036]
APCDD1	0.95	0.32	0.44	0.47	0.52	0.57	1.55	0.09	0.11	0.21	0.2	0.85	0.2	0.95	0.92	0.3	0.65	0.71	4.99	3.44	19.64	4.55	2.64	4.84	3.55	3.29	5.28	7.15	1.01	0.99	17.63	1.8	2.1	1.67	18.27	10.74	11.13	11.28	27.67	2.78	0.34	0	0.36	0.41	0.47	0.04	0.09	adenomatosis polyposis coli down-regulated 1 [Source:HGNC Symbol;Acc:15718]
APCDD1L	0	0.05	0	0	0	0	0	0	0	0	0	0	0	0	0	0	0.04	0	0.04	0.06	0.19	0.4	0.06	0.12	0.1	0.11	0.23	0.05	1.01	1.09	3.11	0.03	0.21	0	0.1	0	0	0	0.2	0.16	0.23	0	0.1	0	0	0	0	adenomatosis polyposis coli down-regulated 1-like [Source:HGNC Symbol;Acc:26892]
APCS	0	0	0	0	0	0	0	0	0	0	0	0	0	0	0	0	0	0	0	0	0.45	0	0	0	0	0.05	0	0	0	0	0	0	0	0	0	0	0	0	0.03	0	0	0	0	0	0	0	0	amyloid P component, serum [Source:HGNC Symbol;Acc:584]
APEH	81.15	91.83	77.62	91.69	86.94	90.58	89.54	86.76	73.73	79	102.18	67.86	83.57	83.5	76.09	72.11	89.11	71.83	160.99	163.73	32.21	95.84	98.15	76.87	82.61	199.27	178.66	193.66	137.09	140.38	168.43	158.76	133.03	253.08	75.91	54.48	167.58	156.27	137.31	243.11	67.2	19.21	83.36	54.86	44.27	90.34	88.26	acylaminoacyl-peptide hydrolase [Source:HGNC Symbol;Acc:586]
APELA	0.04	0	0	0	0	0	0	0	0.04	0	0	0	0	0	0	0	0	0	0	0	0.45	0.06	0.17	0.24	0	0.11	0	0	0.21	0	0.05	0	0.03	0	0.03	0	0	0	0.03	0	0.04	0	0.05	0	0	0	0
APEX1	53.13	58.99	49.75	78.7	54.06	52.71	45.07	68.44	51.32	58.62	55.03	59.54	58.73	63.73	48.2	41.87	73.59	67.34	91.52	92.21	130.16	143.13	155.07	218.64	197.41	98.52	104.09	87.91	88.11	92.85	100.03	90.15	102.68	126.18	149.32	129.5	141.73	153.98	66.61	151.29	49.41	45.44	71.06	51.85	64.8	70.31	80.56	APEX nuclease (multifunctional DNA repair enzyme) 1 [Source:HGNC Symbol;Acc:587]
APEX2	28.89	26.33	23.39	24.16	30.7	24.22	24.66	30.68	26.57	27.4	28.13	24.09	28.54	26.29	24.93	24	28.98	24.65	15.86	13.22	6.58	11.83	7.72	22.82	16.55	14.13	12.57	11.77	49.47	47.99	30.38	24.2	22.31	12.41	35.29	31.81	33.02	33.59	38.83	33.42	13.34	4.41	19.83	11.14	13.19	17.68	17.51	APEX nuclease (apurinic/apyrimidinic endonuclease) 2 [Source:HGNC Symbol;Acc:17889]
APH1A	163.68	158.33	150.82	147.16	125.11	146.36	119.88	161.73	140.34	155.06	189.93	119.69	152.6	161.47	139.11	154.85	158.32	146.65	179.11	173.25	107.14	73.63	141.42	159.17	133.29	190.02	174.26	190.72	240.65	210.93	522.41	413.03	330.55	341.45	351.81	273.85	237.49	240.18	257.43	231.75	102.08	14.19	93.12	95.15	40.96	130.09	132.68	APH1A gamma secretase subunit [Source:HGNC Symbol;Acc:29509]
APH1B	41.82	38.6	37.48	34.96	42.24	46.4	30.64	34.22	33.22	43.19	51.54	36.1	34.42	31.05	48.41	37.75	28.41	28.86	19.2	18.47	9.13	36.47	16.93	20.23	17.48	12.76	14.93	13.17	14.92	15.56	5.85	22.54	22.8	13.57	11.75	9.89	19.61	20.27	8.73	4.4	12.57	19.91	22.8	15.53	19.72	18.36	17.69	APH1B gamma secretase subunit [Source:HGNC Symbol;Acc:24080]
API5	83.64	99.58	92.88	101.22	91.07	82.3	112.04	87.27	85.94	88.49	79.61	98.82	75.21	82.25	96.81	91.36	96.49	113.29	74.42	86.48	88.45	156.47	183.74	97.68	97.9	62.47	75.13	62.12	88.21	91.99	29.04	59.22	66.57	80.01	127.95	153.78	69.9	73.32	104.61	125.69	65.78	120.97	107.28	73.93	101.09	85.42	78.36	apoptosis inhibitor 5 [Source:HGNC Symbol;Acc:594]
APIP	16.11	27.29	19.26	18.65	31.68	24.08	18.64	28.39	23.32	35.96	31.19	22.59	27.26	22.68	17.86	19.99	17.89	18.46	17.79	16.06	14	22.86	20.09	11.17	9.06	13.19	11.81	12.75	7.27	8.17	12.67	13.46	13.73	9.63	32.46	34.87	10.53	14	19.54	20.77	8.32	9.83	14.18	8.08	7.31	10.69	9.36	APAF1 interacting protein [Source:HGNC Symbol;Acc:17581]
APITD1	1.03	1.46	1.25	1.32	1.09	1.12	1.14	1.4	1.41	2.79	2.1	1.23	2.32	2.03	1.68	1.26	1.53	1.13	7.56	7.26	10.21	9.6	9.58	9.46	9.88	6.73	6.2	5.79	6.71	7.66	5.67	7.9	9.21	6.37	11	13.61	7.59	8.25	5.29	10.77	2.87	6.72	4.03	4.59	3.98	2.4	2.75	apoptosis-inducing, TAF9-like domain 1 [Source:HGNC Symbol;Acc:23163]
APITD1-CORT	0.99	1.28	1.3	1.29	0.86	0.92	0.98	1.31	1.41	2.68	2.01	1.19	2.08	1.83	1.61	1.15	1.45	1.13	8.23	7.49	9.83	8.56	9.24	8.91	9.25	6.41	5.66	5.7	6.2	6.99	5.67	7.29	7.73	5.79	11.6	13.86	8.02	8.51	5.29	10.22	2.91	6.62	3.88	4.74	3.77	2.53	2.84	APITD1-CORT readthrough [Source:HGNC Symbol;Acc:38843]
APLF	5.68	5.08	9.11	6.83	4.82	4.19	6.48	4.24	5.81	4.59	5.41	8.23	4.98	4.49	6.37	5.05	7.39	6.94	15.65	16.46	19.33	27.42	20.98	18.45	14.95	5.89	3.94	2.34	5.22	5.39	8.01	15.86	20.6	3.13	12.3	10.51	9.18	10.83	12.34	10.31	8.78	42.33	16.41	9.42	34.88	16.84	17.15	aprataxin and PNKP like factor [Source:HGNC Symbol;Acc:28724]
APLN	0.95	0.46	0.45	0.16	1.32	0.67	0.27	1.17	0.65	0.52	1.37	0.37	0.36	0.92	1.62	0.3	0.88	0.23	18.83	20.69	1.44	0.17	1.38	2.26	0.88	0.7	0.54	0.61	24.3	17.43	0.75	1.94	5.86	2.25	2.23	2.39	4.12	6.04	1.61	6.36	0.11	0	0.35	0.32	0	0	0	apelin [Source:HGNC Symbol;Acc:16665]
APLNR	0	0	0	0.03	0	0	0	0	0	0	0	0	0	0.04	0	0	0	0	0	0	0.97	0.29	0.06	0.18	0	0.05	0	0.05	0.13	0	0	0	0.18	0	0.03	0.04	0	0.3	0	0	0	0	0	0.09	0	0	0	apelin receptor [Source:HGNC Symbol;Acc:339]
APLP1	0.51	1.51	1.13	0.26	4.19	0.42	0.64	0.28	0.8	0.21	0.59	0.32	0.46	0.36	1.66	0.45	4.68	0.06	95.47	93.1	2.64	29.04	13.44	4.84	4.19	20.72	17	14.99	23.42	21.37	20.36	7.45	7.44	2.79	8.08	5.74	2.41	1.84	11.84	75.01	0.84	0.05	0.97	0.22	0.17	0.08	0	amyloid beta (A4) precursor-like protein 1 [Source:HGNC Symbol;Acc:597]
APLP2	1613.88	1290.01	1299.95	1137.76	1599.45	1729.03	1341.62	1859.7	2028.24	2202.25	2029.41	1224.16	1225.1	1407.45	1495.32	1559.18	1179.19	1001.39	394.84	345.99	685.54	989.17	575.02	820.04	652.93	628.54	736.68	964.84	480.56	509.81	421.72	634.61	576.45	750.37	754.25	713.95	1152.36	1079.3	1016.69	386.02	83.79	108.89	101.98	87.09	156.81	87.23	74.57	amyloid beta (A4) precursor-like protein 2 [Source:HGNC Symbol;Acc:598]
APMAP	319.31	208.77	278.05	138.42	275.86	228.95	149.65	183.08	227.42	197.47	270.63	174.04	289.04	210.14	254.9	266.05	128.5	100.77	129.55	125.64	102.33	75.95	78.88	118.58	119.37	140.8	126.42	143.96	197.84	184.9	134.03	81.71	82.76	106.29	17.57	17.46	134.46	127.76	68.24	84.6	94.76	111.75	67.45	83.65	159.27	130.59	77.82	adipocyte plasma membrane associated protein [Source:HGNC Symbol;Acc:13238]
APOA1	1.1	1.22	1.04	0.89	0.57	0.31	0.23	0.28	0.18	0.26	0.37	0.15	0.72	0.24	0.29	0.33	0.29	0.14	68.36	75.62	2.31	1.5	26.02	38.63	20.01	144.55	97.57	40.45	16.79	30.73	423.03	3.53	5.12	280.49	53.46	20.88	19.03	23.26	10.49	13.28	1.26	0	0.61	0.09	0.16	0.42	0.68	apolipoprotein A-I [Source:HGNC Symbol;Acc:600]
APOA1BP	21.13	26.02	23.05	24.54	22.5	28.63	21.78	27.13	20.57	25.9	27.32	21.39	22.67	22.81	19.16	19.32	25.67	20.32	59.76	58.65	29.87	24	27.14	32.87	33.3	92.87	86.4	98.84	69.21	69.37	312.71	56.48	53.62	65.25	86.98	62.26	113.23	112.58	95.85	128.32	21.31	1.71	27.42	17.93	5.35	29.09	24.3	apolipoprotein A-I binding protein [Source:HGNC Symbol;Acc:18453]
APOA2	0	0	0	0	0	0	0	0	0	0	0	0	0	0	0	0	0	0	0	0	0.34	0.06	0	0	0	0	0	0	0	0	0	0	0	0.03	0	0	0	0	0	0	0	0	0	0	0	0	0	apolipoprotein A-II [Source:HGNC Symbol;Acc:601]
APOA4	0	0	0	0	0	0	0	0	0	0.05	0	0	0	0	0	0	0	0	0	0	0.18	0.06	0	0	0	0	0	0	0	0	0.05	0	0	0	0	0	0	0	0	0	0	0	0.05	0	0	0	0	apolipoprotein A-IV [Source:HGNC Symbol;Acc:602]
APOA5	0	0	0	0	0	0	0	0	0	0	0	0	0	0	0	0	0	0	0	0	0.52	0.12	0	0	0	0.05	0	0	0.04	0	0	0	0	0	0	0	0	0	0	0	0	0	0.05	0.04	0	0	0	apolipoprotein A-V [Source:HGNC Symbol;Acc:17288]
APOB	0.04	0	0	0	0	7.09	0	0	0	0	0.02	0.03	0.14	0	0.08	0	0	0	7.09	7.1	4.31	0.29	0	0.55	0.24	1.19	4.35	4.48	14.52	19.1	0	0.52	0.35	0.03	4.29	1.44	0	0	1.14	0.03	0.04	0	0.23	0.89	0	0	0.05	apolipoprotein B [Source:HGNC Symbol;Acc:603]
APOBEC1	0	0	0	0	0	0	0	0	0	0	0	0	0	0	0	0	0	0	0	0	0.13	0.12	0	0	0.05	0	0	0	0.04	0	0	0	0	0	0	0.08	0	0	0	0	0	0	0	0	0	0	0	apolipoprotein B mRNA editing enzyme, catalytic polypeptide 1 [Source:HGNC Symbol;Acc:604]
APOBEC2	0	0	0	0	0	0	0.08	0	0	0	0	0	0	0	0	0.04	0	0	0	0	0.32	0.06	0.11	0	0.05	0	0	0.05	0.08	0	0	0	0.03	0.03	0	0	0	0	0	0	0	0	0	0	0	0	0	apolipoprotein B mRNA editing enzyme, catalytic polypeptide-like 2 [Source:HGNC Symbol;Acc:605]
APOBEC3A	30.06	22.07	164.15	76.59	24.45	24.36	45.53	15.38	31.39	7.59	15.43	37.53	31.77	105.46	43.39	117.1	362.16	305.31	3.1	1.53	56.5	2.61	2.89	4.45	8.03	3.11	3.98	5.7	4.13	3.33	17.3	2.79	0.87	2	13.84	20.23	1.29	2.86	4.24	5.66	5.02	7.62	2.78	0.24	5.91	2.99	3.11	apolipoprotein B mRNA editing enzyme, catalytic polypeptide-like 3A [Source:HGNC Symbol;Acc:17343]
APOBEC3B	14.43	11.4	77.49	25.99	14.29	12.63	16.51	9.7	17.32	8.05	8.74	14.77	16.45	44.37	16.04	49	125.25	110.5	5.53	4.15	26.16	7.19	6.52	8.57	9.88	11.72	12.03	17.75	10.31	12.99	32.17	6.95	5.57	2.86	46.57	64.82	9.75	10.05	3.15	13.36	9.89	4.51	6.32	3.55	14.16	5.98	5.54	apolipoprotein B mRNA editing enzyme, catalytic polypeptide-like 3B [Source:HGNC Symbol;Acc:17352]
APOBEC3C	57.71	45.93	75.54	70.93	49.3	48.49	56.74	57.86	51.31	35.14	43.84	50.7	51.76	47.34	51.42	70.52	68.54	68.62	8.08	6.8	8.49	18.76	10.67	9.94	10.95	11.36	11.29	9.62	13.25	10.31	6.7	15.24	13.59	11.67	18.06	19.92	11.4	8.97	10.04	36.82	84.87	34.56	51.01	64.6	119.37	70.77	53.78	apolipoprotein B mRNA editing enzyme, catalytic polypeptide-like 3C [Source:HGNC Symbol;Acc:17353]
APOBEC3D	10.36	7.46	18.52	15.81	8.84	7.83	6.44	7.69	8.87	6.3	7.94	7.48	11.81	8.48	7.96	15.57	17.63	14.26	4.51	5.02	2.82	3.35	11.84	6.68	6.04	5.49	5.27	5.42	5.42	4.46	8.66	2.09	1.51	4.04	21.24	27.39	3.78	4.09	2.13	6.36	52.55	30.59	27.32	28.19	97.9	31.45	31.95	apolipoprotein B mRNA editing enzyme, catalytic polypeptide-like 3D [Source:HGNC Symbol;Acc:17354]
APOBEC3F	10.91	10.16	18.76	17.25	10.1	11.16	10.76	13.19	10.51	10.42	11.66	10.02	13.74	13.12	11.93	18.43	22.84	19.72	8.74	8.36	12.86	11.15	9.89	10.13	11.25	8.73	8.84	9.9	16.04	12.48	17.56	7.2	5.83	5.37	21.83	25.87	9.66	10.1	6.28	12.44	40.25	21.92	25.3	30.4	59.67	26.69	26.1	apolipoprotein B mRNA editing enzyme, catalytic polypeptide-like 3F [Source:HGNC Symbol;Acc:17356]
APOBEC3G	25.6	28.02	58.78	48.24	20.77	28.38	27.08	47.69	30.63	24.77	39.05	21.7	39.41	46.96	33.57	65.83	88.26	71.4	7.46	5.47	24.79	12.57	9.17	17.28	19.52	8.23	7.78	7.61	23.27	18.48	20.57	5.2	4.73	4.31	23.67	30.5	14.98	16.81	15.49	18.1	136.19	110.24	56.33	108.23	288.97	79.57	65.35	apolipoprotein B mRNA editing enzyme, catalytic polypeptide-like 3G [Source:HGNC Symbol;Acc:17357]
APOBEC3H	0.15	0.55	2.27	0.93	0.4	0.88	0.38	2.19	0.42	0.36	1.19	0.56	1.73	0.88	0.56	5.98	1.68	1.33	0	0.02	2.11	0.51	0.11	0.41	0.1	0.09	0.04	0	0.03	0	0	0	0.03	0	0.17	0.67	0.18	0.03	0.56	0.21	24.88	7.22	8.39	38.44	15.37	4.25	3.15	apolipoprotein B mRNA editing enzyme, catalytic polypeptide-like 3H [Source:HGNC Symbol;Acc:24100]
APOBEC4	0	0	0	0	0	0	0	0	0	0	0	0.11	0	0	0	0	0	0	0	0	1.16	2.19	0.11	0	0.1	0.43	0	0	0.21	0	0	0.03	0	0.03	0	0.04	0	0	0	0.13	0	0	0.2	0	0.17	0	0.05	apolipoprotein B mRNA editing enzyme, catalytic polypeptide-like 4 (putative) [Source:HGNC Symbol;Acc:32152]
APOBR	24.28	28.8	20.44	35.99	24.5	18.09	44.35	25.64	26.35	20.79	13.63	30.09	23.1	43.21	23.33	13.67	44.21	33.2	0.29	0.3	4.55	2.02	0	0	0.39	0.32	0.18	0.09	0.1	0.16	0.14	0.39	0.29	0.43	0.8	1.75	5.56	5.13	0.93	0.18	15.83	8.78	9.24	9.64	15.21	14.02	12.15	apolipoprotein B receptor [Source:HGNC Symbol;Acc:24087]
APOC1	40.21	126.3	113.97	41.15	147.89	347.83	58.78	342.99	314.01	37.82	311.45	73.5	285.83	197.04	267.8	92.88	70.68	89.05	1.36	0.51	0	0	2.63	3.16	2.82	7.75	2.82	0.28	1.07	2.87	1.96	4.37	9.64	2.51	6.68	15.55	72.71	57.49	6.43	2.99	0.15	0.35	0.11	6.08	0	0.04	0	apolipoprotein C-I [Source:HGNC Symbol;Acc:607]
APOC2	16.92	5.77	13.74	9.92	26.11	27.61	26.17	96.88	57.97	1.5	13.94	26.12	83.53	15.36	46	5.98	6.28	5.65	0.22	0.16	0.59	0	0.22	0.1	0.05	0.67	0.45	0.05	0.15	0.26	0.67	0.2	0.72	0.11	1.8	6.35	7.2	5.41	0.38	0.17	0	0	0.04	2.01	0	0	0	apolipoprotein C-II [Source:HGNC Symbol;Acc:609]
APOC3	0	0	0	0	0	0	0	0	0	0	0	0	0	0	0	0	0	0	0	0	0.13	0	0	0	0.05	0.05	0	0.05	0.08	0	0	0	0.04	0	0.03	0	0	0	0	0	0	0	0.05	0	0	0	0	apolipoprotein C-III [Source:HGNC Symbol;Acc:610]
APOC4	0.07	0.32	0.3	0.1	0.06	0.44	0.42	0.75	0.31	0.15	0.49	0.15	0.66	0.92	0.53	0.33	0.2	0.15	0.07	0	0	0	0	0	0	0.11	0.08	0	0.04	0	0.21	0.05	0.03	0	0	0.11	0.25	0.14	0.06	0.03	0	0	0	0	0	0.04	0	apolipoprotein C-IV [Source:HGNC Symbol;Acc:611]
APOC4-APOC2	16.92	5.91	13.74	9.86	25.88	27.74	26.13	96.6	57.74	1.55	13.91	25.82	83.26	15.63	46.06	6.06	6.28	5.69	0.3	0.16	0.44	0	0.22	0.1	0.05	0.77	0.52	0.05	0.15	0.26	0.84	0.25	0.72	0.11	1.8	6.34	7.2	5.52	0.44	0.2	0	0	0.04	2.01	0	0	0	APOC4-APOC2 readthrough (NMD candidate) [Source:HGNC Symbol;Acc:44426]
APOD	0	0.14	0.05	0.03	0	0.03	0	0	0.04	0	0.03	0.04	0.06	0.08	0	0	0.04	0	0.07	0.06	0.39	0.17	1.15	0	0	0.43	0.23	0.33	0.13	0.05	0.43	0.09	0.14	0.03	0.03	0.08	0	0.07	1.01	0.06	0	0	0.05	0.17	0	0	0	apolipoprotein D [Source:HGNC Symbol;Acc:612]
APOE	160.39	765.31	642.02	278.53	938.12	2936.09	262.37	3036.13	2475.78	193.65	2369.55	273.31	1649.07	1007.07	1786.7	647.16	239.15	463.15	29.17	23.03	0	0	143.45	43.33	36.07	54.95	24.56	5.09	67.47	86.11	13.02	166.31	212.08	23.06	41.43	68.94	260.96	165.19	21.34	11.34	0.96	1.3	1.34	40.17	0	0.34	0.54	apolipoprotein E [Source:HGNC Symbol;Acc:613]
APOF	0.4	0.14	0.45	0.35	0.34	0.34	0.3	0.05	0.5	0.21	0.31	0.75	0.09	0.15	0.31	0.07	0.16	0.19	0	0	0.35	0.06	0.06	0.12	0.05	0.27	0.08	0	0.08	0.04	0.27	0.08	0.1	0	0	0.11	0	0	0.03	0	0.54	0	0.66	0.71	0	0.42	0.63	apolipoprotein F [Source:HGNC Symbol;Acc:615]
APOH	0	0	0	0	0	0	0	0	0	0	0.06	0	0.03	0	0.06	0	0.04	0	0.04	0	0.13	0	0.06	0.06	0	0	0	0	0	0.05	0.05	0	0.04	0.03	0	0.04	0.04	0.19	0.03	0.16	0	0	0.1	0	0.04	0	0	apolipoprotein H (beta-2-glycoprotein I) [Source:HGNC Symbol;Acc:616]
APOL1	21.02	31.47	58.31	29.14	38.62	46.99	17.95	52.08	34.8	25.7	50.88	17.4	53.24	36.77	28.75	53.5	65.18	59.34	631.36	530.76	170.01	349.01	58.57	209.04	243.85	104.42	84.58	86.41	499.23	469.41	94.98	144.57	136.28	383.68	500.02	503.59	154.19	152.49	117.33	76.35	26.22	28.54	35.49	39.34	53.37	25.01	18.86	apolipoprotein L, 1 [Source:HGNC Symbol;Acc:618]
APOL2	32.37	46.77	65.81	50.58	33.86	37.59	35.64	53.85	41.08	40.76	61.24	24.77	65.81	64.7	33.07	60.82	90.07	73.91	198.77	192.11	100.22	141.05	23.49	42.78	45.86	69.21	73.68	83.89	193.98	184.43	71.24	95.38	82.32	123.44	174.82	162.79	68.02	68.31	57	47.56	53.13	52.16	56.51	50.93	62.44	48.54	45.91	apolipoprotein L, 2 [Source:HGNC Symbol;Acc:619]
APOL3	13.73	22.8	81.33	45.45	13.2	25.06	17.01	31.66	14.3	8.98	40.9	11.14	84.85	41.23	19.45	71.56	139.83	64.25	9.09	7.07	56.86	7.54	5.88	11.55	12.27	8.21	10.43	13.83	5.51	7.5	9.63	5.71	6.39	17.2	41.55	37.77	31.01	31.81	21.68	10.3	94.99	84.46	96.02	76.83	98.33	109.92	113.23	apolipoprotein L, 3 [Source:HGNC Symbol;Acc:14868]
APOL4	1.25	4.4	8.46	4.3	2.53	4.84	2.16	1.82	5.2	8.77	11.28	1.35	8.86	6.84	2.5	5.68	21.34	11.23	11.27	10.04	4.76	3.85	4.89	6.7	3.65	2.93	2.23	0.75	0.57	0.41	1.37	14.51	13.35	7.35	18.32	15.87	2.47	2.97	4.01	15.28	0.11	0.2	0.6	0.78	0.64	0.17	0.14	apolipoprotein L, 4 [Source:HGNC Symbol;Acc:14867]
APOL5	0	0	0	0	0	0	0	0	0	0	0	0	0	0	0	0	0	0	0	0.06	0.39	0.12	0	0	0	0	0	0	0	0	0.05	0	0	0	0.1	0	0	0	0	0	0	0	0	0.04	0	0	0	apolipoprotein L, 5 [Source:HGNC Symbol;Acc:14869]
APOL6	163.17	197.45	509.83	399.89	159.42	334.18	232.07	529.8	275.63	189.06	340.41	149.06	398.35	319.95	213.52	608	592.17	736	78.02	66.41	710.87	218.17	118.5	187.52	180.52	87.33	142.75	164.47	178.55	196.96	66.42	100.41	95.93	142.28	268.88	358.38	176.44	164.21	79.66	152.93	345.98	413.48	306.69	366.59	609.67	295.62	261.44	apolipoprotein L, 6 [Source:HGNC Symbol;Acc:14870]
APOLD1	0.51	1.05	0.79	1.63	0.98	0.73	0.27	0.79	0.65	1.19	1.18	1.08	0.88	1.68	0.89	0.52	0.82	1.2	9.01	9.48	8.37	5.12	4.93	27.29	26.09	14.61	13.74	8.17	4.23	4.03	5.4	7.27	8.13	6.61	3.34	3.68	16	18.59	13.79	4.47	3.53	9.43	9.77	5.51	7.18	5.85	7.43	apolipoprotein L domain containing 1 [Source:HGNC Symbol;Acc:25268]
APOM	0.95	0.96	0.45	0.66	0.57	1.15	0.64	0.84	0.84	1.5	1.28	1.31	0.63	1.04	0.53	1.11	0.58	0.57	0.77	0.72	1.67	1.38	0.8	0.12	0.54	1.07	1.16	1.17	1.67	1.14	1.28	0.59	0.71	0.63	0.71	0.55	1.68	2.69	2.01	0.58	2.03	1.4	1.47	2.28	1.03	3.75	2.66	apolipoprotein M [Source:HGNC Symbol;Acc:13916]
APOO	2.86	4.3	4.25	3.45	4.76	4.47	2.01	5.45	3.01	4.85	4.28	2.98	4.12	3.58	4.5	3.6	5.56	2.52	12.39	11.09	14.45	10.58	11.65	4.38	5.26	15.03	15.2	17.61	4.6	3.4	6.79	7.73	7.29	9.24	14.06	13.5	11.06	14.75	11.65	29.12	4.22	3.11	4.46	6.22	3.68	2.69	3.78	apolipoprotein O [Source:HGNC Symbol;Acc:28727]
APOOL	13.73	18.68	14.42	18.31	23.07	20.73	18.22	12.31	20.79	14.29	8.84	18.36	13.26	14.34	15.01	15.31	10.88	19.52	12.79	16.34	30.02	33.68	27.92	42.97	41.28	16.57	24.32	17.7	36.33	36.97	2.88	16.27	17.33	13.89	22.32	26.37	15.99	17.98	19.04	20.11	8.7	15.85	17.87	9.8	18.23	9.18	9.05	apolipoprotein O-like [Source:HGNC Symbol;Acc:24009]
APOPT1	14.61	15.15	14.67	12.04	13.66	14.21	14.01	14.59	13.26	15.02	15.71	12.93	13.43	13.72	13.69	14.64	13.32	13.86	16.03	17.5	18.02	24.2	26.6	33.56	23.27	19.53	18.11	20.51	28.77	27.18	26.56	25.87	23.1	27.55	42.09	34.48	26.64	28.55	23.85	38.85	11.35	21.07	15.47	13.6	19.38	14.1	12.47	apoptogenic 1, mitochondrial [Source:HGNC Symbol;Acc:20492]
APP	129.67	146.63	107.07	140.41	164.19	216.23	165.67	213.62	205.41	176.57	171.85	165.76	138.02	134.95	138.86	97.93	120.85	89.14	586.97	565.76	595.27	843.31	1039.86	390.14	339.37	752.07	901.19	949.42	358.87	332.64	201.54	1078.01	1135.16	488.95	317.81	319.74	743.43	694.13	631.21	202.89	40.17	50.46	72.78	68.23	89.38	45.59	57.97	amyloid beta (A4) precursor protein [Source:HGNC Symbol;Acc:620]
APPBP2	43.5	48.75	50.55	55.84	40.69	41.27	48.9	45.36	45.41	47.94	36.89	46.95	36.75	40.12	52.1	49.86	41.69	48.37	52.5	70.52	52.43	103.95	81.9	72.47	67.18	72.15	79.61	57.69	61.98	72.07	18.24	60.11	75.96	51.95	65.83	77.59	42.23	45.75	46.08	72.41	45.04	38.22	77.55	47.09	53.69	40.08	41.9	amyloid beta precursor protein (cytoplasmic tail) binding protein 2 [Source:HGNC Symbol;Acc:622]
APPL1	94.44	113.04	99.63	132.86	83.56	85.81	110.45	122.52	96.03	90.3	88.49	108.29	98.55	92.47	123.09	107.71	90.06	114.89	87.64	100.57	181.22	181.11	235.48	273.71	224.67	72.44	75.55	57.36	126.25	142.18	16.52	130.99	158.85	114.78	67.02	71.03	58.49	51.76	93.98	138.28	49.91	217.47	84.94	55.96	180.5	55.07	54.5	adaptor protein, phosphotyrosine interaction, PH domain and leucine zipper containing 1 [Source:HGNC Symbol;Acc:24035]
APPL2	52.73	66.34	38.24	44.11	67.49	59.69	40.34	58.93	89.61	94.07	80.29	57.6	57.75	56.01	52.08	53.24	29.33	37.2	59.31	56.62	27.32	34.26	37.41	31.26	32.13	52.57	47.46	40.03	26.98	26.66	24.64	33.36	30.39	35.18	51.2	57.87	36.53	36.29	49.86	27.15	58.42	46.79	64.43	52.43	42.4	62.14	56.35	adaptor protein, phosphotyrosine interaction, PH domain and leucine zipper containing 2 [Source:HGNC Symbol;Acc:18242]
APRT	64.27	60.6	52.33	72.06	55.26	55.8	68.86	52.63	43.53	49.33	55.78	60.26	50.72	55.96	50.16	42.95	62.85	54.57	35.27	36.86	15.93	23.25	19.66	27.04	25.75	74.34	55.78	75.53	41.43	39.03	114.18	90.92	84.89	52.28	37.44	24	138.53	138.11	57.53	38.58	79.73	13.14	85.54	80.33	16.12	115.06	115.35	adenine phosphoribosyltransferase [Source:HGNC Symbol;Acc:626]
APTX	16.4	17.25	16.92	18.15	16.41	16.1	19.39	16.6	14.86	17.49	17.01	18.54	16.08	20.35	16.89	18.8	20.06	20.11	30.27	28.03	37.85	28.73	8	29.79	29.55	29.53	28.03	28.45	19.22	19.01	12.01	25.54	24.99	27.69	36.42	39.18	19.35	20.94	30.52	25.42	20.51	19.86	18.56	20.06	14.74	20.84	19.76	aprataxin [Source:HGNC Symbol;Acc:15984]
AQP1	11.75	43.73	21.93	15.95	17.79	11.34	14.7	1.82	5.31	5.06	10.71	6.09	4.25	3.05	19.05	3.53	12.7	0.36	33.53	3.59	51.32	3.36	4.75	4.8	33.83	7.31	6.19	13.78	3	3.01	4.26	7.2	12.03	12.1	13.82	8.61	1.68	2.72	3.02	4.94	6.67	0.8	2.3	9.55	1.9	0.42	0.23	Uncharacterized protein [Source:UniProtKB/TrEMBL;Acc:K7N7A8]
AQP2	0	0	0	0	0	0	0	0	0	0.1	0	0	0	0	0	0	0	0	0	0	0.39	0.4	0	0	0	0.16	0	0	0.04	0	0	0	0	0	0	0	0	0	0	0	0.04	0	0	0.09	0	0	0	aquaporin 2 (collecting duct) [Source:HGNC Symbol;Acc:634]
AQP3	3.59	3.25	1.94	2.65	0.52	1.96	2.31	1.4	1.41	0.21	1.05	1.48	0.67	1.06	2.88	2.53	3.03	1.88	7.58	6.63	18.85	26.27	6.19	13.25	20.3	23.73	17.8	12.71	10.69	9.45	2.42	22.52	22.25	49.64	6.84	7.64	26.82	17.77	6.64	4.91	65.47	22.32	93.23	55.2	25.7	112.32	145.32	aquaporin 3 (Gill blood group) [Source:HGNC Symbol;Acc:636]
AQP4	0	0	0	0	0	0	0	0	0	0	0	0	0.03	0	0	0	0.04	0	0.19	0.55	1.16	0.4	0.17	0.18	0.19	0.16	0.08	0	0.13	0	0.11	0	0	0	0.47	0.76	0.39	0.48	0.03	0.13	0.04	0	0.05	0	0.13	0	0	aquaporin 4 [Source:HGNC Symbol;Acc:637]
AQP5	0.04	0	0.14	0.35	0	1.18	0	0	0	0	0	0.15	0.15	0	0.26	0.19	7.71	0.51	5.29	5.66	0.76	9.45	10.97	28.47	12.85	46.84	34.54	41.38	3.53	5.63	266.41	4.7	10.15	4.34	24.97	22.01	5.65	6.57	61.21	140.08	0.08	0	0.19	0	0.21	0.04	0	aquaporin 5 [Source:HGNC Symbol;Acc:638]
AQP6	0	0	0.05	0.1	0.06	0	0	0.05	0	0.1	0	0.04	0.3	0.11	0.12	0.07	0.12	0.11	0.19	0.33	0.84	0.46	0.4	0.24	0.24	0.38	0.93	0.47	0.63	0.05	16.18	0.23	0.28	0.07	0.33	0.28	0.26	0.37	1.27	2.08	0.08	0.05	0.05	0.11	0	0	0	aquaporin 6, kidney specific [Source:HGNC Symbol;Acc:639]
AQP7	0	0.05	0.05	0.16	0.06	0.1	0	0	0.04	0.05	0.03	0.07	0.03	0	0.03	0	0.04	0.04	0.78	0.67	5.4	3.05	0.57	0.24	0.05	0.49	0.23	0.14	0.38	0.23	0.21	0.17	0.24	0.2	0.4	0.36	0.21	0.11	0.3	0.03	0.38	0.95	0.36	0.53	0	0.29	0.54	aquaporin 7 [Source:HGNC Symbol;Acc:640]
AQP8	0	0	0.05	0	0.11	0	0	0.09	0.15	0.05	0	0.07	0.06	0	0.03	0	0	0	0.15	0.06	0.71	0.06	0	0	0	0.05	0	0.14	0.04	0.09	0.16	0.03	0	0.03	0.1	0	0.09	0.04	0.23	0	0.08	0.05	0.41	0.26	0	0.17	0.18	aquaporin 8 [Source:HGNC Symbol;Acc:642]
AQP9	216.38	174.43	208.91	135.25	318.44	353.46	419.22	317.16	327.01	151.03	262.97	289.41	225.37	257.84	391.53	233.61	289.75	190.2	1.94	2.63	24.08	0.39	0.67	0.9	1.07	2.25	1.92	0.56	2.44	4.45	0.43	2.94	6.53	3.86	5.75	3.54	90.96	92.86	6.07	1.17	0.11	1.91	0.04	5.15	1.87	0.42	0.59	aquaporin 9 [Source:HGNC Symbol;Acc:643]
AQP10	0.11	0	0.05	0	0	0	0	0	0	0	0.03	0	0	0	0	0	0	0	0.07	0.11	0.26	0.29	0	0	0	0.16	0	0	0.04	0	0	0	0	0	0	0	0	0	0	0	0	0	0	0.04	0.3	0	0	aquaporin 10 [Source:HGNC Symbol;Acc:16029]
AQP11	0	0.09	0	0.06	0.06	0.06	0.04	0.09	0.11	0.1	0.06	0.11	0.06	0.11	0.28	0.07	0.26	0.11	1.08	1.22	1.15	0.52	1.26	0.61	0.44	1.4	2.02	1.54	2.14	1.23	0.54	1.62	1.79	1.36	2.76	2.51	0.65	1.03	0.4	0.76	0.31	0.45	0.65	0.2	0.26	0.38	0.5	aquaporin 11 [Source:HGNC Symbol;Acc:19940]
AQP12A	0	0	0	0	0	0	0	0	0	0	0	0	0	0	0	0	0	0	0	0	0.19	0	0.06	0	0	0	0	0.05	0	0.09	0.11	0.41	0.35	0	0	0.04	0	0.11	0.13	0	0.04	0	0	0.04	0	0	0	aquaporin 12A [Source:HGNC Symbol;Acc:19941]
AQP12B	0	0	0	0	0	0	0	0	0	0	0	0	0	0	0	0	0	0	0	0	0.13	0	0.06	0	0.05	0	0	0.05	0	0.09	0.11	0.41	0.42	0	0	0.04	0	0.11	0.13	0	0.04	0	0	0.04	0	0	0	aquaporin 12B [Source:HGNC Symbol;Acc:6096]
AQR	119.6	116.88	110.53	127.65	110.24	95.02	135.37	113.2	104.36	108.93	94.79	122.95	99.16	107.62	113.37	126.17	117.89	131.3	65.21	73.78	93.13	133.71	77.49	139.33	125.85	93.26	93.15	71.09	68.3	76.02	19.79	141.6	148.09	102.08	59.45	73.79	74.04	69.54	133.99	111.65	115.84	245.16	141.92	102.86	240.2	119.48	116.21	aquarius intron-binding spliceosomal factor [Source:HGNC Symbol;Acc:29513]
AR	1.28	1.79	2.01	0.54	1.15	0.23	1.06	0.65	0.61	0.41	0.58	0.82	0.63	1.54	0.81	1.49	8.77	0.76	40.9	59.09	10.42	35.55	4.71	2.5	6.47	5.71	3.49	0.84	3.27	3.98	11.09	42.86	11.81	7.26	16.79	19.34	35.67	46.52	41.66	93.61	0.54	3.16	0.6	6.22	4.73	0.42	0.86	androgen receptor [Source:HGNC Symbol;Acc:644]
ARAF	76.2	60.29	72.06	69.78	73.46	65.81	70.11	58.46	59.86	52.32	49.68	68.7	64.9	61.76	58.19	61.75	70.29	69.82	40.06	38.88	18.89	18.93	17.4	27	34.32	47.56	47.34	48.86	78.25	75.66	38.5	167.18	133.83	37.92	63.92	60.48	66.96	65.37	56.65	84.19	86.94	15.5	76.88	91.71	28.61	83.44	88.93	v-raf murine sarcoma 3611 viral oncogene homolog [Source:HGNC Symbol;Acc:646]
ARAP1	453.77	351.88	434.27	364.8	414.17	358.06	425.62	285.74	389.4	301.8	298.9	402.38	479.51	415.3	334.42	419.64	415.38	377.53	99.06	110.96	67.73	69.52	282.59	70.07	85.97	198.26	172.19	130.04	32.37	31.21	101.98	80.67	57.1	101.56	250.77	194.71	118.68	115.36	101.15	66.2	120.67	82.91	117.77	89.48	114.68	108.87	131.37	ArfGAP with RhoGAP domain, ankyrin repeat and PH domain 1 [Source:HGNC Symbol;Acc:16925]
ARAP2	189.32	201.4	236.44	169.96	206.94	114.74	145.52	164.43	160.67	172.13	114.17	169.6	132.36	142.87	180.17	280.61	181.89	234.87	43.96	43.57	117.34	454.99	172.54	70.93	101.89	92.62	116.76	129.01	9.85	8.61	26.82	43.4	33.69	42.1	62.43	68.66	14.21	5.98	122.85	37.11	433.72	797.92	287.43	441.35	851.16	295.95	196.77	ArfGAP with RhoGAP domain, ankyrin repeat and PH domain 2 [Source:HGNC Symbol;Acc:16924]
ARAP3	14.1	6.87	12.03	12.7	7.4	6.18	29.58	2.84	5.77	2.37	1.65	20.99	6.17	25.35	11.97	8.4	17.45	13.2	11.9	13.07	1.96	8.57	16.59	8.49	8.81	6.08	3.54	2.62	0.84	0.55	1.51	6.27	9.77	11.36	10.66	14.53	3.06	4.16	63.91	13.36	9.7	2.51	3.89	2.98	2.39	4.34	3.47	ArfGAP with RhoGAP domain, ankyrin repeat and PH domain 3 [Source:HGNC Symbol;Acc:24097]
ARC	1.1	1.33	2.11	0.17	0.75	0.28	0.49	0.28	0.04	0.15	1	0.33	0.5	0.53	0.58	0.59	0.95	0.37	0.74	0.16	0.26	0.86	1.38	0.12	1.41	3.56	2.17	4.62	8.43	6.41	0.32	12.27	15.2	0.64	5.58	8.49	3.06	3.24	1.22	6.44	1.19	0	0.38	1.58	0.21	0.13	0.09	activity-regulated cytoskeleton-associated protein [Source:HGNC Symbol;Acc:648]
ARCN1	151.45	161.74	148.11	156.02	194.6	158.07	192.22	158.6	154.73	159.23	164.34	154.32	153.81	176.47	159.13	174.91	197.53	168.3	122.52	115.96	201.83	221.6	195.3	224.49	201.74	326.13	336.64	373.58	141.42	138.38	132.04	301.3	342.72	253.5	278.65	320.26	277.71	290.12	212.98	169.99	148.54	161.4	164.02	130.9	181.1	153.11	143.97	archain 1 [Source:HGNC Symbol;Acc:649]
AREG	15.93	5.4	2.24	57.48	6.71	80.55	8.56	19.86	3.17	4.02	7.53	12.23	28.69	10.19	58.29	10.44	11.01	2.49	14.09	10.4	4.1	15.25	69.02	2.52	16.26	14.09	11.42	13.59	12.44	11.55	15.53	0.49	0.59	0.23	2.18	2.9	2.14	1.83	4.44	0.93	54.74	31.75	21.62	86.28	14.97	6.74	11.25	amphiregulin [Source:HGNC Symbol;Acc:651]
AREL1	89.68	78.37	76.14	84.32	74.43	74.86	85.71	71.89	78.28	73.48	76.08	84.66	76.92	89.1	81.3	85.38	83.44	84.09	102.68	95.78	54.43	71.96	127.06	106.7	113.97	92.91	92.98	77.68	104.28	96.98	79.19	85.96	97.01	140.78	80.59	114.09	107.24	120.49	143.01	135.2	85.79	50.96	78.08	84.76	99.46	102.97	84.88	apoptosis resistant E3 ubiquitin protein ligase 1 [Source:HGNC Symbol;Acc:20363]
ARF1	304.15	312.15	300.89	282.36	335.95	348.44	323.81	352.36	318.25	279.93	353.99	312.09	269.81	302.27	294.09	271.99	303.41	305.79	391.99	370.52	337.37	217.14	315.87	328.7	376.03	318.39	337.37	434.31	294.43	269.67	946.82	218.45	234.08	419.06	410.06	328.68	559.37	528.85	379.13	384.24	233.82	98.3	198.23	253.63	114.99	257.94	230.43	ADP-ribosylation factor 1 [Source:HGNC Symbol;Acc:652]
ARF3	187.05	154.58	176.24	190.97	166.71	153.79	165.6	168.39	157.67	141.07	167.69	175.29	189.45	185.95	171.76	180.49	207.81	191.76	216.86	220.46	91.19	119.23	101.35	164.43	167.76	215.8	251.43	282.17	156.64	156.29	471.77	157.67	150.73	213.34	240.8	218.47	212.07	209.48	230.71	212.05	83.45	27.94	68.23	73.9	69.87	97.8	87.09	ADP-ribosylation factor 3 [Source:HGNC Symbol;Acc:654]
ARF4	79.83	107.06	90.91	82.41	92.97	88.66	102.3	92.12	84.73	101.39	86.48	89.55	73.18	90.71	92.92	71.18	96.85	98.89	124.28	129.78	206.6	218.88	249.79	215.09	256.31	88.56	99.64	128.5	128.46	134.98	117.27	173.17	305.29	173.76	77.28	78.42	195.16	186.1	130.21	171.53	58.95	32.5	48.62	69.49	63.6	35.7	33.12	ADP-ribosylation factor 4 [Source:HGNC Symbol;Acc:655]
ARF5	86.49	69.81	74.73	81.94	67.55	68.38	75.37	64.34	61.34	54.8	79.74	73.65	61.43	76.27	71.92	67.95	87.54	73.8	118.04	107.38	30.45	50.8	76.73	96.39	54.91	77.63	70.16	78.85	129.73	132.48	218.77	68.53	60.22	88.61	123.56	69.17	144.55	136.85	154.8	199.16	57.23	5.87	58	59.33	23.36	65.59	60.85	ADP-ribosylation factor 5 [Source:HGNC Symbol;Acc:658]
ARF6	259.44	271.46	286.07	251.73	208.66	162.16	327.48	260	231.41	237.87	176.73	251.71	182.43	250.83	210.25	236.77	232.76	318.8	113.34	111.36	121.75	189.85	313.91	214.2	202.03	144.51	139.34	130.32	77.62	95.98	122.02	73.3	97.51	124.3	148.51	183.74	148.28	141.06	184.3	225.35	177.48	206.54	176.27	149.41	347.84	167.3	172.87	ADP-ribosylation factor 6 [Source:HGNC Symbol;Acc:659]
ARFGAP1	59.94	51.94	50.84	59.29	54.06	49.86	57.53	46.2	54.53	55.93	44.93	54.81	52.6	51.2	46.15	44.55	55.66	56.29	153.24	181.13	15.25	24.63	71	43.9	40.65	93.47	94.91	95.29	53.96	50.9	123.05	150.79	137.07	62.29	123.35	102.42	80.79	66.22	90.46	90.88	59.91	6.37	46.03	52.48	19.57	54.9	60.94	ADP-ribosylation factor GTPase activating protein 1 [Source:HGNC Symbol;Acc:15852]
ARFGAP2	98.83	90.78	89.53	102.45	80.4	79.77	89.77	91.56	78.17	82.92	91.11	82.34	93.42	102.66	82.74	94.48	100.95	89.74	112.27	116.27	41.28	53.46	95.15	54.98	56.57	78.63	69.5	77.77	68.12	67.11	135.55	80.64	70.35	118.74	178.96	164.81	129.91	123.01	143.81	121.55	106.26	29.69	109.61	111.44	46.8	135.14	141.18	ADP-ribosylation factor GTPase activating protein 2 [Source:HGNC Symbol;Acc:13504]
ARFGAP3	78.95	91.38	80.34	80.05	77.36	76.93	102.15	70.4	70.1	61.82	71.51	81.53	62.61	77.75	79.39	74.38	89.5	93.97	28.54	26.87	230.81	206.11	119.95	71.36	60.76	56.12	68.59	64.18	68.35	65.1	13.37	58.11	73.93	41.18	125.12	136.73	39.93	38.26	27.32	40.01	51.06	81.3	48.01	54.76	76.31	53.55	48.38	ADP-ribosylation factor GTPase activating protein 3 [Source:HGNC Symbol;Acc:661]
ARFGEF1	176.68	156.31	164.04	190.83	176.12	163.44	235.52	154.27	174.63	155.93	112.21	212.34	151.6	152.15	197.77	177.29	175.88	206.11	168.76	191.91	317.25	399.9	285.29	491.53	480.84	269.47	338.36	329.82	657.87	650.25	109.61	221.92	193.07	466.67	398.32	495.44	104.24	84.83	234.3	250.63	237.54	446.53	269.21	246.32	343.09	196.14	203.56	ADP-ribosylation factor guanine nucleotide-exchange factor 1 (brefeldin A-inhibited) [Source:HGNC Symbol;Acc:15772]
ARFGEF2	132.3	166.14	143.78	144.98	148	152.73	156.13	138.04	148.04	152.42	128.14	155.08	143.92	136.38	143.5	140.55	141.38	158.3	339.94	349.98	227.92	220.71	250.47	317.49	318.68	266.94	270.54	248.12	257.94	250.53	137.05	391.18	353.56	360.03	485.81	464.25	223.08	199.49	335.69	282.65	136.73	177.35	151.8	126.12	179.95	157.28	155.81	ADP-ribosylation factor guanine nucleotide-exchange factor 2 (brefeldin A-inhibited) [Source:HGNC Symbol;Acc:15853]
ARFGEF3	0.7	6.49	2.36	1.51	1.03	1.82	1.14	0.51	0.6	0.88	1.19	3.26	1.77	1.98	2.14	0.67	6	1.35	174.73	188.14	167.89	110.23	57.27	29.87	44.16	22.87	29.18	37.41	65.81	50.5	19.13	124.23	106.77	47.57	78.96	69.03	39.43	30.39	42.78	47.31	0.92	0.85	2.2	6.19	2.7	0.25	0.05
ARFIP1	38.34	43.86	37.9	44.22	35.29	34.81	43.03	36.92	37.15	40.04	33.53	35.11	30.03	41.15	36.2	40.9	36.38	42.52	23.06	23.24	80.06	121.09	207.89	171.08	171.02	37.23	44.34	38.26	29.56	36.72	11.3	30.75	40.35	33.96	28.73	34.42	49.66	46.81	38.01	36.46	12.8	14.39	22.33	10.54	22.57	12.21	9.14	ADP-ribosylation factor interacting protein 1 [Source:HGNC Symbol;Acc:21496]
ARFIP2	23.58	24.3	22.16	24.26	20.6	20.75	24.7	20.19	18.6	23.84	23.57	22.44	24.57	23.88	21.65	19.39	25.38	22.42	91.4	94.81	16.27	45.62	48.05	35.07	38.36	57.57	48.43	56.1	28.39	25.77	71.26	32.76	36.56	36.36	58.1	56.51	90.35	88.24	73.64	33.8	32.01	14.24	35.43	32.92	15.1	38.73	36.59	ADP-ribosylation factor interacting protein 2 [Source:HGNC Symbol;Acc:17160]
ARFRP1	26.48	28.09	28.5	28.85	27.49	22.44	28.1	22.75	25.14	23.94	27.66	25.35	24.6	25.9	22.55	25.23	32.28	24.85	114.11	127.81	16.09	21.38	23.9	13.61	17.28	68.59	62.54	61.38	38.07	32.87	48.14	48.05	42.45	53.13	73.78	57.33	39.93	33.61	45.06	52.51	34	14.85	33.2	25.1	26.05	38.82	47.35	ADP-ribosylation factor related protein 1 [Source:HGNC Symbol;Acc:662]
ARG1	0.11	0	0.05	0	0	0.03	0	0	0	0	0	0.04	0	0.12	0.03	0.11	0.07	0	0	0	0.51	0.12	0.92	0.24	0.1	0	0	0	0.12	0.35	0	0.08	0	0	0	0	0.02	0	0	0.05	1.34	0.7	0.1	0.31	0.69	0.08	0.32	arginase 1 [Source:HGNC Symbol;Acc:663]
ARG2	0.95	1.37	0.95	0.42	2.53	2.06	0.57	2	1.99	1.86	3.14	1	4.41	2.22	2.14	0.52	1.24	0.37	1.56	1.44	2.37	18.59	12.46	10.27	8.62	2.47	3.33	6.59	3.44	2.85	2.94	18.74	16.39	9.11	3.11	7.32	3.61	6.16	3.55	6.87	2.61	0.15	1.23	13	0.11	0.51	0.45	arginase 2 [Source:HGNC Symbol;Acc:664]
ARGFX	0	0	0	0	0	0	0	0	0	0.05	0	0	0	0	0	0.04	0	0	0	0	0.06	0	0	0	0	0	0	0	0.04	0	0	0	0	0	0	0	0	0	0	0	0	0	0	0	0	0	0	arginine-fifty homeobox [Source:HGNC Symbol;Acc:30146]
ARGLU1	91.03	74.16	88.43	103.97	61.06	55.9	87.99	63.59	63.79	53.2	59.33	81.7	62.99	68.36	84.68	79.8	82.56	65.58	204.42	207.9	206.85	203.12	144.6	220.52	226.33	109.01	104.71	74.92	131.31	155.2	152.21	170.87	187.37	232.28	85.46	90.82	65.41	54.99	98.35	175.59	224.93	481.29	301.99	240.48	483.41	274.99	308.56	arginine and glutamate rich 1 [Source:HGNC Symbol;Acc:25482]
ARHGAP1	92.35	90.52	77.86	78.96	136.64	76.11	95.94	73.71	98.18	90.71	79.55	93.63	81.56	76.59	68.93	88.2	83.68	95.25	57.61	58.86	20.54	17.33	19.34	14.67	18.69	37.47	38.35	43.3	33.29	27.54	86.88	44.36	31.27	68.86	108.31	94.7	99.33	98.43	100.97	88.98	57.46	8.02	56.37	47.88	19.54	60.58	66.2	Rho GTPase activating protein 1 [Source:HGNC Symbol;Acc:673]
ARHGAP4	204.95	182.47	163.61	264.25	176.64	195.52	212.03	224.34	203.75	198.09	198.02	181.94	190.28	174.93	168.3	150.5	173.75	180.33	8.26	10.01	21.88	0.82	34.97	53.66	53.55	67.23	56.34	61.24	62.5	66.21	55.35	25.32	19.68	83.22	45.12	55.25	21.28	19.06	8.14	59.24	371.9	49.6	325.47	324.64	116.89	404.44	504.29	Rho GTPase activating protein 4 [Source:HGNC Symbol;Acc:674]
ARHGAP5	64.63	104.15	73.21	109.43	75.64	60.98	81.96	59.02	60	66.67	53.47	91.79	76.53	65.07	89.35	58.37	68.19	98.21	173.76	220.07	300.76	545.45	554.01	703.62	590.52	228.38	301.48	209.96	372.32	404.76	38.17	327.81	388.07	258.54	257.23	391.47	143.48	126.19	197.22	377.79	98.28	318.79	152.22	98.4	158.99	80.62	64.49	Rho GTPase activating protein 5 [Source:HGNC Symbol;Acc:675]
ARHGAP6	19.85	22.39	13.74	4.17	11.31	8.4	7.42	3.17	5.66	7.84	7.09	11.68	13.37	14.4	15.07	9.1	5.11	8.88	1.88	1.88	4.68	0.54	0.16	0.16	0.78	0.32	0.13	0.23	0.43	0	0.77	1.5	2.17	0.28	0.57	1.38	9.41	9.19	0.19	1.5	0.23	0.1	0.19	0.32	0.28	0	0.23	Rho GTPase activating protein 6 [Source:HGNC Symbol;Acc:676]
ARHGAP8	0.26	0.44	0.34	0.75	0.46	1.4	0.04	0.47	0.67	0.67	0.55	0.52	1.11	0.4	0.76	0.59	0.82	0.59	26.17	26.07	74.15	29.21	34.12	30.61	27.6	46.45	44.86	39.56	30.8	35.49	30.75	24.34	21.7	36.64	77.52	59.36	35.95	31.61	30.41	19.79	1.65	0	2.29	2.71	0.51	1.14	0.27	Rho GTPase activating protein 8 [Source:HGNC Symbol;Acc:677]
ARHGAP9	94.66	76.43	92.12	101.59	70.07	69.31	100.56	70.26	73.8	59.18	71.03	96.52	84.99	103.59	78.11	73.19	83.08	65.34	0.29	0.29	1.22	0.82	1.24	0.38	0.44	1.22	0.21	0.23	2.12	0	0.9	0	0.16	0.4	1.11	3.63	7.19	3.22	0	0	275.07	71.52	169.98	252.99	184.44	242.07	239.79	Rho GTPase activating protein 9 [Source:HGNC Symbol;Acc:14130]
ARHGAP10	50.61	59.21	34.83	51.41	44.65	40.91	64.09	55.2	58.81	74.41	33.98	75.26	40.07	48.54	41.46	35.03	37.95	57.74	1.5	1.27	6.89	17.85	44.06	6.55	9.79	6.24	4	2.9	5.44	5.32	1.41	9.59	10.83	4.64	2.05	2.52	19.11	21.47	6.42	1.35	14.72	48.55	13.05	21.33	43.02	27.45	17.82	Rho GTPase activating protein 10 [Source:HGNC Symbol;Acc:26099]
ARHGAP11A	8.5	15.92	7.28	14.06	10.1	11.33	8.98	20.28	8.86	17.96	8.55	9.31	19.87	15.45	10.92	10.74	12.56	11.44	45.72	53.17	81.97	26.44	26.96	119.54	78.28	57.31	56.85	44.56	22.18	38.17	18.36	54.86	73.76	45.84	31.26	42.71	21.03	16.28	66.03	72.98	22.19	60.29	16.13	33.14	70.05	9.22	8.51	Rho GTPase activating protein 11A [Source:HGNC Symbol;Acc:15783]
ARHGAP11B	6.08	7.37	4.46	7.49	6.48	5.98	5.57	10.26	6	9.34	6.33	6.01	10.31	7.31	6.04	6.46	6.42	5.9	25.99	30.6	28.78	8.98	10.5	40.51	27.21	18.61	19.07	14.57	7.68	12.45	10.51	19.1	23.01	19.57	14.86	16.06	9.33	9.12	30.98	27.18	15.06	46.44	9.11	19.75	36.47	7.79	6.89	Rho GTPase activating protein 11B [Source:HGNC Symbol;Acc:15782]
ARHGAP12	71.66	71.33	73.46	75.94	96.58	78.77	94.09	132.82	118.4	79.31	75.72	75.25	65.38	75.78	102.24	89.13	76.09	73.31	114.54	123.1	83.41	253.79	160.67	130.28	114.02	54.89	58.91	51.24	95.78	104.11	22.52	84.6	81.46	83.25	87.28	109	61.8	57.36	109.34	28.17	60.87	127.69	91.98	60.76	140.01	91.35	70.93	Rho GTPase activating protein 12 [Source:HGNC Symbol;Acc:16348]
ARHGAP15	33.87	37.14	32.07	62.37	31.62	38.01	42.91	43.54	39.08	35.55	32.34	48.73	38.91	43.71	50.69	54.91	38.95	43.52	0	0	6.94	0.35	0.47	0	0.24	0.41	0.24	0	0.25	1.75	0	0	0.09	0	0	0.39	0	0	0	0	207.76	322.2	247.35	191.57	240.3	177.78	189.52	Rho GTPase activating protein 15 [Source:HGNC Symbol;Acc:21030]
ARHGAP17	40.87	43.45	50.9	47.12	56.99	35.92	54.05	43.45	62.66	53.41	43.08	61.05	53.98	50.96	35.43	62.49	60.75	82.98	35.48	36.4	23.3	16.55	11.68	14.3	23.08	25.31	29.2	28.03	19.64	15.95	39.54	37.8	26.33	26.94	11.55	13.41	44.25	53.75	44.96	15.98	33.5	30.9	31.73	31.03	27.01	22.27	23.45	Rho GTPase activating protein 17 [Source:HGNC Symbol;Acc:18239]
ARHGAP18	233.08	309.56	175.42	189.16	229.44	257.06	237.75	367.33	334.08	422.13	261.61	277.24	269.08	309.87	250.11	245.21	174.69	260.99	3.82	2.47	22.18	165.17	25.97	18.3	19.67	11.48	11.03	10.6	2.7	6.34	0	14.35	21.98	8.59	14.25	21.59	30.95	28.38	3.61	5.66	25.72	64	14.66	23.14	124.83	18.9	8.78	Rho GTPase activating protein 18 [Source:HGNC Symbol;Acc:21035]
ARHGAP19	32.04	31.82	28.01	31.8	27.14	34.01	35.91	31.8	31.69	30.13	25.71	34.45	29.55	34.65	35.2	34.11	34.78	29.76	31.51	27.77	9.13	13.44	28.8	33.11	22.59	26.87	23.31	18.54	27.07	37.64	19.43	16.96	18.91	34.17	9.92	11.3	15.66	15.5	19.64	23.24	38.14	29.34	44.35	34.51	46.27	49.76	45.95	Rho GTPase activating protein 19 [Source:HGNC Symbol;Acc:23724]
ARHGAP19-SLIT1	14.46	12.86	11.16	13.01	13.08	14.08	15	13.1	13.69	12.95	10.84	14.14	13.09	15.12	13.24	14.75	14.47	12.17	14.45	12.61	3.37	5.17	11.55	15.56	9.64	11.05	9.03	8.41	10.55	14.11	7.96	6.7	7.33	12.81	4.31	5.51	6.55	7.02	8.15	8.88	17.29	9.13	17.53	15.16	17	21.64	20.21	ARHGAP19-SLIT1 readthrough (NMD candidate) [Source:HGNC Symbol;Acc:48348]
ARHGAP20	2.93	6.27	2.26	1.64	2.07	4.67	3.18	7.69	4.74	9.29	2.05	9.84	17.22	2.65	5.66	1.04	1.15	0.95	3.27	2.27	3.59	3.73	5.39	5.01	6.82	2.21	1.86	1.26	0.37	0.17	0.16	2.83	3.35	1.25	29.82	30.1	14.62	19.76	5.45	1.24	0.61	0.05	0.45	1.16	1.53	0.25	0.18	Rho GTPase activating protein 20 [Source:HGNC Symbol;Acc:18357]
ARHGAP21	162.48	143.62	150.56	141.41	150.36	122.77	133.14	128.35	127.98	121.98	105.23	122.32	186.32	154.51	158.81	185.5	133.27	108.64	550.53	514.39	224.61	328.2	417.36	136.67	145.95	98.68	98.06	99.63	330.36	335.86	52.09	147.64	108.66	211.83	201.1	246.55	189.55	145.81	204.56	181.64	47.3	84.41	71.17	56.29	107.93	49.55	47.35	Rho GTPase activating protein 21 [Source:HGNC Symbol;Acc:23725]
ARHGAP22	16.66	35.35	26.98	20.91	21.46	16.97	22.95	24.15	24.2	22.65	17.63	21.93	42.08	28.27	19.48	22.37	18.72	15.97	1.76	0.7	0.9	0.39	1.33	0.7	0.88	1.48	0.86	0.51	1.56	2.34	0.72	2.28	1.86	2.69	4.27	3.77	5.19	4.71	1.83	0.96	0.46	0.15	1.49	1.5	1.07	0.08	0.05	Rho GTPase activating protein 22 [Source:HGNC Symbol;Acc:30320]
ARHGAP23	2.56	8.08	3.57	3.35	3.96	8.34	3.26	4.06	3.87	1.65	2.39	3.75	7.95	2.88	3.49	3.83	13.91	5.7	100.18	102.25	20.28	33.7	34.46	24.36	42.65	166.54	167.26	192.54	113.48	111.7	182.64	37.22	32.99	132.82	294.47	164.52	38.01	35.26	158.82	176.65	2.76	0.35	4.81	10.91	2.18	0.29	0.23	Rho GTPase activating protein 23 [Source:HGNC Symbol;Acc:29293]
ARHGAP24	25.3	13.69	16.61	22.29	14.06	19.12	18.64	11.24	20.69	3.66	14.54	27.32	30.82	24	40.49	22.03	21.28	10.05	2.05	2.86	22.52	5.02	0.65	0.34	0.78	3.64	3.27	3.27	0.13	0.17	0.18	54.76	37.43	0.26	0.66	0.76	1.11	0.48	0.21	0.19	4.14	2.51	1.98	1.76	3.49	0.67	1.49	Rho GTPase activating protein 24 [Source:HGNC Symbol;Acc:25361]
ARHGAP25	88.58	94.47	109.79	115.9	96.3	61.85	83.03	107.97	123.01	114.65	108.71	77.96	110.12	130.47	85.71	144.49	131.05	103.54	0.61	0.57	25.92	1.65	9	2.04	2.04	2.13	2.06	1.4	2.97	2.61	6.31	3.34	0.66	1.06	3.94	3.08	7.55	8	5.99	1.66	208.07	278.41	155.31	126.35	364.03	265.39	212.61	Rho GTPase activating protein 25 [Source:HGNC Symbol;Acc:28951]
ARHGAP26	248.05	221.44	188.27	282.44	305.07	284.26	353.43	242.71	368.4	296.18	217.43	369.14	218.01	249.14	304.66	206.75	241.77	300.15	70.18	76.98	25.33	129.67	44.7	11.42	16.31	109.01	89.07	62.26	41.41	42.82	32.85	102.16	70.95	41.15	49.68	79.7	149.82	185.12	105.36	20.42	150.11	173.19	89.18	106.1	222.75	119.86	91.41	Rho GTPase activating protein 26 [Source:HGNC Symbol;Acc:17073]
ARHGAP27	178.73	100.55	172	170.38	136.58	92.93	178.32	102.33	116.46	93.76	89.06	130.5	134.3	147.93	120.5	176.4	181	159.98	37.55	35.66	23.03	19.33	27.04	13.81	16.94	32.27	28.98	39.24	19.83	20.69	71.64	29.08	20.3	24.82	38.23	31.89	14.74	14.64	41.46	38.36	74.9	21.01	77.12	51.67	40.07	79.31	89.25	Rho GTPase activating protein 27 [Source:HGNC Symbol;Acc:31813]
ARHGAP28	1.43	6.09	2.46	1.28	4.02	1.23	1.02	0.47	1.03	0.46	1.46	1.16	0.44	0.76	3.43	0.52	0.93	0.3	6.15	5.38	9.73	0.62	1.6	2.62	8.47	3.5	3.18	3.27	11.58	11.87	2.35	4.84	7.72	2.83	6.58	6.82	4.94	4.1	1.43	0.86	0.54	0.4	0.39	2.44	1.58	0.13	0.18	Rho GTPase activating protein 28 [Source:HGNC Symbol;Acc:25509]
ARHGAP29	1.83	4.12	2.28	3.29	3.96	7.94	2.84	2.19	2.5	0.05	3.09	1.59	2.69	6.74	5.72	2.38	9.41	9.9	68.01	72.07	712.62	478.78	265.09	75.72	85.34	276.85	420.79	372.23	375.87	349.68	28.92	378.85	449.67	112.75	184.47	276.27	358.58	269.87	155.73	170.92	1.76	1.05	8.7	44.6	17.75	0.08	0.05	Rho GTPase activating protein 29 [Source:HGNC Symbol;Acc:30207]
ARHGAP30	346.52	288.82	355.5	339.82	266.57	227.4	417.51	281.08	281.51	258.77	290.54	290.53	301.91	380.48	296.72	356.29	424.78	325.38	3.68	3.43	0	0.78	11.75	4.18	7.25	4.13	2.55	2.1	0.59	1.73	7.16	2.3	0	5.59	6.43	8.48	14.52	9.46	8.19	4.39	350.66	372.1	312.45	227.2	577.91	515.29	510.86	Rho GTPase activating protein 30 [Source:HGNC Symbol;Acc:27414]
ARHGAP31	143.1	180.52	195.86	190.44	159.54	100.31	171.58	117.58	137.85	117.23	97.52	179.86	212.08	167.57	160.12	219.68	213.52	196.68	0.38	0.21	13.17	2.08	0.87	0.7	1.27	2.77	3.88	4.9	7.73	7.64	0.06	1.11	1.65	0	3.32	6.57	9.43	9.78	4.01	1.16	35.34	20.36	21.15	26.13	33.99	26.77	30.15	Rho GTPase activating protein 31 [Source:HGNC Symbol;Acc:29216]
ARHGAP32	17.39	17.71	16.45	18.1	22.04	21.2	23.14	11.33	19.34	13.47	12.84	26.05	17.08	16.8	22.75	18.43	20.13	16.12	53.17	59.06	48.28	52.76	41.39	27.24	43.57	40.84	39.68	35.78	48.96	46.65	45.79	40.49	33.74	60.83	84.36	78.55	86.35	86.55	78.76	52.07	3.53	3.56	10.68	3.93	9.15	15.32	15.35	Rho GTPase activating protein 32 [Source:HGNC Symbol;Acc:17399]
ARHGAP33	1.54	2.47	1.81	1.74	2.07	1.47	1.33	1.72	1.76	2.48	0.94	1.98	1.87	1.07	1.87	1	1.24	1.85	28.5	34.61	6.03	0.35	1.44	0.79	0.39	7.69	5.73	4.34	4.94	5.5	4.64	4.72	3.45	4.85	9.8	9.46	2.21	2.46	2.54	4.24	10	0.8	6.59	7.8	1.25	3.28	5.45	Rho GTPase activating protein 33 [Source:HGNC Symbol;Acc:23085]
ARHGAP35	75.03	79.87	61.3	76.17	76.96	75.13	76.81	80.51	104.53	98.81	72.99	98.11	101.09	96.22	73.7	88.39	74.38	73.53	370.89	384.05	171.9	70.03	63.58	136.19	165.81	390.74	472.38	452.24	159.45	155.94	196.44	311.94	255.17	268.63	128.89	140.05	93.23	105	220.47	175.11	225.39	155.63	120.91	173.96	189.82	141.96	134.66	Rho GTPase activating protein 35 [Source:HGNC Symbol;Acc:4591]
ARHGAP36	0	0	0	0	0	0	0	0	0	0	0	0	0	0	0	0	0	0	0.04	0.11	0.52	0.12	0.06	0.37	0.29	0.05	0	0.23	0.04	0	0	0.29	0.25	0	0.2	0.72	0.17	0.11	0.07	0.32	0	0	0.05	0	0	0	0	Rho GTPase activating protein 36 [Source:HGNC Symbol;Acc:26388]
ARHGAP39	0.15	0.63	0.66	1.2	0.34	2.01	0.53	0.14	0.41	0.67	0.29	0.53	1.57	0.42	1.01	0.59	4.24	0.72	40.24	50.99	17.44	8.99	18.84	15.55	20.59	38.84	33.84	27.89	28.33	27.57	65.69	20.86	19.88	75.27	79.05	66.71	29.21	26.89	61.19	61.2	1.46	0.25	5.21	2.33	0.64	0.67	0.77	Rho GTPase activating protein 39 [Source:HGNC Symbol;Acc:29351]
ARHGAP40	0.04	0	0.16	0.12	0	0.95	0	0.05	0	0	0.64	0.31	0.03	0	0.27	0	0.1	0.16	3.43	3.11	20.16	3.57	6.78	0.61	2.58	15.65	19.41	23.35	0.92	1.1	3.86	31.64	9.28	14.82	4.06	8.87	2.65	1.04	1.98	2.2	0.15	0.05	0.1	2.5	0	0.08	0	Rho GTPase activating protein 40 [Source:HGNC Symbol;Acc:16226]
ARHGAP42	0.55	0.96	0.55	0.76	0.86	0.38	0.15	0.09	0.34	0.67	0.48	0.48	0.62	1.11	1.02	0.52	0.52	0.64	1.79	1.77	13.83	124.18	28.49	2.2	3.02	6.47	6.52	4.3	7.22	7.67	3	33.49	25.01	2.21	13.54	14.37	21.3	17.32	9.46	1.62	0.65	0.65	1.29	1.24	1.51	0.76	0.09	Rho GTPase activating protein 42 [Source:HGNC Symbol;Acc:26545]
ARHGAP44	0.37	2.41	1.2	0.87	1.09	0.15	0.57	0.14	0.18	0.36	0.67	0.38	0.49	0.67	0.92	0.37	0.65	0.21	8.8	8.65	1.42	8.64	2.64	4.9	7.16	15.7	22.82	38.02	16.37	13.22	2.84	21.91	18.02	22.5	23.73	19.01	9.25	7.93	6.41	7.25	0.34	0.15	0.21	0	0.82	0	0	Rho GTPase activating protein 44 [Source:HGNC Symbol;Acc:29096]
ARHGDIA	168.85	201.38	160.58	181.37	259.51	238.66	227.9	206.02	240.03	209.54	115.37	231.9	156.17	166.33	139.93	133.71	164.93	237.54	73.24	73.74	28.89	37.23	30.3	16.78	30.18	46.97	49.07	62.87	19.12	12.86	152.23	80.55	49.35	42	96.84	65.3	142.73	120.86	188.86	84.84	181.62	36.86	118.91	148.6	68.83	142.21	167.47	Rho GDP dissociation inhibitor (GDI) alpha [Source:HGNC Symbol;Acc:678]
ARHGDIB	587.58	545.03	544.45	670.03	563.83	567.35	647.23	662.02	500.22	614.34	627.91	582.69	505.54	637.71	572.77	580.92	678	611.14	5.82	2.93	0	42.61	25.54	35.03	47.27	9.39	9.2	17.89	0.88	0.47	9.78	8.54	1	4.74	93.58	78.21	55.45	44.56	31.73	7.52	762.57	802.53	691.57	715.21	1110.09	1024.85	943.55	Rho GDP dissociation inhibitor (GDI) beta [Source:HGNC Symbol;Acc:679]
ARHGDIG	0	0.09	0.05	0.1	0.06	0.03	0.08	0.09	0.08	0	0.21	0.04	0.09	0	0	0	0.31	0	0.41	0.22	0.06	0.17	0.46	0.37	0.24	0.81	0.78	0.79	1.89	1.77	0.75	0.55	0.63	0.92	3.33	1.36	0.39	0.48	0.54	1.37	0	0	0.15	0.01	0.13	0.04	0.14	Rho GDP dissociation inhibitor (GDI) gamma [Source:HGNC Symbol;Acc:680]
ARHGEF1	124.98	107.97	132.89	160.01	114.6	99.03	156.24	90.58	101.01	87.15	78.07	119.95	108.55	113.02	107.06	112.83	147.4	128.84	45.08	52.72	25.22	9.53	22.92	13.34	17.57	50.95	46.8	32.88	28.66	21.72	34.94	39.26	33.05	30.5	19.93	14.81	30.7	26.55	30.63	21.31	541.74	152.67	400.81	456.7	171	479.25	653.75	Rho guanine nucleotide exchange factor (GEF) 1 [Source:HGNC Symbol;Acc:681]
ARHGEF2	207.96	188.51	229.66	224.59	204.47	143.82	243.89	156.97	190.29	171.57	167.53	215.74	224.31	214.89	172.75	200.33	246.09	199.08	174.71	178.07	74.15	48.65	141.23	76.5	72.2	96.98	83.14	55.86	55.04	56.69	126.32	310.88	236.17	127.53	154.71	134.78	87.65	88.84	120.95	356.53	108.71	45.89	134.11	80.74	82.31	149.96	184.43	Rho/Rac guanine nucleotide exchange factor (GEF) 2 [Source:HGNC Symbol;Acc:682]
ARHGEF3	124.21	113.32	156.43	123.92	117.01	108.47	115.64	100.14	74.28	59.24	127.01	93.41	149.54	118.26	132.68	215.3	167.39	141.38	93.85	108.2	67.3	53.56	157.69	65.27	70.74	70.92	55.97	46.15	42.33	42.76	26.68	70.48	45.49	71.36	53.53	51.99	57.06	56.98	90.01	80.58	284.23	231.82	211.08	235.42	283.5	294.48	233.4	Rho guanine nucleotide exchange factor (GEF) 3 [Source:HGNC Symbol;Acc:683]
ARHGEF4	0.11	0.37	0.45	0.27	0.46	0.22	0.19	0.09	0.15	0	0.33	0.52	0.2	0.11	0.24	0.19	0.84	0.11	9.77	10.76	1.76	9.22	12.46	4.65	5.7	7.28	4.81	3.13	31.65	28.9	1.87	18.95	17.42	0.91	13.17	13.37	6.19	6.69	6.96	9.79	2.11	0.45	6.9	2.91	0.69	2.32	2.97	Rho guanine nucleotide exchange factor (GEF) 4 [Source:HGNC Symbol;Acc:684]
ARHGEF5	1.72	4.32	4.56	3.35	4.71	3.87	1.44	2.75	3.44	3.25	3.63	4.79	10.65	4.17	3.25	1.41	10.6	2.99	115.63	118.87	88.7	73.38	114.91	80.63	110.95	183.64	179.76	203.42	226.96	209.84	216.71	102.69	76.56	220.72	248.89	186.65	147.24	140.51	90.86	147.1	20.24	30.19	32.02	24.52	20.74	29.51	33.71	Rho guanine nucleotide exchange factor (GEF) 5 [Source:HGNC Symbol;Acc:13209]
ARHGEF6	186.2	143.15	149.61	209.49	138.02	119.1	163.82	143.36	138.38	123.48	149.67	156.21	178.13	167.73	189.21	224.77	197.56	152.49	2.91	4.07	0	1.26	3.22	1.84	3.02	3.08	0.56	0.47	0.41	3.48	0	1.29	0.03	0	3.17	5.7	5.28	2.53	2.89	0.89	221.63	370.95	267.64	191.67	417.33	306.56	296	Rac/Cdc42 guanine nucleotide exchange factor (GEF) 6 [Source:HGNC Symbol;Acc:685]
ARHGEF7	64.81	65.51	57.62	66.03	66	69.49	80.68	57.39	67.55	56.55	56.26	80.98	67.47	65.84	61.42	66.32	68.21	63.34	104.85	117.34	47.05	49.87	28.41	33.91	44.64	49	48.85	45.26	71.18	66.43	18.51	140.05	119.31	155.73	45.07	53.19	30	35.58	41.22	63.55	118.14	98.5	116.48	92.44	81.46	113.79	119.31	Rho guanine nucleotide exchange factor (GEF) 7 [Source:HGNC Symbol;Acc:15607]
ARHGEF9	11.97	13.64	12.31	16.23	11.19	10.5	12.99	13.75	16.02	16.1	11.75	17.2	15.02	13.73	14.77	12.26	11.94	12.73	19.91	20.42	13.39	17.42	16.61	26.09	21.76	16.39	14.38	12.33	32.49	34.33	9.18	39.43	32.14	11.47	26.98	31.22	23.1	26.64	25.04	26.32	31.47	34.36	34.2	24.32	50.88	50.48	45.14	Cdc42 guanine nucleotide exchange factor (GEF) 9 [Source:HGNC Symbol;Acc:14561]
ARHGEF10	2.34	4.39	3.69	2.7	2.64	2.07	3.64	2.52	2.02	2.22	2.59	2.67	2.72	1.62	3.61	2.56	2.89	1.72	62.15	75.5	44.57	28	14.93	8.62	9.15	25.61	24.75	22.05	73.23	72.03	12.36	76.51	62.81	13.08	23.96	20.88	17.1	16.88	34.47	16.05	4.75	4.81	13.9	10.87	4.6	10.61	8.15	Rho guanine nucleotide exchange factor (GEF) 10 [Source:HGNC Symbol;Acc:14103]
ARHGEF10L	151.75	172.63	198.7	140.62	137.5	98.08	175.52	113.66	141.32	138.96	146.54	147.73	166.48	158.01	119.21	155.67	170.7	154.95	20.66	18.58	80.78	12.64	41.94	10.81	18.35	21.23	22.89	28.4	16.01	15.37	14.76	56.92	39.64	13.72	57.71	47.91	68.06	56.84	17.98	14.63	0.73	0.45	1.41	1.56	0.62	0.8	0.99	Rho guanine nucleotide exchange factor (GEF) 10-like [Source:HGNC Symbol;Acc:25540]
ARHGEF11	193.93	179.57	217.33	167.17	203.21	168.55	186.62	172.45	206.34	182.25	173.23	181.25	243.73	201.93	171.19	232.91	202.68	187.81	99.05	109.35	68.8	36.94	91.2	80.61	102.62	93.79	92.11	84.54	94.75	90.78	201.5	88.14	72.11	87.53	113.46	98.27	91.77	91.2	123.87	83.12	23.57	14.29	51.81	18	14.71	44.62	59.5	Rho guanine nucleotide exchange factor (GEF) 11 [Source:HGNC Symbol;Acc:14580]
ARHGEF12	29.22	67.37	56.25	37.04	42.35	41.32	28.86	40	29.31	40.25	40.65	49.86	79.96	61.74	47.28	55.65	47.75	51.08	326.54	318.95	440.11	527.2	432.26	388.95	423.49	621.56	654.16	587.38	267.49	250.3	160.68	442.86	400.01	569.3	760.22	739.61	632.69	582.36	544.4	266.06	53.2	93.04	67.07	77.01	86.06	37.3	26.33	Rho guanine nucleotide exchange factor (GEF) 12 [Source:HGNC Symbol;Acc:14193]
ARHGEF15	0	0.09	0	0	0	0	0	0	0.04	0	0	0	0	0	0	0	0.04	0	0.04	0.06	0.39	0.63	2.18	0.12	0	0.43	0.08	0.05	0.88	0.48	0.05	0.23	0.14	0.31	0	0	0	0.04	0.17	0.16	0	0	0.05	0.09	0	0.04	0	Rho guanine nucleotide exchange factor (GEF) 15 [Source:HGNC Symbol;Acc:15590]
ARHGEF16	0.29	0.35	0.6	0.42	0.63	1.05	0.11	0.09	0.48	0.62	0.71	0.3	1.15	0.6	0.37	0.33	0.4	0.37	35.05	39.89	20.28	15.09	12.69	8.51	8.47	29.84	29.96	34.43	28.12	27.02	32.58	45.51	34.44	12.43	61.78	48.02	21.96	15.81	10.67	14.88	0.54	0.05	1.66	1.09	0.38	0.17	0.32	Rho guanine nucleotide exchange factor (GEF) 16 [Source:HGNC Symbol;Acc:15515]
ARHGEF17	1.17	5.36	2.26	4.39	3.79	4.43	2.42	2.19	2.29	2.27	2.71	3.94	4.2	3.83	4.46	2.34	7.62	5.58	112.91	134.04	38.77	22.35	39.58	19.4	31.69	258.82	253.12	223.6	83.85	81.83	106.72	72.83	62.76	108.45	133.36	109.02	87.06	91.64	104.86	94.13	2.22	0	4.62	5.27	1.37	0.13	0.23	Rho guanine nucleotide exchange factor (GEF) 17 [Source:HGNC Symbol;Acc:21726]
ARHGEF18	88.14	69.2	85.57	82.05	92.8	84.97	84.24	70.96	88.6	77.81	74.36	70.64	79.55	81.04	75.13	94.55	79.18	67.56	87	91.32	21.78	52.95	37.75	23.84	28.87	65.89	73.71	98.56	16.43	17.22	123.85	16.67	14.48	44.96	81.34	66.21	65.52	56.24	39.71	34.19	312.25	105.23	216.43	223.96	110.47	374.47	489.62	Rho/Rac guanine nucleotide exchange factor (GEF) 18 [Source:HGNC Symbol;Acc:17090]
ARHGEF19	3.52	1.74	2.35	4.24	1.32	2.42	2.23	3.68	2.79	1.5	2.92	2.65	3.51	2.94	2.58	1.49	3.63	2.49	20.52	21.57	16.39	2.12	17.52	12.24	13.58	22.64	14.19	8.97	13.79	10.6	27.63	41.15	43.07	11.17	36.84	28.16	31.14	28.98	14.72	36.15	8.36	1.3	12.51	9.47	3.82	12.33	10.35	Rho guanine nucleotide exchange factor (GEF) 19 [Source:HGNC Symbol;Acc:26604]
ARHGEF25	0.51	1.74	0.4	0.12	0.63	0.19	0.64	0.14	0.38	0.05	0.33	0.19	0.12	0.23	0.93	0.56	0.58	0.07	12.71	15.31	2.72	0.46	4.65	0.73	1.12	5.12	2.48	1.59	5.62	5.7	0.1	9.77	12.36	1.12	3.62	5.77	0.32	0.9	3.1	3.44	1.19	0.4	1.11	0.99	1.33	0.51	0.77	Rho guanine nucleotide exchange factor (GEF) 25 [Source:HGNC Symbol;Acc:30275]
ARHGEF26	0.11	0.41	0.2	0.22	0.4	0.12	0.23	0.09	0.08	0.1	0.12	0.67	0.41	0.03	0.25	0.19	0.74	0.26	2.98	2.66	7.32	3.05	4.25	6	7.21	6.74	3.34	2.48	9.99	10.4	7.61	1.71	2.98	7.78	6.79	7.78	1.9	1.25	2.28	7.57	0.42	0.1	2.32	2.49	0.21	0.13	0.14	Rho guanine nucleotide exchange factor (GEF) 26 [Source:HGNC Symbol;Acc:24490]
ARHGEF28	0.04	1.13	0.51	0.52	0.17	0.47	0.27	0.37	0.1	0	0.81	0.76	0.94	1.64	0.35	0.26	1.8	1.25	26.85	26.19	54.45	139.5	49.57	10.71	20.54	46.08	46.81	29.8	39.2	43.91	4.93	120.7	107.27	9.93	59.92	71.88	117.2	98.51	27.16	22.61	1.11	6.52	1.95	14.4	5.76	1.64	0.5	Rho guanine nucleotide exchange factor (GEF) 28 [Source:HGNC Symbol;Acc:30322]
ARHGEF33	0.37	0.46	0.25	0.19	0.17	0.47	0.11	0.37	0.23	0.26	0.09	0.26	0.27	0.31	0.34	0.33	0.35	0.15	1.49	1.83	4.22	2.36	1.72	0.98	0.88	1.51	0.7	0.84	1.34	1.57	0.96	0.95	0.84	0.61	1.43	1.63	0.29	0.4	0.57	0.83	0.04	0.2	0.3	0.13	0.17	0.21	0.41	Rho guanine nucleotide exchange factor (GEF) 33 [Source:HGNC Symbol;Acc:37252]
ARHGEF35	0.73	2.08	1.5	1.27	1.84	1.43	0.64	1.07	1.08	1.6	1.33	1.99	3.73	1.39	1.14	0.56	5.09	0.78	37.39	38.83	70.87	42.56	83.44	46.73	69.57	63.87	63.72	69.41	93.21	88.74	71.15	34.43	27.84	81.99	101.31	76.43	49	46.52	32.43	66.56	6.13	19.96	11.61	7.67	13.22	9.26	11.3	Rho guanine nucleotide exchange factor (GEF) 35 [Source:HGNC Symbol;Acc:33846]
ARHGEF37	0.44	0.81	1.42	0.42	0.52	0.99	0.83	0.28	0.18	0.72	0.66	0.76	1.16	1.19	0.82	0.52	1.34	0.34	30.61	34.56	34.81	28.29	31.65	8.93	8.76	18.93	25.54	27.23	37.02	31.78	13.82	27.51	20.79	16.04	14.21	11.65	44.18	38.19	16.91	11.62	1.23	0.2	2.37	1.24	0.98	0.59	0.59	Rho guanine nucleotide exchange factor (GEF) 37 [Source:HGNC Symbol;Acc:34430]
ARHGEF38	0	0.05	0	0.03	0	0	0	0	0	0	0	0	0.03	0	0.03	0	0	0	0.15	0	2	8.36	0.4	0.73	0.49	0.05	0	0.05	0.08	0	0.11	3.08	1.23	0.1	1.2	1.28	0.48	0.22	3.73	0	0.04	0	0.1	0.13	0.26	0	0	Rho guanine nucleotide exchange factor (GEF) 38 [Source:HGNC Symbol;Acc:25968]
ARHGEF39	0.15	0.96	0.29	0.49	0.98	0.81	0.38	1.4	0.38	1.03	1.06	0.44	1.84	1.87	0.71	0.3	1.38	0.22	24.24	22.91	7.88	1.96	1.49	7.89	4.53	11.97	10.79	5.89	3.35	5.5	14.2	8.58	12.5	15.64	15.1	16.53	4.76	6.21	18.28	15.8	1.61	0.2	1.13	2.48	1.12	1.18	1.35	Rho guanine nucleotide exchange factor (GEF) 39 [Source:HGNC Symbol;Acc:25909]
ARHGEF40	124.06	92.64	107.96	103.77	102.55	65.28	111.36	109.05	93.26	57.38	89.53	106.88	114.49	112.87	87.28	83.44	93.3	94.69	40.42	40.9	9.25	9.93	5.8	21.62	26.78	18	17.98	11.58	41.1	36.77	18.66	16.92	20.22	7.49	38.92	34.77	39.55	39.24	9.24	74.18	3.99	0.45	2.85	6.11	2.76	2.44	3.69	Rho guanine nucleotide exchange factor (GEF) 40 [Source:HGNC Symbol;Acc:25516]
ARID1A	159.14	162.56	148.74	202.23	246.42	195.84	228.24	149	216.03	150.31	107.93	251.93	200	145.43	157.64	154.59	187.39	222.12	313.58	338.6	112.49	50.08	62.27	71.68	111.82	152.93	163.48	134.57	146.22	134.42	273.47	166.14	147.07	177.79	120.55	124.06	117.55	145.24	119.87	107.63	217.99	200.22	184.82	146.28	262.11	125.5	164.5	AT rich interactive domain 1A (SWI-like) [Source:HGNC Symbol;Acc:11110]
ARID1B	76.17	67.04	66.94	88.34	90.27	87.77	78.56	69.14	87.59	62.95	56.27	87.52	88.27	67.42	72.87	79.13	78.09	77.26	187.34	203.41	143.94	68.9	70.83	70.04	110.85	152.26	157.84	135.22	64.81	66	52.56	104.01	97.76	123.95	74.1	70.73	119.21	117.5	167.95	57.39	177.86	188.13	164.17	147.69	172.5	141.37	167.15	AT rich interactive domain 1B (SWI1-like) [Source:HGNC Symbol;Acc:18040]
ARID2	74.04	68.2	67.31	87.39	78.79	74.92	94.88	60.51	78.16	67.54	49.37	98.49	75.05	68.03	83.68	76.61	77.56	78.3	127.68	132.62	83.74	90.68	80.67	91.31	97.51	112.96	114.4	90.24	77.51	82.64	64.69	139.84	138.2	109.17	130.13	158.1	60.26	60.33	131.94	208.42	133.74	164.26	143.14	129.88	139.13	116.74	106.21	AT rich interactive domain 2 (ARID, RFX-like) [Source:HGNC Symbol;Acc:18037]
ARID3A	35.78	35.81	34.26	49.7	41.66	34.71	64.77	35.53	64.43	47.78	43.96	44.3	29.94	37.31	35	30.39	40.12	44.79	24.54	25.86	1.93	3.55	23.09	24.62	12.85	19.33	14.8	13.17	7.06	6.47	41.45	11.59	16.87	25.09	22.51	20.64	5.05	3.94	29.03	15.12	12.92	9.88	12.33	10.21	14.37	10.78	11.88	AT rich interactive domain 3A (BRIGHT-like) [Source:HGNC Symbol;Acc:3031]
ARID3B	9.56	8.97	10.97	14.77	11.48	12.81	12.42	11.14	11.16	10.27	7.36	12.98	12.29	12.78	9.53	12.15	14.05	12.25	19.73	20.29	6.77	4.52	8.36	6.75	9.15	6.6	5.29	5.23	4.26	2.77	5.09	6.79	7.3	5.83	8.55	10.18	4.31	3.51	20.91	4.9	46.5	20.41	37.29	39.61	36.45	45.51	51.22	AT rich interactive domain 3B (BRIGHT-like) [Source:HGNC Symbol;Acc:14350]
ARID3C	0.11	0	0.05	0	0.11	0	0	0	0	0.31	0	0	0	0.04	0.03	0	0	0	0.11	0	0.9	0.12	0	0.31	0.15	0.16	0.08	0	0.21	0.09	0	0.06	0.42	0.07	0	0	0.04	0.15	0.5	0.41	0.08	0.05	0.05	0.04	0.17	0.17	0	AT rich interactive domain 3C (BRIGHT-like) [Source:HGNC Symbol;Acc:21209]
ARID4A	51.16	48.57	47.63	51.13	58.36	46.29	56.85	51.19	72.06	51.7	33.81	56.23	58.68	53.61	66.18	60.52	45.71	48.03	28.1	31.5	56.72	70.18	74.43	56.94	78.72	49.79	57.51	55.82	27.97	33.12	6.3	29.35	33.44	45.04	29.68	45.3	20.2	16.77	49.5	38.97	84.83	458.92	103.7	85.88	273.48	77.21	73.13	AT rich interactive domain 4A (RBP1-like) [Source:HGNC Symbol;Acc:9885]
ARID4B	80.78	67.87	82.67	91.02	68.35	80.16	89.54	77.11	79.57	60.37	44.44	84.13	76.75	88.04	88.38	94.26	81.26	81.3	89.01	99.77	300.88	255.68	374.8	223.43	258.55	124.47	134.92	116.35	88.87	100.09	41.89	68.09	69.65	121.48	93.05	117.58	69.2	55.86	177.91	118.39	256.59	953.95	249.8	283.18	608.79	204.52	198.07	AT rich interactive domain 4B (RBP1-like) [Source:HGNC Symbol;Acc:15550]
ARID5A	43.32	39.01	47.92	51.93	37.53	44.52	40.3	52.73	43.05	39.63	39.76	36.9	53.62	53.57	39.05	44.62	48.28	49.36	17.23	16.49	4.94	6.27	6.17	3.61	7.35	4.97	3.47	4.62	2.77	1.41	12.55	13.95	10.77	5.16	7.27	5.19	10.68	7.57	4.37	3.3	298.41	42.03	223.47	257.48	58.01	100.28	121.74	AT rich interactive domain 5A (MRF1-like) [Source:HGNC Symbol;Acc:17361]
ARID5B	58.96	65.76	60.01	54.53	76.84	96.68	50.98	91.33	80.6	48.04	62.92	83.12	83.75	61.1	115.54	93.59	75.53	63.99	79.95	69.3	268.52	150.77	201.35	229.32	296.28	102.31	117.93	123.13	464.49	470.13	112.58	117.14	117.38	208.78	204.33	243.46	228.23	212.75	218.04	153.61	481.6	698.56	384.44	475.74	427.58	231.88	190.24	AT rich interactive domain 5B (MRF1-like) [Source:HGNC Symbol;Acc:17362]
ARIH1	102.02	110.37	112.91	116.6	122.52	120.79	121.89	113.75	119.38	112.23	96.31	124.57	100.95	86.15	122.7	108.41	94.32	117.64	109.82	119.68	142.11	221.45	246.16	271.38	285.87	97.52	106.93	95.66	90.55	88.46	73.47	172	160.75	107.82	243.81	269.97	87.71	92.26	177.49	106.04	249.31	211.6	194.96	319.78	223.81	138.67	144.2	ariadne RBR E3 ubiquitin protein ligase 1 [Source:HGNC Symbol;Acc:689]
ARIH2	70.42	64.36	65.89	79.72	56.53	56.4	69.28	64.34	64.29	66.82	58.67	74.38	67.53	76.18	63.16	71.26	77.71	71.09	114.64	120.93	67.77	86.81	130.29	146.71	136.56	78.95	66.61	65.16	133.69	130.8	52.93	83.33	87.57	140.83	52.83	49.9	91.42	93.47	95.36	117.74	129.18	146.75	110.14	121.08	140.18	136.86	127.37	ariadne RBR E3 ubiquitin protein ligase 2 [Source:HGNC Symbol;Acc:690]
ARIH2OS	1.06	1.83	1.16	1.35	1.89	1.18	1.06	1.26	1.18	1.24	1.47	0.56	0.89	1.65	1.12	1.04	1.42	1.14	1.21	1.27	1.54	1.09	1.72	1.89	2.19	2.46	1	1.21	2.59	1.89	1.75	2.58	2.24	1.61	1.86	2.28	1.93	2.34	1.51	2.8	7.01	1.5	7.42	6.62	2.58	5.64	5.36	ariadne homolog 2 opposite strand [Source:HGNC Symbol;Acc:34425]
ARL1	29.73	46.71	38.49	31.27	38.68	32.53	30.91	42.1	35.79	45.25	38.98	35.86	29.34	34.93	33.74	34.18	32.61	39.88	50.49	52.2	134.8	168.72	197.45	178.99	138.02	89.06	98.07	109.67	52.62	62.52	43.89	80.03	114.33	78.34	91.78	90.65	105.43	110.98	78.3	85.09	22.62	47.4	30.59	22.66	54.88	28.8	22.01	ADP-ribosylation factor-like 1 [Source:HGNC Symbol;Acc:692]
ARL2	33.8	30.26	29.52	25.19	28.46	27.29	21.97	29.7	24.69	23.79	32.49	22.59	28.2	29.31	26.67	24.04	21.75	24.14	42.56	39.29	14.33	21.18	20.48	35.69	26	26.6	19.01	19.43	26.14	23.85	18.06	28.5	30.01	58.77	59.43	37.45	37.77	39.36	31.49	26.76	11.96	1.86	25.07	12.04	6.3	19.83	18.05	ADP-ribosylation factor-like 2 [Source:HGNC Symbol;Acc:693]
ARL2-SNX15	34.16	30.03	35.25	29.64	33.06	27.69	28.86	25.97	25.84	23.12	31.51	24.42	30.38	30.88	31.2	29.24	30.37	29.19	47.91	44.82	20.38	21.35	23.57	26.19	24.34	23.8	16.27	21.35	20.52	18.72	20.92	19.82	18.79	39.08	56.41	43.58	40.78	42.95	28.14	24.07	23.5	3.41	27.55	21.38	11.04	32.21	24.75
ARL2BP	40.68	47.25	44.9	37.67	38.16	37.32	43.18	44.57	34.33	40.76	44.3	37.73	30.49	37.21	38.18	38.12	36.67	40.9	33.78	36.57	41.27	61.1	50.62	74.05	64.5	23.06	27.72	30.64	28.14	28.53	30.5	30.2	32.02	22.64	24.77	25.1	68.29	60.97	45.84	44.19	44.08	50.05	57.55	43.85	44.62	54.48	49.15	ADP-ribosylation factor-like 2 binding protein [Source:HGNC Symbol;Acc:17146]
ARL3	10.36	11.89	10.07	8.02	11.19	8.66	9.13	7.18	8.48	8.26	10.8	9.77	7.72	12.78	12.16	10.7	9.62	9.14	20.1	22.12	10.44	39.09	19.2	11.86	11.25	30.42	30.32	32.18	23.63	20.14	24.76	15.26	16.01	10.09	5.44	5.27	8.54	10.55	11.85	15.45	3.53	12.74	8.02	4.91	8.16	5.56	5.72	ADP-ribosylation factor-like 3 [Source:HGNC Symbol;Acc:694]
ARL4A	68.77	32.97	33.06	43.57	38.45	54.43	39.35	28.49	32.5	25.85	30.98	32.74	29.32	34.09	53.3	52.38	45.64	26.24	9.02	6.9	17.1	62.16	24.59	29.16	43.67	9.23	10.43	7.94	19.34	16.94	2.82	10.41	18.21	11.84	8.53	12.76	6.01	8.63	4.78	17.01	66.35	34.06	63.16	74.84	27.67	21.68	21.47	ADP-ribosylation factor-like 4A [Source:HGNC Symbol;Acc:695]
ARL4C	92.75	76.25	77.33	66.07	107.54	187.86	48.48	147.37	170.57	74.51	209.05	119.24	171.82	85.65	156.33	83.59	38.7	85.21	41.11	33.5	59.64	388.42	285.48	182.58	132.47	146.83	152.98	119.86	118.28	112.59	336.14	79.1	103.1	153.62	161.83	221.06	166.16	150.69	484.3	117.39	454.31	435.95	300.01	497.6	523.93	778.96	597.77	ADP-ribosylation factor-like 4C [Source:HGNC Symbol;Acc:698]
ARL4D	9.37	10.94	14.33	3.29	9.07	3.24	3.56	1.26	1.3	3.87	4.87	5.38	9.14	9.43	7.38	8.95	6.19	3.32	10.31	11.97	3.35	7.94	7.92	2.26	4.09	18.67	15.88	13.03	36.99	30.8	5.27	9.36	14.96	21.62	7.23	8.89	28.71	28.08	12.71	40.85	1.8	0.35	2.96	5.57	1.03	1.98	1.85	ADP-ribosylation factor-like 4D [Source:HGNC Symbol;Acc:656]
ARL5A	82.17	104.22	87.9	110.75	89.87	62.16	94.65	89.93	72.11	67.9	61.36	79.54	59.97	60.02	116.33	86.49	46.93	85.78	41.46	56.52	133.78	106.04	143.74	75.28	73.41	39.14	47.53	29.29	42.1	65.83	21.29	40.45	79.54	36.81	31.5	35.72	16.04	19.38	21.08	33.07	27.94	110.79	50.71	31.5	98.46	24.42	21.92	ADP-ribosylation factor-like 5A [Source:HGNC Symbol;Acc:696]
ARL5B	22.7	30.44	28.39	35.67	28.41	27.36	38.22	40.28	30.12	47.78	20.24	32.27	24.22	21.23	54.47	24.56	27.93	41.92	60.86	80.55	73.24	88.18	227.92	92.17	136.56	18.9	27.92	32	60.32	90.02	8.76	63.85	131.64	51.02	78.62	110.31	19.68	15.63	40.95	48.31	33.23	28.09	40.72	118.83	27.49	18.57	16.2	ADP-ribosylation factor-like 5B [Source:HGNC Symbol;Acc:23052]
ARL5C	0.11	0.05	0	0.03	0	0.03	0	0	0.04	0	0.03	0	0	0.04	0.03	0	0	0	0	0	0.06	0	0	0	0	0	0	0	0	0	0	0	0	0	0	0	0	0	0.03	0	0	0	0	0.04	0	0.08	0	ADP-ribosylation factor-like 5C [Source:HGNC Symbol;Acc:31111]
ARL6	1.87	2.88	2.3	2.61	1.89	2.57	2.2	2.8	2.48	1.96	2.46	2.31	1.99	1.22	2.71	1.82	2.13	2.34	12.36	12.64	42.75	28.11	16.54	11.55	8.62	8.13	10.08	7.29	8.22	11.58	1.38	11.24	20.13	6.33	4.5	3.05	4.83	4.56	4.54	6.84	2.53	8.48	4.68	4.2	8.86	3.7	2.97	ADP-ribosylation factor-like 6 [Source:HGNC Symbol;Acc:13210]
ARL6IP1	138.93	189.39	157.6	151.91	156.9	177.44	159.5	212.26	170.94	222.19	205.65	145.75	163.95	168.46	169.48	156.89	132.62	172.66	179.34	181.65	191.84	247.2	210.48	569.95	484.88	223.64	243.64	264.61	146.13	173.73	112.95	221.07	335.94	306.56	121.39	152.87	145.14	151.65	251.19	174.48	125.15	77.14	140.98	159.65	122.74	94.89	73.58	ADP-ribosylation factor-like 6 interacting protein 1 [Source:HGNC Symbol;Acc:697]
ARL6IP4	93.19	101.8	87.69	94.34	80.17	82.71	83.1	81.77	79.95	80.34	99.99	92.2	79.77	92.74	75.72	75.72	92.91	80.15	103.47	101.05	73.71	122.33	134.52	107.19	101.55	139.69	113.19	130.69	80.8	82.91	280.15	114.15	111.31	75.67	104.47	74.55	129.67	119.11	155.37	204.25	92.65	84.76	105.59	99.49	122.82	145.87	148.97	ADP-ribosylation-like factor 6 interacting protein 4 [Source:HGNC Symbol;Acc:18076]
ARL6IP5	119.6	139.56	159.49	149.75	123.44	117.76	131.36	131.52	126.85	136.17	167.5	117.54	125.51	148.75	157.53	152.18	152.84	142.48	32.51	29.34	83.02	177.98	129.03	83.47	88.55	38.36	46.33	52.13	27.72	32.59	17.79	83.6	127.3	50.92	29.04	33.75	146.07	133.33	71.63	93.67	137.23	249.57	173.24	173.35	206.28	179.13	157.16	ADP-ribosylation-like factor 6 interacting protein 5 [Source:HGNC Symbol;Acc:16937]
ARL6IP6	16.11	12.86	18.25	14.91	11.13	12.66	14.2	13.85	11.35	10.78	13.09	13.12	11.65	12.38	14.92	16.98	14.23	15.23	25.63	25.43	34.27	24.5	34.68	24.26	15.87	15.68	14.22	13.17	10.58	11.43	16.2	16.95	29.89	11.76	18.54	16.96	16.46	19.33	14.24	21.47	16.52	5.62	20.04	20.57	12.37	15.53	11.84	ADP-ribosylation-like factor 6 interacting protein 6 [Source:HGNC Symbol;Acc:24048]
ARL8A	76.97	74.08	73.1	66.07	88.15	76.02	80.22	78.93	81.82	79.67	80.13	66.48	65.11	75.43	67.77	66.91	71.74	68.6	54.34	51.21	27.53	47.74	50.39	38.73	47.32	24.05	23.22	28.17	37.72	37.81	79.5	50.33	42.74	50.51	72.68	60	56.86	58.44	64.3	51.28	29.21	6.07	30.8	31.22	14.96	40.16	37.08	ADP-ribosylation factor-like 8A [Source:HGNC Symbol;Acc:25192]
ARL8B	108.61	137.64	114.21	125.84	126.08	116.74	150.63	133.85	145.21	145.3	116.51	132.04	76.25	94.31	128.81	100.72	86.46	151.52	52.32	61.26	94.6	112.76	87.51	118.1	138.99	41.04	52.14	40.31	124.48	143.02	12.76	113.48	135.17	76.56	65.61	72.59	46.29	42.25	42.38	40.5	37.03	45.24	56.27	48.55	44.58	29.34	27.09	ADP-ribosylation factor-like 8B [Source:HGNC Symbol;Acc:25564]
ARL9	0.07	0.05	0.1	0.03	0	0.03	0.08	0	0	0.05	0	0.11	0.15	0	0	0.07	0.2	0.04	0.22	0.06	0.71	0	0.23	0	0	0.05	0.16	0	0.25	0.19	0.37	0.26	0.28	0.14	0.17	0.04	0.17	0.33	0.03	0.06	0	0	0.15	0.22	0	0.04	0.05	ADP-ribosylation factor-like 9 [Source:HGNC Symbol;Acc:23592]
ARL10	4.36	7.64	5.98	5.76	6.31	7.03	5.45	5.31	8.56	4.44	5.49	7.85	9.72	6.94	9.99	3.94	5.79	5.95	42.16	43.81	10.47	9.65	2.85	3.82	3.12	22.08	24.51	8.73	52.77	44.81	3.45	33.97	40.85	6.61	6.16	7.86	5.23	7.63	3.88	18.18	14.95	12.84	20.24	10.42	12.55	9.77	16.56	ADP-ribosylation factor-like 10 [Source:HGNC Symbol;Acc:22042]
ARL11	16.7	15.3	22.3	22.2	17.45	15.07	22.01	18.04	15.37	18.83	22.04	17.1	22.02	24.74	20.11	16.9	25.24	18.48	0.49	0.48	1.43	0.21	1.16	0.02	0.1	0.38	0.34	0.14	0.61	0.53	2.35	0.51	0.43	0.12	0.49	0.8	1.4	0.5	0	0.66	1.11	1.66	0.74	0	1.37	0.97	0.95	ADP-ribosylation factor-like 11 [Source:HGNC Symbol;Acc:24046]
ARL13A	0	0	0	0	0	0	0	0	0	0	0	0	0	0	0	0	0	0	0	0	0.32	0.12	0	0	0	0	0	0	0	0	0	0	0	0	0	0	0	0	0.03	0	0	0	0	0	0.09	0	0	ADP-ribosylation factor-like 13A [Source:HGNC Symbol;Acc:31709]
ARL13B	15.45	13.63	13.41	12.54	12.28	12.97	14.28	12.87	13.86	12.95	10.43	13.46	12.64	14.16	14.59	15.98	15.36	13.89	46.87	48.74	82.38	51	90.74	36.63	31.06	64.04	62.51	52.97	24.74	28.08	4.75	20.72	29.33	20.46	23.33	28.65	16.29	13.55	34.11	37.09	11.08	31.75	9.05	13.53	29.89	11.32	9.41	ADP-ribosylation factor-like 13B [Source:HGNC Symbol;Acc:25419]
ARL14	0.04	0.09	0	0.13	0	0	0	0	0	0	0	0	0	0.08	0.03	0	0	0	0.07	0	0.26	3.92	0	0.8	1.36	0.05	0.08	0.37	0.04	0.05	0	0.03	0	0.1	0.03	0.16	0.22	0.15	0.54	0.03	0.11	0.05	0.1	0.03	0.04	0	0	ADP-ribosylation factor-like 14 [Source:HGNC Symbol;Acc:22974]
ARL14EP	26.55	22.3	25.1	27.8	21.35	18.5	20	20	16.48	17.96	17.46	21.17	18.64	17.92	25.52	25.82	17.1	23.7	19.23	20.57	41	57.11	55.35	34.78	27.55	17.76	17.52	11.49	10.15	12.62	6.67	16.23	25.68	10.33	23.95	27.44	18	17.54	23.58	25.28	31.7	112.15	51.07	20.17	74	25.85	24.8	ADP-ribosylation factor-like 14 effector protein [Source:HGNC Symbol;Acc:26798]
ARL14EPL	0	0	0.25	0.06	0	0.03	0.04	0.09	0.04	0	0	0	0.06	0.04	0	0.19	0.2	0.15	0.04	0.06	0.52	1.15	0	2.14	1.56	0.32	0	0.14	0.04	0.23	0	0.08	0.21	0.1	0	0	0.12	0	0.1	0.03	0.19	0	0	0.3	0	0.08	0	ADP-ribosylation factor-like 14 effector protein-like [Source:HGNC Symbol;Acc:44201]
ARL15	7.73	8.42	9.41	14.65	10.67	12.07	12.46	12.31	14.18	11.09	11.36	13.62	12.83	8.48	14.97	11.55	9.94	12.59	2.43	2.58	2.5	16.38	4.23	2.41	4.53	4.06	6.55	3.97	2.88	3.64	0.74	10.34	14.5	3.18	3.09	3.05	2.55	4.52	1.67	0.6	15.33	36.51	12.12	11.57	28.4	12.76	10.85	ADP-ribosylation factor-like 15 [Source:HGNC Symbol;Acc:25945]
ARL16	9.89	8.88	9.44	10.12	5.51	6.07	8.18	6.57	6.04	7.33	9.08	5.79	10.3	9.11	5.72	6.02	4.43	9.69	26.13	24.27	20.86	22.35	24.27	12.42	13.49	22.11	16.42	16.54	11.08	9.38	46.03	29.63	20.43	18.43	33.02	30.03	21.6	22.78	43.09	12.85	20.01	15.65	17.24	11.67	24.24	20.04	19.89	ADP-ribosylation factor-like 16 [Source:HGNC Symbol;Acc:27902]
ARL17A	19.81	29.06	44.07	26.74	16.3	20.81	43.94	24.57	44.8	32.25	11.66	32.89	28.64	49.27	17.44	35.41	48.4	65.31	98.14	121.3	54.15	30.76	8.27	15.36	10.13	82.9	90.5	50.45	52.23	53.46	11.54	18.87	16.19	64.67	36.98	44.38	48.22	57.29	86.23	37.5	88.16	33.1	66.43	52.86	123.6	67.02	52.34	ADP-ribosylation factor-like 17A [Source:HGNC Symbol;Acc:24096]
ARL17B	7.62	11.3	14.97	9.6	6.14	8.9	14.85	9.23	13.07	9.7	5.05	12.15	11.11	17.75	6.53	11.52	18.02	21.3	38.27	43	23.4	12.28	3.42	7.17	4.87	31.34	30.45	18.4	21.29	21.57	3.61	6.47	5.9	23.03	15.94	19.06	21.01	22.44	29.84	14.1	29.98	11.54	25.97	19.76	35.06	27.45	20.07	ADP-ribosylation factor-like 17B [Source:HGNC Symbol;Acc:32387]
ARMC1	21.71	30.07	28.64	32.1	22.84	29.11	25.76	31.47	23.81	24.82	20.15	24.78	20.87	19.38	33.61	24.89	22.25	33.34	27.33	29.91	74.9	60.79	75.09	170.6	144.05	40.13	48.89	33.86	96.81	119.38	30.37	40.43	66.91	61.78	72.82	82.23	29.5	26.79	31.1	52.07	17.71	25.38	33.48	27.57	39.02	18.06	16.92	armadillo repeat containing 1 [Source:HGNC Symbol;Acc:17684]
ARMC2	17.1	12	12.88	8.04	13.72	8.41	11.82	7.88	14.18	10.99	14.73	13.99	12.41	11.02	19.44	17.39	9.41	8.64	15.28	17.67	13.11	25.31	9.95	7.99	6.28	8.63	7.63	4.39	4	4.04	0.46	7.08	9.67	6.97	13.75	19.69	1.1	2.17	4.78	7.28	6.78	7.12	6.71	6.23	14.13	8.92	8.64	armadillo repeat containing 2 [Source:HGNC Symbol;Acc:23045]
ARMC3	0	0	0	0.1	0	0.07	0	0.05	0	0.05	0	0.07	0.09	0.04	0.19	0	0.24	0.04	7.72	13.2	4.37	72.37	23.09	16.41	9.88	1.73	0.78	0.09	2.1	1.58	3.05	6.36	9.42	1.64	5.36	8.11	0.65	1.75	1.71	5.24	0	0	0.1	0.13	1.46	0	0	armadillo repeat containing 3 [Source:HGNC Symbol;Acc:30964]
ARMC4	0.04	0.27	0.1	0.09	0	0.03	0.15	0	0	0	0.03	0.11	0.06	0.11	0.31	0.04	0.16	0	1.68	2.27	2.44	23.85	0.29	0.06	0.49	0.97	1.24	0.19	1.97	1.52	0.11	2.64	2.49	0.27	2.43	2.47	0.56	0.7	2.31	0.6	0.34	0.2	0.1	0.21	0.3	0.17	0.09	armadillo repeat containing 4 [Source:HGNC Symbol;Acc:25583]
ARMC5	13.73	10.53	9.95	10.82	9.99	8.47	10.11	11.52	12.19	12.64	7.47	7.96	10.79	8.7	10.42	7.88	8.16	8.75	9.74	9.06	6.49	5.84	8.77	4.19	5.26	10.22	7.65	11.35	5.53	4.82	13.55	13.58	10.96	6.49	5.62	4.11	16.64	11.56	14	6.81	22.39	5.82	13.86	19.96	10.44	11.11	13.1	armadillo repeat containing 5 [Source:HGNC Symbol;Acc:25781]
ARMC6	22.52	26.18	24.5	27.01	23.99	19.25	26.29	26.43	19.14	24.35	22.71	22.98	23.55	21.56	19.18	16.83	28.36	21.27	23.34	21.43	31.39	11.42	7.85	9.94	7.21	44.43	36.96	40.22	75.38	77.24	62.44	77.32	67.2	35.46	53.81	40.99	34.21	25.78	42.97	41.27	21.08	3.81	20.58	18.18	11.46	23.49	22.64	armadillo repeat containing 6 [Source:HGNC Symbol;Acc:25049]
ARMC7	7.69	6.36	6.47	7.45	5.85	6	7.54	5.87	7.11	5.37	6.09	9.08	7.38	7.23	6.06	6.24	5.93	6.16	8.44	8.64	5.91	2.87	6.2	5.13	4.38	15.44	13.71	16.72	12.85	11.88	14.65	17.76	13.65	9.44	7.19	6.4	15.11	13.88	23.72	6.44	8.32	1.35	7.72	8.66	5.93	10.48	9.95	armadillo repeat containing 7 [Source:HGNC Symbol;Acc:26168]
ARMC8	71.77	66.41	69.55	72.17	67.26	67.08	81.13	72.22	66.84	61.25	55.95	77.89	58.05	67.43	72.58	73.34	69.67	79.8	85.53	92.76	104.69	58.53	46.63	93.93	83.2	122.26	126.64	104.77	87.97	94.38	16.35	52.5	66.11	77.87	51.98	65.26	36.67	36.03	55.82	67.19	69.23	116.41	85.76	62.01	117.68	68.2	60.22	armadillo repeat containing 8 [Source:HGNC Symbol;Acc:24999]
ARMC9	1.61	10.71	1.69	1.68	6.54	4.77	1.82	9.37	18.35	11.45	7.16	4.55	6.31	3.9	3.13	2.08	0.72	1.54	9.05	8.98	8.11	26.23	12.68	12.76	10.86	17.9	16.22	12.47	27.95	27.47	25.17	23.17	23.44	9.92	16.49	20.64	12.15	14.42	33.52	13.05	0.8	0.3	1.54	2.23	1.73	0.93	1.13	armadillo repeat containing 9 [Source:HGNC Symbol;Acc:20730]
ARMC10	28.27	30.9	25.06	27.04	27.26	27.13	29.2	27.04	25.15	26.42	26.75	23.84	18.36	27.06	29.13	26.82	22.97	24.54	32.54	32.69	30.68	55.25	27.41	62.22	54.23	43.9	47.02	36.62	76.24	78.34	42.85	34.18	48.6	38.2	41.55	38.67	42.13	47.08	48.47	81.73	15.33	13.49	28.01	13.02	19.15	15.74	15.39	armadillo repeat containing 10 [Source:HGNC Symbol;Acc:21706]
ARMC12	0.15	0.05	0.1	0.54	0.11	0.27	0.08	0.14	0.04	0	0.24	0.04	0.27	0.04	0.25	0.26	0.27	0.11	0.37	0.39	0	0	0.4	0.12	0.1	0.32	0.15	0.09	0.12	0.68	0.8	0.25	0.13	0.06	0.39	0.1	0.63	0.94	1.05	0.47	1.34	0.05	1.37	1.19	0.34	0.97	2.12	armadillo repeat containing 12 [Source:HGNC Symbol;Acc:21099]
ARMCX1	5.64	12.5	9.66	10.3	8.09	10.75	7.46	9.84	8.03	11.3	12.52	8.72	10.29	9.44	9.81	8.02	7.61	9.14	12.37	15.75	10.88	1.87	3.47	7.03	11.44	4.97	3.78	4.2	16.09	13.07	0.56	17.36	19.06	2.54	10.44	10.88	2.35	2.04	2.22	3.1	0.5	0.25	1.03	1.27	1.31	0.72	0.68	armadillo repeat containing, X-linked 1 [Source:HGNC Symbol;Acc:18073]
ARMCX2	4.47	8.68	9.54	11.28	5.97	8.4	5.64	7.46	5.11	5.01	8.24	4.75	16.08	6.8	8.91	6.98	23.14	9.38	54.29	63.13	9.43	26.63	52.25	99.14	97.17	54.83	62.7	47.74	131.9	134.75	97.97	43.49	54.09	44.25	34.28	39.16	72.86	68.72	64.51	206.68	1.84	0.95	8.23	3.7	2.64	2.86	3.78	armadillo repeat containing, X-linked 2 [Source:HGNC Symbol;Acc:16869]
ARMCX3	40.28	48.99	48.92	47.16	38.62	44.37	50.41	40.05	39.1	40.35	40.96	49.93	35.37	38.24	45.74	42.84	38.32	46.05	28.39	33.49	64.54	117.83	52.47	48	44.11	28.62	35.17	36.34	62.11	58.91	20.76	59.41	64.13	29.71	41.35	44.64	46.7	38.31	35.62	42.64	23.69	61.49	32.77	28.09	49.69	30.06	25.88	armadillo repeat containing, X-linked 3 [Source:HGNC Symbol;Acc:24065]
ARMCX4	2.12	1.56	1.36	1.85	1.84	1.79	1.97	1.68	3.02	2.68	1.37	2.58	3.55	1.5	1.97	1.67	1.82	1.93	17.85	17.64	6.35	3.91	2.46	1.52	1.7	2.63	2.4	1.54	9.43	8.38	1.33	5.81	5.23	1.79	2.8	3.97	2.18	2.97	5.01	2.84	2.68	5.32	5.84	2.92	3.27	6.4	7.34	armadillo repeat containing, X-linked 4 [Source:HGNC Symbol;Acc:28615]
ARMCX5	19.33	19	18	20.03	13.83	12.91	17.57	15.29	13.3	14.6	14.71	17.43	13.53	15.31	15.11	16.79	16.87	16.91	9.14	9.84	11.94	25.37	20.23	29.65	31.98	11.91	13.68	11.63	42.65	40.76	6.13	19.34	20.37	10.98	16.64	15.77	19.77	22.02	21.4	20.83	16.06	24.28	21.32	16.34	12.36	32.12	33.03	armadillo repeat containing, X-linked 5 [Source:HGNC Symbol;Acc:25772]
ARMCX6	23.91	27.01	25.28	29	18.42	20.5	23.82	21.31	19.57	23.32	25.66	26.96	20.79	23.31	22.83	23.81	26.49	27.73	27.63	25.36	26.05	27.65	22.33	39.16	35.68	23.41	24.52	28.59	48.63	50	28.55	28.57	26.05	23.33	33.91	36.18	39.37	38.45	27.25	43.92	17.71	8.13	23.59	20.09	17.69	24.96	21.83	armadillo repeat containing, X-linked 6 [Source:HGNC Symbol;Acc:26094]
ARMS2	0	0.05	0	0	0	0	0	0	0.08	0	0	0	0	0	0.03	0	0	0	0	0	0	0	0	0	0	0	0.08	0.05	0.04	0.05	0.05	0.03	0	0	0	0	0	0.07	0	0	0.04	0	0.1	0.13	0.09	0	0.05	age-related maculopathy susceptibility 2 [Source:HGNC Symbol;Acc:32685]
ARMT1	31.6	55.67	35.79	44.21	27.6	28.37	52.31	54.13	34.52	51.96	26.6	45.55	25.53	36.4	36.8	29.91	33.64	64.42	20.35	22.32	92.07	110.88	63.13	60.68	44.74	40.39	43.22	32.56	11.22	12.74	2.72	17.1	27.52	27.12	8.1	10.32	15.77	14.4	23.32	14.17	5.71	43.99	14.75	9.8	30.11	8.38	7.61
ARNT	137.06	130.22	136.74	125.17	148.63	109.26	143.48	115.39	146.36	127.86	123.98	149.32	129.42	122.14	131.42	148.94	110.52	129.65	94.23	106.94	81.93	40.47	98.18	49.69	50.05	56.02	55.15	51.1	78.23	79.19	93.23	152.25	111.88	89.48	76.84	78.97	50.4	57.58	45.57	65.25	70.68	90.58	72.3	59.44	93.22	67.69	69.08	aryl hydrocarbon receptor nuclear translocator [Source:HGNC Symbol;Acc:700]
ARNT2	1.43	5.03	2.48	1.22	2.58	1.58	1.93	3.5	4.73	5.47	2.44	2.75	0.99	2	0.52	0.71	2.54	2.1	21.03	20.75	9.6	12.21	6.55	6.3	6.28	48.07	43	20.23	10.95	10.15	12.75	84.73	67.51	3.47	27.06	22.04	25.73	33.95	29.92	11.24	0.65	0.05	0.68	0.94	1.24	0	0	aryl-hydrocarbon receptor nuclear translocator 2 [Source:HGNC Symbol;Acc:16876]
ARNTL	31.24	27.06	31.08	33.6	31.45	28.9	37.65	26.71	29.7	23.53	29.65	29.48	31.61	31.24	35.18	30.02	28.83	35.83	17.13	16.02	13.6	22.67	22.52	12.32	12.07	12.06	12.9	16.25	17.3	16.74	4.13	16.19	13.62	16.74	5.57	10.78	19.37	19.81	7.63	9.24	72.87	66.41	44.73	62.83	59.2	60.03	60.62	aryl hydrocarbon receptor nuclear translocator-like [Source:HGNC Symbol;Acc:701]
ARNTL2	6.7	11.58	19.26	10.54	5.57	8.15	12.99	10.77	4.81	4.8	9.79	8.63	20.24	13.88	12.39	17.61	26.26	21.99	27.78	28.11	27.51	84.66	15.26	28.06	45.81	10.52	12.36	14.15	25.71	27.45	5.66	23.74	27.15	6.43	17.05	15.55	40.42	28.16	114.11	42.01	3.72	7.32	8.28	5.69	10.51	0.84	0.68	aryl hydrocarbon receptor nuclear translocator-like 2 [Source:HGNC Symbol;Acc:18984]
ARPC1A	59.25	53.42	56.34	48.12	55.32	48.29	57.72	45.97	45.74	43.39	45.16	56.34	42.84	54.55	49.34	49.86	63.14	52.53	101.34	96.12	68.68	115.5	73.39	167.47	132.61	148.15	149.41	185.2	275.86	275.54	267.64	73.67	70.56	140.02	123.24	115.46	123.57	121.23	122.32	173.45	24.26	33	33.69	28.52	33.02	35.91	35.28	actin related protein 2/3 complex, subunit 1A, 41kDa [Source:HGNC Symbol;Acc:703]
ARPC1B	615.26	569.44	604.27	600.7	520.16	492.35	534.02	538.75	477.49	533.9	650.91	460.64	476.55	533.31	470.97	551.31	601.65	511.02	295.34	302.52	123.63	69.39	65.52	134.48	147.12	273.38	274.36	381.53	533.55	492.87	736.99	168.44	153.59	427.56	191.64	136.94	339.28	259.32	238.28	318.4	189.74	29.29	179.61	183.22	60.55	249.44	222.19	actin related protein 2/3 complex, subunit 1B, 41kDa [Source:HGNC Symbol;Acc:704]
ARPC2	583.95	620.96	599.67	586.08	563.09	512.63	615	610.5	523.19	590.76	575.14	572.36	451.71	609.48	510.66	544.62	576.83	668.07	249.25	221.01	120.7	235.02	262.66	237.38	216.64	124.17	125.9	142.7	195.92	205.31	214.5	208.31	190.36	234.36	179.65	178.43	225.81	215.8	474.98	181.36	293.43	179	296.5	335.2	315.32	319.03	259.37	actin related protein 2/3 complex, subunit 2, 34kDa [Source:HGNC Symbol;Acc:705]
ARPC3	281.16	267.65	270.04	259.5	255.78	248.74	246.95	251.33	242.45	248.45	306.66	241.93	222.36	288.1	241.39	273.78	294.43	298.55	143.79	129.39	181.01	401.09	445.6	333.5	291.76	123.51	124.76	149.1	74.73	80.91	93.53	100.86	107.36	156.55	150.53	142.72	110.52	113.8	116.38	134.85	108.94	261.56	114.67	127.77	318.44	115.86	98.88	actin related protein 2/3 complex, subunit 3, 21kDa [Source:HGNC Symbol;Acc:706]
ARPC4	282.91	270.01	256.87	293.08	253.83	224.67	282.26	266.58	236.85	244.27	288.24	256.45	211.29	291.01	245.57	245.5	282.42	294.67	119.27	107.74	54.22	93.32	67.04	134.53	126.14	99.46	84.69	103.65	181.56	162.89	135	135.48	108.86	121.7	122.22	112.68	154.4	149.86	164.17	79.75	141.6	53.21	123.41	136.33	88.77	159.85	140.24	actin related protein 2/3 complex, subunit 4, 20kDa [Source:HGNC Symbol;Acc:707]
ARPC4-TTLL3	148.56	134.06	127.52	150.63	134.46	122.84	153.82	133.8	133.24	132.45	139.71	150.55	146.57	160.77	130.28	147.94	165.24	159.35	82.59	88.42	42.76	72.65	62.72	107.5	104.18	61.1	54.12	56.71	101.94	88.11	70.42	76.66	52.71	70.48	77.02	69.61	96.39	96.97	106.18	45.91	105.07	61.44	76.34	88.07	100.37	100.41	101.13	ARPC4-TTLL3 readthrough [Source:HGNC Symbol;Acc:38830]
ARPC5	301.19	409.65	379.54	355.31	325.1	319.23	325.51	361.45	317.69	343.24	310.11	297.46	217.87	291.41	332.47	368.11	257.63	445.83	172.38	175.38	349.18	264.76	479.6	295.7	272.38	68.18	90.96	73.47	142.25	160.97	133.21	112.67	140.04	208.71	132.4	107.64	123.15	129.53	121.79	220.63	72.22	127.14	145.39	86.89	141.64	115.22	104.01	actin related protein 2/3 complex, subunit 5, 16kDa [Source:HGNC Symbol;Acc:708]
ARPC5L	12.3	12.63	10.04	11.78	11.76	11.19	11.7	12.73	12.38	12.74	11.62	12.45	10.07	12.23	11.19	9.55	13.8	12.42	26.37	22.58	10.34	33.17	44.59	31.87	36.03	16.07	13.53	15.65	41.22	40.84	67.7	27.52	20.86	42.09	42.67	40.45	42.62	41.13	28.14	54.63	36.53	22.47	27.11	38.92	20.86	33.09	25.56	actin related protein 2/3 complex, subunit 5-like [Source:HGNC Symbol;Acc:23366]
ARPIN	33.54	55.4	31.77	60.71	34.66	18.78	50.98	36.32	64.34	30.39	46.05	55.7	48.31	62.79	33.5	51.49	34.25	64.99	32.98	33.9	25.59	29.12	17.98	25.04	26.63	33.36	34.38	27.7	20.77	25.66	16.69	36	31.04	16.72	117.85	113.69	48.97	45.81	89.19	17.07	1.3	0.75	5.9	1.39	4.14	0.76	0.99
ARPP19	108.98	157.17	130.76	139.87	116.9	121.46	131.62	166.53	140.6	117.75	127.07	127.44	116.03	117.36	142.56	140.58	92.73	148.13	68.19	76.42	194.78	374.29	152.86	241.54	241.81	98.02	129.5	108.23	74.91	85.34	31.57	98.89	167.19	105.73	243.6	292.84	115.2	121.37	117.96	70.92	125.15	202.07	145.17	144.66	244.95	101.37	89.11	cAMP-regulated phosphoprotein, 19kDa [Source:HGNC Symbol;Acc:16967]
ARPP21	0	0	0	0.16	0	0	0	0	0	0	0	0	0	0	0.03	0	0	0	0.07	0.11	2.38	0.75	0.11	0	0	0.32	0	0	0.13	0	0.11	0.14	0.14	0	0.67	0.4	0.09	0.11	0.07	0.06	0.08	0	0.2	0.13	0.26	0	0	cAMP-regulated phosphoprotein, 21kDa [Source:HGNC Symbol;Acc:16968]
ARR3	0	0	0	0	0	0	0	0	0	0	0	0	0.03	0	0	0	0	0	0	0	0.97	0.4	0	0.06	0	0.05	0	0	0.04	0	0	0	0	0	0	0	0	0	0	0	0	0	0.1	0	0	0	0	arrestin 3, retinal (X-arrestin) [Source:HGNC Symbol;Acc:710]
ARRB1	149.37	132.06	156.1	138.47	126.48	93.41	150.52	83.64	110.27	98.24	109.22	153.26	129.83	139.37	111.88	144.04	136.3	126.42	12.17	8.91	2.26	3.44	10.51	5.63	7.01	27.09	29.73	32	13.58	11.05	3.56	9.78	7.41	7.53	21.67	21.01	14.59	13.74	7.88	6.56	26.22	6.57	34.02	11.35	17.01	42.9	56.03	arrestin, beta 1 [Source:HGNC Symbol;Acc:711]
ARRB2	373.54	258.87	291.14	280.27	286.14	292.31	330.78	237.81	270.03	209.08	230.19	356.58	242.84	314.86	291.32	277.71	266.13	259.24	26.91	23.78	0	5.03	8.69	4.33	4.24	16.35	15.13	12.52	17.15	17.31	39.32	6.69	7.45	8.1	11.37	14.61	16.61	15.46	8.63	23.03	125.61	35.96	90.61	104.36	101.54	148.9	147.26	arrestin, beta 2 [Source:HGNC Symbol;Acc:712]
ARRDC1	33.58	26.5	35.59	40.2	24.05	19.91	26.97	26.34	22.01	18.01	26.48	22.84	29.56	25.76	28.8	34.14	32.3	29.36	56.5	57.89	6.73	33.3	41.39	23.33	21.57	28.66	30.45	31.39	29.55	23.17	63.8	60.6	38.81	48.59	66.69	55.51	29.78	22.84	43.25	44.28	35.99	6.72	35.46	38.91	20.45	36.67	41.63	arrestin domain containing 1 [Source:HGNC Symbol;Acc:28633]
ARRDC2	67.16	58.38	71.2	53.77	48.03	53.11	64.77	34.36	37.54	39.06	57.64	63.83	62.94	72.75	53.06	60.52	66.65	53.32	13.4	13.69	18.73	39.39	28.48	17.05	23.22	21.06	14.55	19.2	56.66	44.93	19.74	12.96	13.79	18.56	24.87	20.17	101.89	83.79	20.38	13.22	130.75	48.6	99.46	125.68	49.94	155.93	190.1	arrestin domain containing 2 [Source:HGNC Symbol;Acc:25225]
ARRDC3	305.18	348.31	203.9	273.74	264.27	293.56	248.77	398.33	368.49	649.94	348.32	248.92	277.92	318.96	403.59	307.59	155.24	225.3	65.57	70.38	174.19	216.25	180.6	234.78	246.48	201.25	191.12	112.24	265.61	265.27	16.56	340.39	598.42	166.78	20.96	35.4	174.6	162.36	83.78	74.16	191.66	440.66	312.58	360.23	306.7	192.94	171.38	arrestin domain containing 3 [Source:HGNC Symbol;Acc:29263]
ARRDC4	96.45	82.42	70.28	62.26	87.4	68.04	105.37	80.89	152.9	131.84	70.22	116.37	48.49	108.23	86.63	55.43	45.49	52.32	4.2	3.43	45.57	90.95	11.92	1.96	5.6	21.46	27.93	27.04	12.86	15.2	2.05	29.6	19.64	2.16	8.85	10.63	23.17	21.6	15.86	4.12	1.3	1.6	12	5.74	4.93	8.38	6.21	arrestin domain containing 4 [Source:HGNC Symbol;Acc:28087]
ARRDC5	1.98	1.6	2.11	4.42	1.72	2.17	2.16	1.68	1.87	1.75	1.13	2.69	2	1.19	2.56	1.71	1.43	2.28	0.05	0	0.05	0.28	0.05	0.17	0.15	0.19	0	0	0.07	0.34	0	0	0.04	0.2	0.02	0	0.21	0.24	0	0.01	7.63	9.03	7.58	4.5	16.19	14.61	19.22	arrestin domain containing 5 [Source:HGNC Symbol;Acc:31407]
ARSA	54.74	45.1	52.06	48.14	71.05	60.41	50.87	53.43	43.58	65.74	65.27	50.31	61.62	43.17	53.76	49.75	24.18	42.31	14.49	14.33	26.5	5.82	0.72	2.58	1.51	27.59	28.08	27.56	18.38	18.28	6.79	14.19	12.14	27.79	47.33	32.83	30.95	22.74	10.74	7.62	34.65	3.16	25.19	26.26	5.56	24.92	50.05	arylsulfatase A [Source:HGNC Symbol;Acc:713]
ARSB	98.65	93.83	95.58	123.68	107.26	110.66	102.49	160.28	116.2	102.06	111.61	105.46	104.94	106.8	88.95	115.69	100.89	112.9	2.74	1.73	9.19	7.69	4.89	5.9	5.65	8.39	8.4	8.83	12.51	12.7	11.45	31.24	34.3	2.84	3.91	5.23	22.51	20.22	7.17	6.27	19.01	11.84	18.08	22.05	19.67	12.5	13.32	arylsulfatase B [Source:HGNC Symbol;Acc:714]
ARSD	61.59	50.08	64.92	61.17	59.11	53.66	62.42	60.93	56.69	81.94	77.42	57.48	69.3	73.91	61.87	72.22	63.96	64.67	32.09	32.2	24.3	86.24	21.68	39.66	40.21	37.16	40.6	40.08	22.37	17.95	24.53	74.8	53.44	12.83	83.16	86.32	153.13	170.21	201.7	54.66	8.28	8.78	7.87	8.56	23.62	6.99	4.1	arylsulfatase D [Source:HGNC Symbol;Acc:717]
ARSE	0.22	0.23	0.2	0.23	0.17	0.07	0.42	0.14	0.08	0.1	0.18	0.11	0.18	0.31	0.09	0.3	0.08	0.23	0.04	0.22	0.26	0.4	0.23	0.06	0.05	0.05	0	0.09	0.08	0.09	0	0.34	0.13	0.03	0.5	0.23	0.25	0.62	0.36	0.09	0.08	0	0.05	0.16	0	0	0	arylsulfatase E (chondrodysplasia punctata 1) [Source:HGNC Symbol;Acc:719]
ARSF	0.04	0	0	0	0.17	0	0	0	0.04	0	0	0	0	0.04	0	0.04	0	0.04	0.04	0.06	0.24	0.05	0	0	0	0	0	0	0.13	0.05	0	0.17	0	0	0.03	0.08	0.09	0.15	0.03	0.03	0	0	0.1	0	0.04	0	0.05	arylsulfatase F [Source:HGNC Symbol;Acc:721]
ARSG	14.87	11.08	10.6	16.2	11.13	11.39	13.26	10.12	13.15	11.25	11.57	15.07	12.31	16.88	16.02	11.37	13.59	13.04	17.03	19.32	2.45	3.12	5.66	4.9	6.77	12.14	10.66	10.51	20.45	20.35	10	7.53	6.88	2.72	4.68	4.91	7.71	8.51	24.87	5.88	24.69	13.39	23.68	25.1	25.5	35.53	36.68	arylsulfatase G [Source:HGNC Symbol;Acc:24102]
ARSH	0	0	0	0	0	0	0	0	0	0	0	0	0	0	0	0.04	0	0.11	0.04	0	0.32	0.63	0.46	0.24	0.24	0.05	0	0	0	0.05	0.37	0.46	0.21	0	0.43	0.36	0.69	0.74	1.51	0.41	0.08	0	0.25	0.09	0	0	0	arylsulfatase family, member H [Source:HGNC Symbol;Acc:32488]
ARSI	2.01	3.3	1.05	0.47	2.98	0.93	1.52	0.23	0.65	0.21	1	0.93	0.35	0.46	1.43	0.41	0.65	0.26	3.05	0.94	2.4	5.99	0.63	0	2.39	1.62	1.4	2.66	2.73	1.65	0.1	1.01	1.75	0.47	1.16	1.42	0.81	0.76	1.4	0.18	0.65	0.05	0.24	1	0.43	0	0	arylsulfatase family, member I [Source:HGNC Symbol;Acc:32521]
ARSJ	0.26	0.59	0.19	0.11	0.69	0.59	0.45	0.05	0.04	0	0.29	0.07	0.14	0.56	0.33	0	0.15	0.14	6.97	6.05	15.28	39.64	2.7	1.1	1.51	12.57	11.26	8.92	1.34	1.04	0.48	21.68	14.02	1.33	5.92	14.06	14.27	16.37	6.11	2.14	0.34	0.25	0.2	1.38	1.46	0.42	0.54	arylsulfatase family, member J [Source:HGNC Symbol;Acc:26286]
ARSK	2.2	2.52	2.71	2.72	2.41	4.33	0.76	2.89	2.6	2.84	1.79	2.31	2.41	1.83	2.96	2.23	1.59	2.31	3.33	4.6	8.24	6.83	3.89	10.44	7.84	6.78	8.92	6.17	5.27	6.31	1.75	17.03	22.26	4.3	2.75	3.7	7.09	7.72	2.15	6.59	5.06	9.53	10.49	4.9	8.42	4.97	6.62	arylsulfatase family, member K [Source:HGNC Symbol;Acc:25239]
ART1	0	0	0	0	0	0	0	0	0	0	0	0	0	0	0	0	0	0	0	0	0.26	0	0	0.18	0.1	0	0	0	0	0	0.7	0	0	0	1.26	0.64	0	0.07	0	0.03	0.04	0	0.05	0	0	0	0	ADP-ribosyltransferase 1 [Source:HGNC Symbol;Acc:723]
ART3	0	0	0	0.06	0	0	0	0	0	0	0	0	0	0.04	0	0.07	0	0.04	0.04	0	3.41	0	0.11	0.06	0.15	0	0	0	0.04	0	0	0.03	0.07	0.03	0.07	0	0	0	0.07	0	0	0	0.05	0.09	0	0.08	0	ADP-ribosyltransferase 3 [Source:HGNC Symbol;Acc:725]
ART4	0.07	0.05	0	0	0	0.03	0	0	0.11	0	0	0.04	0.03	0	0.06	0.04	0	0	0.04	0.06	1.42	0.06	0	0.06	0.1	0.11	0.08	0	0.13	0.04	0.37	0.03	0	0	0.3	0.24	0	0.15	0.17	0	0.11	0.05	0.05	0	0	0.04	0	ADP-ribosyltransferase 4 [Source:HGNC Symbol;Acc:726]
ART5	0	0	0.05	0	0	0.03	0	0	0	0	0	0	0.03	0	0	0.07	0.04	0	1.01	1.83	0.13	0.06	0	0.06	0	0.27	0.23	0.19	1.05	0.86	0.86	0.46	0.46	0.03	1.03	0.68	0.13	0.22	0.13	0.35	0	0	0	0.03	0	0	0	ADP-ribosyltransferase 5 [Source:HGNC Symbol;Acc:24049]
ARTN	0.11	0.23	0	0.19	0.11	0.23	0.04	0.19	0.15	0.31	0.06	0.07	0.18	0.11	0.53	0.11	0.44	0.23	5.82	6.44	1.47	0.58	2.07	6.12	6.82	1.29	1.55	0.51	9.4	6.06	30.7	4.76	5.3	4.88	9.72	7.99	2.3	3.08	5.37	11.66	0.19	0	0.91	0.78	0	0.13	0.27	artemin [Source:HGNC Symbol;Acc:727]
ARV1	8.42	9.15	7.95	7.57	7.92	7.64	6.93	8.81	6.57	9.86	8.42	8.43	7.66	8.32	9.19	9.03	7.7	10.43	11.49	10.69	39.47	26.13	18.91	22.56	20.45	29.13	35.05	32.28	13.6	15.7	5.74	13.64	16.14	25.85	18.26	15.61	13.95	17.17	14.69	12.87	6.55	20.46	12.96	5.64	19.27	6.53	7.07	ARV1 homolog (S. cerevisiae) [Source:HGNC Symbol;Acc:29561]
ARVCF	2.71	3.34	2.89	3.89	1.55	3.11	2.27	3.08	3.59	3.92	4.77	3.13	2.69	2.27	1.9	2.19	3.19	2.06	27.69	29.01	26.65	20.74	7.12	6.06	4.14	20.92	20.64	18.92	26.56	25.97	10.28	169.41	126.95	17.32	29.23	22.07	10.96	8.46	15.9	16.43	1.61	0.5	2.72	1.83	0.64	2.95	3.47	armadillo repeat gene deleted in velocardiofacial syndrome [Source:HGNC Symbol;Acc:728]
ARX	0.04	0.09	0	0	0.11	0	0	0	0	0.05	0	0	0	0	0	0	0	0	0	0	0.32	0	0	0	0	0.11	0	0	0.08	0	0	0	0	0	0	0	0	0.07	0	0	0.08	0.1	0	0	0.04	0	0	aristaless related homeobox [Source:HGNC Symbol;Acc:18060]
[truncated: 18,400 more rows]

## Sheet: S2 - EdgeR
name	logFC	logCPM	PValue	FDR
A2M	-0.001	9.957	0.999	1
AAAS	0.063	4.838	0.736	0.948
AACS	-0.49	4.124	0.056	0.273
AAED1	0.161	4.594	0.422	0.773
[truncated: 11,148 more rows]

## Sheet: S3 - signature A
name	description	TAM90	TAM91	TAM101	TAM103	TAM104	TAM105	TAM80	TAM82	TAM112	TAM114	TAM116	TAM118
[truncated: 329 more rows]

[truncated: 7 more sheets: S4 - signature B, S5 - cluster I, S6 - cluster II, S7 - cluster III, S8 - common A, S9 - common B, S10 - PRECOG z-scores]
